# Supplementary material for: Genetic control of the mouse HDL proteome defines HDL traits, function, and heterogeneity
Source: J Lipid Res. 2019 Jan 8;60(3):594–608. doi: 10.1194/jlr.M090555 (PMC6399512; doi:10.1194/jlr.M090555)
Supplement: Supplemental Data [file 10.1194_M090555_jlr.M090555-2.xlsx]

## Sheet: ReadMe
Supplementary Table 1. The quantification of HDL proteins for each strain in HMDP
Yeast : The PSMs normalized to internally spiked yeast carboxypeptidase protein PSMs. averaged over the N per strain
Total: The PSMs normalized to total of PSMs identified averaged over the N per strain
Phenotype: HDL size, HDL-C and Sterol efflux measurements for each strain. minCAMP/minMF, plusCAMP/pluMF and Delta J774/deltaBHK are efflux measurements from J774/BHK cells treated with and without cAMP/MF. Delta is the difference between plus and minus conditions.
Heretibilaty: Broad sense heretibiliaty scores were calculated for each protein using R package using the formula H2= genetic variance / (genetic variance + residual variance).
Strain specific data: The represented protein PSMs for each mouse per strain is grouped as total (yellow shade) yeast (blue shade) normalized.
The count column reports the number of samples the protein has been observed, the max=282
The sum column reports the total PSMs for the protein across 282 samples.
The column titles with numbers indicate the sample ID.

## Sheet: Yeast
Protein	Gene	129X1/SvJ	A/J	AKR/J	AXB1/PgnJ	AXB12/PgnJ	AXB13/PgnJ	AXB15/PgnJ	AXB19/PgnJ	AXB19a/PgnJ	AXB19b/PgnJ	AXB24/PgnJ	AXB5/PgnJ	AXB6/PgnJ	AXB8/PgnJ	BALB/cByJ	BTBR T<+> tf/J	BUB/BnJ	BXA1/PgnJ	BXA11/PgnJ	BXA12/PgnJ	BXA13/PgnJ	BXA14/PgnJ	BXA16/PgnJ	BXA2/PgnJ	BXA24/PgnJ	BXA25/PgnJ	BXA4/PgnJ	BXA7/PgnJ	BXA8/PgnJ	BXD2/TyJ	BXD21/TyJ	BXD32/TyJ	BXD40/TyJ	BXD45/RwwJ	BXD48/RwwJ	BXD50/RwwJ	BXD55/RwwJ	BXD56/RwwJ	BXD60/RwwJ	BXD61/RwwJ	BXD62/RwwJ	BXD64/RwwJ	BXD66/RwwJ	BXD68/RwwJ	BXD70/RwwJ	BXD73/RwwJ	BXD74/RwwJ	BXD75/RwwJ
		N=3	N=3	N=4	N=2	N=3	N=4	N=2	N=3	N=3	N=1	N=3	N=1	N=3	N=3	N=5	N=3	N=3	N=3	N=3	N=3	N=3	N=3	N=4	N=4	N=3	N=1	N=3	N=3	N=3	N=3	N=3	N=4	N=3	N=1	N=3	N=3	N=4	N=2	N=3	N=3	N=3	N=3	N=3	N=2	N=3	N=3	N=3	N=3
D2XZ31	Abpa29_a7	0.109557	0.0337302	0.108081	0.0888889	0.114286	0.0919437	0.1	0.0909091	0.0852836	#N/A	0.0837031	0.0769231	0.139216	0.0784314	0.0411747	0.0909091	0.0456946	0.028169	0.622426	0.065692	0.0614385	0.0724651	0.0496214	0.0606061	0.0416667	0.166667	0.0516247	0.125724	0.0581782	0.0517241	0.0520772	0.0823587	0.0904699	#N/A	0.0526316	0.0588235	#N/A	#N/A	0.0533275	#N/A	#N/A	0.0724359	#N/A	0.030303	#N/A	#N/A	0.030784	0.0743902
P62737	Acta2	#N/A	0.047619	0.0555556	#N/A	0.0571429	#N/A	0.0666667	#N/A	0.0392157	#N/A	0.0727273	#N/A	0.0444444	#N/A	0.028169	#N/A	#N/A	#N/A	0.0869565	0.04	0.0344828	#N/A	#N/A	0.046875	#N/A	#N/A	#N/A	#N/A	0.0425532	#N/A	0.0566038	#N/A	0.0909091	#N/A	0.038974	#N/A	#N/A	#N/A	#N/A	#N/A	#N/A	#N/A	#N/A	#N/A	#N/A	0.0666667	#N/A	0.1
P60710	Actb	#N/A	#N/A	#N/A	#N/A	#N/A	0.125	#N/A	#N/A	0.0645161	#N/A	0.0727273	0.153846	#N/A	0.0277778	#N/A	0.1	#N/A	0.0434783	#N/A	#N/A	0.0555556	0.0238095	#N/A	#N/A	#N/A	0.25	#N/A	#N/A	0.0377358	#N/A	0.0566038	#N/A	0.0909091	#N/A	#N/A	#N/A	#N/A	0.0454545	0.0731707	#N/A	#N/A	#N/A	#N/A	#N/A	#N/A	#N/A	#N/A	0.160061
P29699	Ahsg	0.0743512	0.0694444	0.111448	0.0714715	0.16247	0.135053	0.14697	0.136364	0.184377	0.107143	0.0907403	0.269231	0.10719	0.0837418	0.0543784	0.0666667	0.0666386	0.0650201	0.205523	0.119532	0.0720429	0.169776	0.0695552	0.0903572	0.0796871	0.375	0.0273973	0.100086	0.0795677	0.063781	0.0905021	0.155974	0.190382	0.0454545	0.0836689	0.0460784	0.0735935	0.0901515	0.0987266	0.0557674	0.0820784	0.107489	0.075581	0.0443875	0.0547706	0.109599	0.0514671	0.0815331
P07724	Alb	1.21883	1.19643	1.4811	1.17057	2.04031	2.2521	2.91515	1.78367	2.13114	2.33929	1.50494	3.15385	1.1009	1.31536	1.12596	1.44949	0.888019	1.53824	1.61001	1.61903	1.50822	1.98976	1.74063	1.45637	1.67906	4.375	0.735402	1.38544	1.31657	1.11964	1.37298	2.45542	3.80984	1.06061	1.88151	0.823203	1.64704	1.28788	1.84096	1.43092	1.3798	2.06594	1.01328	0.775822	0.921032	1.17695	0.950938	1.42038
Q07456	Ambp	#N/A	#N/A	#N/A	#N/A	0.0571429	0.0767857	#N/A	#N/A	0.0518659	#N/A	#N/A	#N/A	0.0444444	0.0392157	#N/A	#N/A	#N/A	#N/A	0.0869565	#N/A	#N/A	#N/A	0.0294118	0.0327869	#N/A	#N/A	#N/A	0.0333333	#N/A	#N/A	#N/A	#N/A	#N/A	#N/A	#N/A	#N/A	#N/A	#N/A	0.0350877	#N/A	#N/A	#N/A	#N/A	#N/A	0.0331689	#N/A	#N/A	#N/A
Q9R182	Angptl3	0.130828	0.0362812	0.05	0.0444444	#N/A	0.0833333	#N/A	#N/A	#N/A	#N/A	0.0617555	#N/A	0.0714597	0.0615468	0.0822793	0.0227273	0.0429682	0.0518779	0.0508475	0.0738402	0.0596927	0.0238095	#N/A	0.0625947	0.037822	#N/A	0.0397013	0.0428571	#N/A	0.0529834	0.0442917	0.0592105	0.0454545	#N/A	#N/A	0.0544118	0.0418332	0.0393939	0.0509446	0.0294118	0.0781441	0.0461538	0.0431624	0.029236	0.0514812	0.0428571	#N/A	#N/A
P97449	Anpep	0.0487102	0.031746	#N/A	#N/A	#N/A	#N/A	#N/A	#N/A	#N/A	#N/A	#N/A	0.115385	#N/A	0.0392157	0.0341358	#N/A	0.0377727	#N/A	#N/A	0.0397661	0.0517241	#N/A	#N/A	0.0606061	#N/A	0.125	#N/A	0.0333333	0.0425532	0.0384615	0.0377358	#N/A	0.0606061	#N/A	0.0526316	#N/A	0.038961	#N/A	0.0487805	#N/A	0.0566239	0.0409341	0.0555556	0.029236	#N/A	0.0285714	#N/A	0.0357143
Q9CZ52	Antxr1	0.117646	0.0763889	0.103493	0.0758258	0.0682809	0.139881	0.127273	0.123377	0.130614	#N/A	0.0964874	0.230769	0.0794273	0.0977669	0.0650214	0.0984848	0.0643898	0.057971	0.164643	0.132788	0.125499	0.0992804	0.0819901	0.0860667	0.0603044	0.166667	0.0372596	0.132508	0.105718	0.07838	0.0820275	0.139916	0.105402	0.0454545	0.107243	0.0699346	0.0523267	0.115152	0.103291	0.103839	0.0980193	0.115263	0.111111	0.072023	0.0885791	0.0960695	0.0668591	0.110714
Q6DFX2	Antxr2	0.153706	0.133125	0.144487	0.165165	0.176755	0.186789	0.181818	0.203824	0.206304	0.125	0.0958605	0.269231	0.158108	0.190904	0.181851	0.0856061	0.0863957	0.115956	0.420652	0.144639	0.205456	0.153392	0.123128	0.130641	0.141501	0.25	0.125128	0.176437	0.179774	0.0981633	0.10193	0.169453	0.195213	0.166667	0.179421	0.101307	0.111224	0.224242	0.135492	0.118509	0.17016	0.223738	0.155316	0.116944	0.15236	0.0847317	0.0877826	0.169019
P07356	Anxa2	0.04	#N/A	#N/A	0.027027	0.0338983	0.0285714	0.0515152	#N/A	#N/A	#N/A	#N/A	#N/A	#N/A	0.0416667	0.0330961	0.0227273	#N/A	0.0333333	#N/A	0.04	0.0555556	0.0342928	#N/A	0.125	0.035119	#N/A	#N/A	#N/A	0.0566038	0.030303	#N/A	0.0377358	#N/A	#N/A	0.0506329	0.0294118	#N/A	#N/A	#N/A	0.0307692	0.0436508	#N/A	0.0307692	0.030303	0.0350877	#N/A	0.030303	0.0773519
P12246	Apcs	#N/A	#N/A	#N/A	0.027027	#N/A	#N/A	#N/A	#N/A	#N/A	0.0357143	#N/A	#N/A	#N/A	#N/A	#N/A	#N/A	#N/A	0.028169	#N/A	#N/A	0.0425532	#N/A	#N/A	0.0606061	0.0416667	0.125	#N/A	#N/A	#N/A	0.0384615	#N/A	0.0605346	#N/A	#N/A	0.0526316	#N/A	0.0384615	#N/A	0.0541292	#N/A	#N/A	0.0555556	#N/A	#N/A	#N/A	#N/A	#N/A	#N/A
Q00623	Apoa1	7.52476	8.52589	7.2077	6.7018	6.85189	6.71076	7.40455	7.65055	6.49758	8.17857	7.51874	7.11538	7.38655	3.62977	7.4896	7.33687	7.37228	7.30342	5.95117	7.08838	6.9805	7.26828	7.40652	6.45823	7.5685	6.83333	8.0729	6.9355	6.65991	6.98431	6.80377	6.75483	7.70246	6.9697	6.28421	7.23889	7.86375	7.40606	6.7307	7.41598	7.39333	7.10384	7.17506	7.07714	8.42145	6.84135	7.44468	6.5865
P09813	Apoa2	0.377498	0.724206	1.72176	0.729129	1.33216	1.24148	0.757576	0.902838	1.7199	0.964286	1.90224	1.53846	1.5385	0.604031	0.445555	1.44722	1.72011	0.802933	1.34992	1.88168	1.14054	1.42905	1.40795	1.23898	0.732484	0.541667	0.69387	1.63346	1.97299	1.83225	1.39327	1.73874	1.7982	1.27273	1.55934	1.37026	1.72055	1.57045	1.7052	1.68998	1.69329	1.57519	1.40306	1.42275	1.74852	1.48768	1.53415	2.05346
P06728	Apoa4	0.537537	0.407029	0.452231	0.583333	0.576917	0.447497	0.710606	1.10317	0.950453	0.535714	0.616723	0.615385	0.52854	0.613834	0.636555	0.504798	0.405266	0.393111	1.25371	0.620819	0.74036	0.399357	0.476124	0.395389	0.506453	0.666667	0.272507	0.5676	0.590438	0.388996	0.405573	0.579968	0.882301	0.424242	0.673923	0.44902	0.40361	0.544697	0.344523	0.468775	0.502951	0.674206	0.550907	0.328105	0.483542	0.599924	0.340067	0.547561
Q8C7G5	Apoa5	0.0981935	0.121126	0.08367	0.0536036	0.0496022	0.060582	0.130303	0.117965	0.0937171	0.0357143	0.0850293	#N/A	0.10221	0.0735294	0.134646	0.0982323	0.0431213	0.0872423	0.217417	0.119532	0.0862273	0.101935	0.0799455	0.0827796	0.0522151	#N/A	0.0447958	0.154172	0.0475399	0.0772647	0.122077	0.104987	0.0548968	0.0454545	0.0343974	0.0578431	0.0783877	0.101515	0.0871316	0.0359333	0.0928978	0.0575549	0.097001	0.0508963	0.0505854	0.08065	0.040885	0.0694251
E9Q414	Apob	2.43138	1.94397	1.90059	2.27447	2.02117	2.57302	3.17273	3.08087	2.679	1.92857	1.91252	4.80769	2.61089	2.43927	1.85617	1.76616	2.2226	1.54527	2.44537	2.41103	2.70597	1.92867	1.80568	2.23059	2.1691	3.875	1.51573	2.06917	2.30526	1.53864	1.6761	2.58431	2.33136	1.59091	2.79067	1.99673	1.34402	2.25379	1.94132	1.47247	2.23155	2.38363	1.66385	1.87057	1.89036	2.18564	1.8569	2.1784
Q8VBT6	Apobr	0.0512821	0.031746	0.0444444	#N/A	#N/A	0.125	#N/A	0.046176	0.0679949	#N/A	0.053605	0.115385	#N/A	0.0588235	0.0298507	#N/A	0.0280428	#N/A	#N/A	0.0596491	0.057777	#N/A	#N/A	0.061848	0.0327869	0.208333	#N/A	0.0583977	0.0425532	0.030303	0.0377358	0.0833333	#N/A	#N/A	#N/A	0.0441176	#N/A	#N/A	#N/A	#N/A	0.0384615	0.0307692	0.0555556	0.028169	0.0526316	0.15873	#N/A	0.05
P34928	Apoc1	0.159464	0.121788	0.159596	0.138589	0.118252	0.10663	0.169697	0.132035	0.110268	0.107143	0.128225	0.115385	0.125117	0.129357	0.146283	0.128535	0.110965	0.137181	0.248859	0.144561	0.134759	0.100317	0.0974319	0.118651	0.107406	0.0833333	0.130234	0.136712	0.134256	0.115371	0.105356	0.134148	0.159201	0.136364	0.13561	0.134641	0.115005	0.152273	0.143924	0.128349	0.117827	0.139072	0.131414	0.115877	0.104973	0.157143	0.0822511	0.140854
Q05020	Apoc2	0.184763	0.117819	0.125758	0.116366	0.0795342	0.0719826	0.0787879	0.152718	0.089922	0.125	0.114742	0.153846	0.0900093	0.106209	0.140402	0.107071	0.162831	0.0769919	0.126815	0.149669	0.150356	0.0759595	0.120909	0.114597	0.108489	#N/A	0.0806817	0.1375	0.157417	0.110287	0.122127	0.0759199	0.081357	0.121212	0.0737045	0.138235	0.100938	0.0643939	0.109122	0.0739604	0.112298	0.0679691	0.102384	0.100726	0.133829	0.138473	0.122655	0.122009
P33622	Apoc3	0.770979	0.959751	0.682492	0.853153	0.410204	0.561098	0.789394	0.668711	0.694181	1.19643	0.778157	0.384615	0.488889	0.769336	1.11248	0.979798	0.860704	1.10662	0.339817	0.643899	0.525393	0.747901	0.699007	0.903507	0.888873	0.333333	0.662386	0.554778	0.756118	0.84316	0.836094	0.655805	0.982213	0.833333	0.436499	0.911438	1.01094	0.730303	0.689532	0.804123	0.711064	0.833333	0.788641	0.651515	1.06557	0.681255	0.939634	0.730836
Q61268	Apoc4	0.0737218	0.0900416	0.130976	0.111562	0.085599	0.085237	0.10303	0.135883	0.112165	0.0535714	0.102584	0.230769	0.106349	0.077342	0.0826128	0.109848	0.0581998	0.0610499	0.185975	0.0995322	0.108258	0.092832	0.0594612	0.0780621	0.0719653	0.125	0.0526813	0.134653	0.0759651	0.0630844	0.0765949	0.139265	0.120334	0.0606061	0.0737045	0.0803922	0.0715756	0.101515	0.109139	0.0849314	0.102835	0.0957468	0.0836107	0.0590055	0.0653161	0.0879819	0.0769601	0.100377
P51910	Apod	0.25683	0.105253	0.250589	0.200901	0.255552	0.265603	0.380303	0.22589	0.274299	0.0535714	0.204783	0.615385	0.229754	0.187364	0.0912152	0.210354	0.110822	0.09076	0.384207	0.284327	0.327831	0.253531	0.168246	0.198346	0.155357	0.625	0.145656	0.289146	0.203572	0.124467	0.195552	0.329689	0.206632	0.151515	0.337104	0.140523	0.105669	0.273485	0.183492	0.174991	0.197972	0.221429	0.219366	0.0877081	0.204991	0.237339	0.13444	0.290215
P08226	Apoe	1.21829	1.01209	1.29731	1.80661	1.34099	1.14241	1.61515	1.93188	1.66045	0.875	1.58128	2.73077	1.29237	1.47495	1.06275	1.34192	1.21415	0.633432	1.54882	1.73606	1.60905	1.16437	1.00331	1.41686	1.454	2.16667	0.773559	1.26779	1.2666	1.04357	1.10714	1.84749	1.28634	1.30303	2.38143	1.38137	1.22881	2.04394	1.29891	1.33111	1.45893	1.89085	1.35949	1.33461	1.44931	1.84656	1.2013	1.95311
Q01339	Apoh	0.183108	0.0541383	0.10404	0.098048	0.0968523	0.0853362	0.0863636	0.1155	0.102572	0.0535714	0.0961016	0.269231	0.0942421	0.111928	0.0615003	0.0684343	0.057444	0.0501123	0.167979	0.119532	0.161259	0.0799203	0.0547787	0.101771	0.0529925	0.208333	0.0413813	0.135564	0.104612	0.0772647	0.0905021	0.133965	0.0597277	0.030303	0.07523	0.0552288	0.0922901	0.155303	0.0729519	0.103839	0.0787885	0.0936101	0.102617	0.0649808	0.102798	0.0717309	0.0670996	0.0755807
Q9Z1R3	Apom	0.446162	0.272676	0.802736	0.303754	0.4006	0.783363	0.525758	0.47114	0.684482	0.285714	0.416988	1.5	0.401432	0.311275	0.216683	0.37601	0.206862	0.214309	0.698975	0.453021	0.518118	0.722955	0.292113	0.412946	0.231265	1.91667	0.181319	0.599163	0.349048	0.330962	0.30515	0.801749	0.788318	0.287879	0.538979	0.322549	0.315018	0.386364	0.54431	0.392247	0.345611	0.412586	0.415872	0.227379	0.36892	0.454195	0.267436	0.520935
G3X9D6	Apon	0.472416	0.406841	0.579293	0.38964	0.339998	0.322018	0.410606	0.463264	0.391841	0.392857	0.395434	0.5	0.436041	0.404956	0.365964	0.385354	0.32309	0.425009	0.445759	0.357349	0.361328	0.307325	0.51386	0.351307	0.430273	0.5	0.343833	0.484577	0.252526	0.43583	0.52527	0.544104	0.461353	0.484848	0.327999	0.483007	0.464052	0.489394	0.581684	0.490695	0.584588	0.436732	0.467641	0.479193	0.498405	0.481784	0.405002	0.409262
Q3TYD4	Arsg	0.0854002	0.0579176	0.118519	0.0357357	0.0571429	0.125	0.178788	0.0847162	0.114485	0.0714286	0.0792822	0.153846	0.0995331	0.0615468	0.0977626	0.0565657	0.0440301	#N/A	0.0604274	0.0605848	0.114073	0.11756	0.0475739	0.0720328	0.035119	0.125	0.0414764	0.111197	0.0581782	0.0804196	0.0593649	0.139003	0.158103	0.0454545	0.0561606	0.0460784	0.0550653	0.0621212	0.0609498	0.083064	0.076143	0.110958	0.166667	0.0503628	0.069025	0.0637188	0.0310245	0.0892857
P07743	Bpifa2	0.42324	0.147487	0.221928	0.297447	0.241946	0.99144	0.486364	0.700216	0.672359	0.428571	0.359203	0.653846	0.231559	0.400054	0.285061	0.452273	0.203235	0.306927	0.193487	0.909318	0.882673	0.446014	0.311138	1.20064	0.729261	0.708333	0.36973	0.365659	0.684728	0.284355	0.234155	0.180873	0.415459	0.424242	1.34628	0.24183	0.267736	0.452273	0.209425	0.332489	0.518586	0.221744	0.359289	0.248506	0.32866	0.154573	0.440837	0.843961
P18572	Bsg	#N/A	#N/A	0.0592593	#N/A	#N/A	0.0833333	0.0666667	0.031746	0.0806452	#N/A	#N/A	0.115385	#N/A	#N/A	#N/A	0.0606061	#N/A	#N/A	0.130435	#N/A	0.058908	0.0625	0.0333333	0.0606061	0.0416667	0.0833333	#N/A	#N/A	#N/A	#N/A	#N/A	0.0579922	0.0909091	#N/A	#N/A	#N/A	#N/A	#N/A	#N/A	#N/A	#N/A	#N/A	0.0263158	#N/A	#N/A	0.0444444	#N/A	0.05
P01027	C3	0.688112	0.567366	0.740488	0.947147	0.54145	0.713305	0.742424	0.505111	0.648429	0.446429	1.06224	1.46154	0.657703	0.682462	0.510948	0.623485	0.363169	0.325689	0.885338	0.664444	0.687977	0.480544	0.473261	0.61455	0.526831	2.45833	0.312133	0.647683	0.567196	0.472524	0.48403	0.670694	0.633289	0.333333	0.821163	0.532353	0.483021	0.772727	0.455164	0.650725	0.707435	0.624094	0.47783	0.543534	0.499425	0.584278	0.491582	0.62471
P01029	C4b	0.324343	0.111867	0.104209	0.140991	0.184803	0.189179	0.210606	0.18729	0.154438	0.125	0.257741	0.269231	0.22465	0.175109	0.138822	0.178535	0.180771	0.180976	0.178541	0.174464	0.286826	0.295391	0.136595	0.182511	0.141029	0.166667	0.121451	0.201158	0.138662	0.140349	0.158839	0.230432	0.188406	0.181818	0.290599	0.175817	0.186694	0.225	0.179607	0.158701	0.206078	0.282448	0.302114	0.160265	0.154023	0.176417	0.158249	0.162079
P08607	C4bpa	0.133741	#N/A	#N/A	0.145345	0.0857143	0.167593	0.10303	0.191198	0.115644	#N/A	0.0561189	0.192308	0.0627451	0.108115	0.0514298	0.126768	0.0380023	#N/A	0.117849	0.329045	0.166938	#N/A	0.0553922	0.102584	0.112855	0.208333	0.0273973	0.107867	0.100361	0.0591492	0.0876239	0.111111	#N/A	0.0606061	0.350071	0.0441176	0.037037	0.200758	0.0624474	0.1337	0.0737349	0.0406797	0.101709	0.0741571	0.127212	#N/A	0.136364	0.17198
P51437	Camp	0.0809557	0.0382653	0.10679	0.0666667	0.0698028	0.0894935	0.0681818	0.0527898	0.13599	0.0357143	0.0482437	0.153846	0.051634	0.0746187	0.0613999	0.0722222	0.0531573	0.0390845	1.26659	0.0980507	0.102511	0.0724651	0.0417179	0.087988	0.0391036	0.166667	0.0273973	0.0989382	0.0636646	0.0465732	0.0593649	0.0998945	0.0851998	0.030303	0.0740376	0.0356209	0.0411089	0.0984848	0.0615584	0.0648711	0.0547416	0.075407	0.0699655	0.0579385	0.0419408	0.0527589	0.0537518	0.103949
Q91V98	Cd248	0.0512821	#N/A	#N/A	#N/A	#N/A	#N/A	0.0666667	0.0909091	#N/A	#N/A	0.0363636	0.115385	0.0444444	#N/A	#N/A	#N/A	#N/A	0.0289855	0.0869565	0.133333	#N/A	0.0625	#N/A	0.0327869	#N/A	0.0833333	#N/A	0.0603604	0.03125	#N/A	#N/A	0.0377358	0.0909091	#N/A	0.0789474	#N/A	0.025974	0.0454545	0.0487805	#N/A	#N/A	#N/A	0.0555556	#N/A	#N/A	0.177778	#N/A	0.0633711
Q9Z0M6	Cd97	0.201228	0.0757748	0.126178	0.138589	0.13301	0.143615	0.213636	0.164141	0.122918	0.107143	0.109272	0.307692	0.225023	0.154684	0.106157	0.246212	0.104326	0.0769919	0.240611	0.293723	0.199641	0.119107	0.0946202	0.153741	0.0723458	0.375	0.0698896	0.127467	0.100844	0.100186	0.0948232	0.140178	0.135924	0.0757576	0.270694	0.116013	0.0492803	0.231061	0.120532	0.12716	0.171686	0.185704	0.146289	0.0947503	0.1051	0.128042	0.0512266	0.199971
P06909	Cfh	0.0523077	#N/A	0.0707071	0.111562	#N/A	#N/A	#N/A	#N/A	0.0322581	#N/A	#N/A	0.269231	#N/A	0.117647	0.028169	0.0606061	0.0253165	#N/A	0.217391	0.121404	0.111111	#N/A	0.0338983	0.0913826	0.0285714	0.208333	#N/A	#N/A	#N/A	0.0454545	#N/A	0.124025	0.158103	0.0454545	0.124786	#N/A	#N/A	#N/A	#N/A	#N/A	0.153846	0.0535714	0.25	#N/A	0.0872999	#N/A	#N/A	0.160366
Q4LDF6	Cfhr2	0.193473	#N/A	0.163889	0.2	0.0571429	0.305556	#N/A	0.160895	0.171727	#N/A	#N/A	0.307692	0.128105	0.121187	0.0526911	#N/A	#N/A	0.0358236	0.109866	0.169903	0.13177	0.196458	0.0877451	#N/A	#N/A	#N/A	#N/A	0.133226	#N/A	0.0769231	0.0794587	#N/A	0.280303	#N/A	0.0526316	0.0663399	0.064738	0.209091	0.105472	0.15329	0.14106	0.135684	0.171817	0.0508963	#N/A	0.0684807	#N/A	0.178571
Q8R1U2	Cgref1	#N/A	0.031746	#N/A	#N/A	#N/A	#N/A	#N/A	0.047619	0.0322581	#N/A	0.0363636	#N/A	0.031746	0.0433007	#N/A	#N/A	0.0461538	0.028169	0.105263	#N/A	#N/A	#N/A	#N/A	#N/A	#N/A	#N/A	#N/A	#N/A	#N/A	0.0384615	0.0377358	0.0377358	#N/A	#N/A	0.0526316	#N/A	0.0384615	#N/A	#N/A	#N/A	#N/A	#N/A	#N/A	#N/A	#N/A	#N/A	#N/A	#N/A
P40201	Chd1	0.0666667	#N/A	#N/A	#N/A	0.0612245	#N/A	#N/A	0.0714286	#N/A	0.0892857	#N/A	#N/A	#N/A	#N/A	0.0760668	#N/A	#N/A	#N/A	#N/A	#N/A	0.038518	#N/A	0.05	0.0819672	#N/A	#N/A	#N/A	#N/A	#N/A	#N/A	#N/A	#N/A	#N/A	#N/A	#N/A	#N/A	0.0555556	#N/A	#N/A	0.0461538	#N/A	#N/A	#N/A	#N/A	#N/A	#N/A	#N/A	0.0535714
P49300	Clec10a	#N/A	0.0357143	#N/A	#N/A	#N/A	#N/A	#N/A	0.031746	0.0392157	#N/A	0.0517241	#N/A	#N/A	0.0784314	0.0365856	#N/A	#N/A	#N/A	0.157895	#N/A	0.0517241	#N/A	0.05	0.0655738	0.0306792	#N/A	0.0277778	0.0357143	#N/A	#N/A	#N/A	#N/A	#N/A	#N/A	#N/A	0.0294118	#N/A	#N/A	#N/A	#N/A	#N/A	#N/A	#N/A	0.028169	0.03125	#N/A	#N/A	#N/A
Q8VCP9	Clec14a	0.0681818	0.0362812	0.0777778	0.057958	0.0686498	0.077658	0.0606061	0.0830928	0.110057	#N/A	0.0485572	0.192308	0.0444444	0.0433007	0.0354826	0.0909091	0.0387488	0.0289855	0.317483	0.045692	0.038518	0.0900298	0.0454082	0.0470121	0.0833333	0.208333	0.0277778	0.0736165	0.0494802	0.0384615	0.0537256	0.110136	0.120553	#N/A	0.0870289	0.0405229	0.039981	0.0818182	0.0541292	0.119048	0.0538597	0.0906186	0.0833333	0.0368118	0.0575658	0.066969	0.047619	0.0729965
Q06890	Clu	0.499068	0.183862	0.41612	0.427928	0.412222	0.354088	0.443939	0.424663	0.414506	0.25	0.321514	0.846154	0.446934	0.365468	0.244827	0.37399	0.237325	0.200888	1.10305	0.491228	0.60444	0.267072	0.274215	0.398695	0.280975	0.666667	0.20006	0.43816	0.350572	0.339395	0.306123	0.530002	0.492314	0.287879	0.543864	0.310784	0.247288	0.502273	0.332082	0.333897	0.409951	0.498413	0.426361	0.233355	0.292932	0.447468	0.247715	0.562369
P21460	Cst3	#N/A	0.031746	#N/A	#N/A	#N/A	0.0833333	#N/A	#N/A	0.0518659	#N/A	#N/A	#N/A	0.0418301	#N/A	#N/A	#N/A	0.0461538	#N/A	0.173913	0.0550877	#N/A	#N/A	#N/A	#N/A	#N/A	0.125	#N/A	0.0436937	#N/A	#N/A	#N/A	#N/A	0.181818	#N/A	#N/A	#N/A	#N/A	#N/A	#N/A	#N/A	#N/A	0.0461538	0.0555556	#N/A	0.03125	#N/A	#N/A	0.05
Q9D1B1	Cst6	0.118617	0.0843254	0.125715	0.111562	0.102663	0.146429	0.112121	0.0883838	0.107949	0.0357143	0.053605	0.192308	0.107314	0.0882353	0.0489128	0.107071	0.0521628	0.0451078	0.118709	0.117973	0.0856566	0.0943053	0.0699845	0.0892837	0.04933	0.0833333	0.0273973	0.0902831	0.0794548	0.0687646	0.064119	0.0850919	0.119895	0.0454545	0.0954436	0.0454248	0.0592833	0.0734848	0.111421	0.102198	0.0831977	0.111783	0.127991	0.0508963	0.071931	0.0723356	0.0569986	0.0650697
P18242	Ctsd	0.0702486	0.111867	0.0757576	0.056006	0.0885276	0.0702381	0.134848	0.0847162	0.0864432	0.0357143	0.0531348	0.153846	0.0751945	0.0680828	0.0633336	0.0964646	0.0667917	0.0667415	0.323372	0.128109	0.0954865	0.0630553	0.0706062	0.0856061	0.0398061	0.125	0.062004	0.102424	0.0602168	0.0782359	0.124913	0.0937259	0.0746596	0.0454545	0.0480549	0.0614379	0.0677059	0.0560606	0.0869299	0.0458683	0.0900149	0.096571	0.047061	0.0660478	0.0602351	0.0758881	0.0459355	0.0981998
Q6P253	Dmkn	0.0617016	0.0991119	0.0740741	0.0714715	0.074092	0.0789683	0.0681818	0.0692641	0.118701	#N/A	0.0482437	0.153846	0.0738562	0.083878	0.0730176	0.0340909	0.0610792	0.0301626	0.235414	0.0870955	0.0989987	0.11756	0.0545309	0.0827796	0.0870902	0.208333	0.0412861	0.105641	0.0581782	0.0687646	0.0621755	0.102201	0.318182	#N/A	0.0526316	0.0356209	0.0604645	0.0681818	0.0627413	0.0510989	0.0436508	0.0563187	0.111111	0.0649808	0.0721872	0.0826909	0.0512266	0.075784
E9Q557	Dsp	0.0266667	#N/A	0.0555556	#N/A	#N/A	#N/A	#N/A	#N/A	#N/A	#N/A	0.0363636	#N/A	#N/A	0.0277778	0.0355597	#N/A	#N/A	#N/A	#N/A	0.08	#N/A	0.0298507	#N/A	0.171875	#N/A	#N/A	#N/A	#N/A	0.169811	#N/A	0.0508475	0.0833333	#N/A	#N/A	0.0632911	0.0333333	#N/A	0.0909091	#N/A	#N/A	#N/A	#N/A	0.0307692	#N/A	#N/A	#N/A	#N/A	0.368249
Q01279	Egfr	0.157925	#N/A	0.0833333	0.0468468	0.114286	0.291667	0.101515	0.0909091	0.129032	0.0357143	0.0545455	0.115385	0.0862745	0.0680828	0.0352113	0.121212	0.0680827	#N/A	2.71534	0.15271	0.122809	0.1875	0.0333333	0.138847	#N/A	0.208333	#N/A	0.116795	0.0638298	0.115385	0.0735529	0.156433	0.227273	#N/A	0.150436	0.0441176	0.037037	0.106818	0.121951	0.0783883	0.0831807	0.0813594	0.194444	0.0454545	0.0741502	#N/A	0.0634921	0.0892857
O88947	F10	0.0597319	0.0416667	0.087037	0.133333	0.2	0.125	0.133333	0.121212	0.0967742	#N/A	0.0445141	0.269231	0.0666667	0.041939	0.028169	0.0606061	0.0307692	#N/A	0.170481	0.0722807	0.0768322	0.0744048	#N/A	0.121686	#N/A	0.125	#N/A	0.0590519	0.0425532	0.0384615	0.054685	0.138889	0.227273	#N/A	0.0743707	#N/A	0.025974	0.0454545	#N/A	0.0749084	0.0961538	0.0828449	0.0833333	0.030303	0.0585252	0.0698413	#N/A	0.061295
P19221	F2	0.0533333	0.031746	0.122896	#N/A	0.0408163	0.147102	0.127273	0.333333	0.16129	0.0535714	#N/A	0.307692	0.0444444	#N/A	0.0475904	#N/A	0.0253165	0.0289855	#N/A	#N/A	0.0450192	0.0610119	0.0336158	0.133135	0.0416667	#N/A	0.0420005	0.0810811	0.0425532	0.030303	0.0876668	0.1875	0.0454545	#N/A	0.108696	#N/A	#N/A	#N/A	0.0416316	0.0294118	0.0576923	0.138889	#N/A	#N/A	0.0526316	0.0528345	0.0454545	0.0731707
Q9QXC1	Fetub	#N/A	0.031746	#N/A	#N/A	0.142857	0.0654762	0.0909091	0.047619	0.0518659	0.0892857	#N/A	#N/A	#N/A	0.0277778	#N/A	#N/A	0.0307692	0.028169	0.117849	0.0350877	#N/A	0.0447761	0.0498199	0.0327869	0.0526786	0.166667	#N/A	#N/A	#N/A	#N/A	#N/A	0.0754717	0.114405	#N/A	#N/A	0.0294118	0.0384615	#N/A	0.0609498	0.0588235	0.0555556	0.138889	#N/A	#N/A	0.03125	#N/A	#N/A	0.0357143
E9PV24	Fga	0.0929759	0.0466742	0.166456	0.0690691	0.110296	0.105872	0.169697	0.130892	0.197027	0.0892857	0.0445141	0.230769	0.106069	0.105392	0.0691808	0.0684343	0.0538273	0.0666667	0.296436	0.0804288	0.116172	0.18308	0.0531295	0.121725	0.0540919	0.25	0.0488498	0.16509	0.07893	0.0576923	0.0844689	0.176614	0.120553	0.0606061	0.159565	0.0650327	0.0466447	0.112879	0.0592763	0.0510917	0.0973748	0.096571	0.0687135	0.0368118	0.0388895	0.147241	0.0514671	0.104152
Q8K0E8	Fgb	#N/A	0.031746	0.0777778	0.0444444	0.0794189	0.0882275	0.166667	0.0638528	0.112165	0.0892857	#N/A	0.115385	0.0598195	0.0811547	0.084507	0.0625	0.06062	0.0422535	0.304348	0.0350877	0.0814176	0.125	0.0313725	0.117983	0.119877	0.166667	#N/A	0.114414	0.0425532	0.0384615	0.0566038	0.152778	0.181818	#N/A	0.109652	0.0441176	0.0925926	0.0681818	#N/A	#N/A	0.0538597	0.0357143	0.0555556	#N/A	0.0526316	0.133333	#N/A	0.125
Q8VCM7	Fgg	0.0597319	0.031746	0.064422	0.0444444	0.167797	0.0353175	0.127273	0.154401	0.153279	0.0535714	0.0557029	0.230769	0.0737628	0.0754357	0.0522038	0.0984848	0.0642368	0.0311594	1.89817	0.0398441	0.0719749	0.105655	0.0470588	0.15077	0.0715684	0.0833333	0.0377358	0.109234	0.0720594	0.0384615	0.0612408	0.104288	0.181818	0.030303	0.138637	0.0588235	0.0941836	0.0507576	0.0434059	#N/A	0.102666	0.0555556	0.0771368	#N/A	0.0409814	0.128798	0.030303	0.1
P21614	Gc	0.0907692	0.0873016	0.10679	0.056006	0.628571	0.253175	0.34697	0.180736	0.208202	0.267857	0.148083	0.307692	0.111111	0.120098	0.0685065	0.101136	0.0767419	0.138161	0.158994	0.130565	0.126022	0.280317	0.164963	0.212618	0.284821	0.291667	#N/A	0.0799657	0.0816157	0.0866691	0.143092	0.225815	0.357488	0.0757576	0.157706	0.0294118	0.157794	0.0818182	0.208829	0.137912	0.140924	0.214632	0.0560654	0.0443875	0.075604	0.0583522	0.0454545	0.0892857
Q8K0R6	Gltpd2	0.0266667	0.0337302	#N/A	#N/A	0.0338983	0.0833333	0.0515152	#N/A	#N/A	#N/A	0.0374126	0.0769231	#N/A	0.0392157	0.0287296	#N/A	#N/A	0.0289855	#N/A	0.0444444	0.0490544	0.0625	#N/A	0.0606061	#N/A	#N/A	#N/A	0.0540541	0.0425532	0.0384615	#N/A	#N/A	#N/A	#N/A	#N/A	0.0313725	#N/A	#N/A	#N/A	#N/A	#N/A	#N/A	#N/A	#N/A	0.0330415	#N/A	#N/A	0.0428571
A2AEN9	Gm5938	0.141686	0.0535714	0.0636364	0.0888889	0.0571429	0.107407	#N/A	0.121212	0.145583	#N/A	0.0792822	#N/A	0.0666667	0.0746187	0.0543378	#N/A	0.0336206	0.0539855	0.310069	0.159298	#N/A	0.15625	0.0698903	0.107303	0.0526786	0.291667	#N/A	0.0897683	0.118517	0.0344828	0.0543015	0.155633	0.110233	0.0606061	0.103047	0.0607843	0.0781502	0.0507576	0.122915	0.0489981	0.0894383	0.0795381	0.0987179	0.0730901	0.0564333	0.0705215	0.0537518	0.100581
Q3V2D2	Gm94	0.0496814	0.0362812	0.0533109	0.0357357	0.0539952	0.0285714	0.0606061	0.046176	0.0645161	0.0357143	0.0384615	#N/A	0.0418301	#N/A	0.0352113	0.0606061	0.0328649	0.028169	#N/A	0.048538	#N/A	0.0625	0.0504237	#N/A	0.0416667	0.0833333	#N/A	0.0465894	#N/A	0.0323929	0.045251	0.0453216	0.0599473	#N/A	0.0477218	0.0313725	0.037999	0.0454545	0.0419341	0.047619	0.0608466	0.0406797	0.0461538	0.029236	0.0327869	0.0379441	0.030784	0.0529617
Q8VCU2	Gpld1		0.166667	#DIV/0!	0.22973	0.401337	0.196034	0.181818	0.417388	0.348197	0.160714	0.25	0.884615	0.309524	0.309368	0.243406	0.147727	0.288425	0.229348	5.31579	0.425614	0.356335	0.400298	0.220588	0.224513	0.203942	0.875	0.110445	0.352976	0.264151	0.285052	0.109756	0.397367	0.275033	0.212121	0.3459	0.255392	0.201154	0.397727	0.310345	0.261538	0.272487	0.370584	0.360526	0.246372	0.302638	0.242857	0.166667	0.387224
P46412	Gpx3	#N/A	#N/A	0.030303	0.0444444	#N/A	0.0285714	#N/A	#N/A	#N/A	#N/A	0.0384615	#N/A	0.0392157	0.0392157	0.030303	#N/A	#N/A	0.028169	#N/A	#N/A	0.058908	0.0238095	0.0333333	0.0327869	#N/A	#N/A	0.0277778	0.0345238	#N/A	#N/A	#N/A	#N/A	0.030303	#N/A	#N/A	0.0333333	#N/A	#N/A	0.0344828	#N/A	#N/A	0.0461538	#N/A	#N/A	0.0350877	#N/A	0.030303	#N/A
P28798	Grn	0.143629	0.0763889	0.120707	0.098048	0.14567	0.11747	0.160606	0.12975	0.118701	0.0535714	0.072872	0.307692	0.123685	0.100763	0.0664092	0.128788	0.0903089	0.0358236	1.03328	0.132788	0.169696	0.145382	0.0549199	0.276453	0.066369	0.416667	0.0544044	0.140326	0.0699539	0.0823152	0.104282	0.197379	0.161177	#N/A	0.124786	0.0718954	0.081191	0.0931818	0.145124	0.070696	0.0980193	0.0805352	0.075581	0.0806658	0.0940436	0.121429	0.0514671	0.141434
O09051	Guca2b	#N/A	#N/A	#N/A	#N/A	#N/A	0.125	0.0666667	0.0606061	0.0518659	#N/A	#N/A	0.0769231	#N/A	0.0392157	#N/A	0.0606061	#N/A	#N/A	0.107409	0.0444444	#N/A	0.0625	#N/A	0.0909091	#N/A	0.0833333	#N/A	0.0436937	0.0425532	#N/A	#N/A	0.0694444	0.136364	#N/A	0.0526316	#N/A	#N/A	#N/A	#N/A	#N/A	#N/A	0.0431624	#N/A	#N/A	#N/A	#N/A	#N/A	0.05
P01900	H2-D1	#N/A	#N/A	#N/A	0.0888889	0.142857	#N/A	#N/A	#N/A	#N/A	#N/A	#N/A	#N/A	#N/A	0.0980392	#N/A	#N/A	#N/A	#N/A	#N/A	#N/A	#N/A	#N/A	#N/A	0.181818	#N/A	#N/A	#N/A	#N/A	0.12766	#N/A	0.0943396	0.135965	0.181818	#N/A	#N/A	#N/A	#N/A	0.136364	#N/A	#N/A	0.115385	#N/A	#N/A	#N/A	#N/A	0.133333	#N/A	#N/A
E9PX63	H2-Q1	#N/A	0.165155	#N/A	0.108108	0.164926	#N/A	0.166667	0.107143	#N/A	#N/A	#N/A	0.192308	#N/A	0.131127	0.123694	#N/A	0.134033	#N/A	#N/A	0.223431	#N/A	#N/A	0.162919	0.147541	#N/A	0.291667	0.149936	#N/A	0.127607	0.166667	0.15756	0.2476	0.231555	#N/A	#N/A	0.136275	#N/A	0.219697	#N/A	0.184615	0.187729	#N/A	#N/A	0.147247	0.126958	0.172449	#N/A	0.319643
P01898	H2-Q10	1.14305	0.681217	1.30543	0.708408	0.673723	0.859614	0.792424	0.871813	0.852098	0.803571	0.884873	1.03846	0.99502	0.688453	0.614688	0.947222	0.621169	0.822573	0.94658	0.870253	1.14256	0.790889	0.811314	0.860675	0.874554	1.08333	0.611108	0.982304	0.664273	0.85594	0.733707	0.89602	0.804567	0.848485	0.994675	0.686601	0.904848	0.894697	1.14	0.93097	0.813967	1.09191	1.00439	0.577678	0.656388	0.769539	0.937229	1.09106
Q8HWB2	H2-Q4	0.402797	0.213341	0.599411	0.192192	0.246973	0.346024	0.284848	0.368206	0.308876	0.232143	0.34408	0.5	0.372674	0.25817	0.19646	0.361616	0.208508	0.230251	0.593375	0.296452	0.494769	0.370103	0.315384	0.420593	0.292607	0.583333	0.20731	0.42471	0.215348	0.265821	0.253968	0.401736	0.284805	0.30303	0.360059	0.212418	0.287216	0.337879	0.435355	0.33111	0.289445	0.461355	0.428632	0.213295	0.212971	0.264928	0.311688	0.447532
P01942	Hba	0.0967366	0.101946	0.139015	0.0666667	0.0849764	0.147024	0.1	0.117965	0.116382	#N/A	0.0853428	0.230769	0.064239	0.0996732	0.0958233	0.119444	0.0666386	0.0557512	0.343728	0.0722027	0.0998207	0.15625	0.0798826	0.115626	0.0975605	0.291667	0.0682299	0.0726619	0.107387	0.0580339	0.0943396	0.129762	0.227273	0.151515	0.120137	0.0816993	0.107129	0.0871212	0.105551	0.10989	0.0900149	0.0947497	0.0739316	0.0736236	0.0995066	0.0990174	0.102934	0.0954123
P02088	Hbb-b1	0.166698	0.150888	0.153283	0.112012	0.132595	0.112131	0.127273	0.212121	0.16129	0.160714	0.0880878	0.192308	0.0568316	0.156863	0.103534	0.116162	0.116831	0.056338	0.304684	0.06	0.0883943	0.103789	0.0675141	0.158503	0.125	0.25	0.0572475	0.112387	#N/A	0.0961538	0.155976	0.114628	0.236495	#N/A	0.131579	0.0767974	0.177868	0.115152	0.105152	0.100126	0.0714964	0.137179	0.0940171	0.106061	0.140625	0.0761905	#N/A	0.15
P02089	Hbb-b2	0.126535	0.0863568	0.0998737	0.056006	0.0811023	0.0770478	0.0363636	0.0923521	0.0645161	0.0535714	0.072872	0.0769231	0.051634	#N/A	0.0684177	0.0863636	0.0705518	0.0422535	0.206428	0.0533333	0.0791351	0.0719986	#N/A	0.119225	0.0625	0.125	0.0418892	0.1	#N/A	0.0576923	0.0810681	0.0962476	0.106061	#N/A	#N/A	0.0460784	0.105835	0.0666667	0.0993045	0.058802	0.0536223	0.0801282	0.0615385	#N/A	#N/A	0.0619048	#N/A	0.05
A8DUK4	Hbbt1	0.204545	0.109694	0.145062	0.125526	0.125424	0.0946017	0.172727	0.164141	0.173624	0.214286	0.0850293	#N/A	#N/A	0.145425	0.117615	#N/A	0.109445	0.0816867	0.167837	0.0878363	0.0684153	0.0883973	0.110877	0.119137	0.158216	0.291667	0.0547945	0.0837731	0.149522	0.0875131	0.16633	0.130503	0.303469	0.19697	0.123811	0.0663399	0.12987	0.0954545	#N/A	0.0921892	0.0687831	0.156766	0.0833333	0.0958173	0.148687	0.131633	#N/A	0.182898
G5E8J6	Hrc	#N/A	#N/A	#N/A	#N/A	#N/A	0.0833333	#N/A	#N/A	0.0645161	#N/A	#N/A	#N/A	0.0529412	0.0392157	#N/A	#N/A	#N/A	#N/A	#N/A	#N/A	0.0344828	#N/A	#N/A	#N/A	#N/A	0.0833333	#N/A	0.0540541	#N/A	#N/A	#N/A	0.0902778	0.136364	#N/A	#N/A	#N/A	0.0384615	#N/A	#N/A	0.0307692	#N/A	#N/A	#N/A	0.030303	#N/A	#N/A	#N/A	#N/A
P13597	Icam1	0.07338	0.0337302	0.0622054	0.0444444	0.0455206	0.0604497	0.0515152	0.0844156	0.0518659	0.0357143	0.0604011	0.0769231	0.0532835	0.0334967	0.0337047	0.0530303	0.0420643	0.0348575	0.624882	0.0664327	0.0450192	0.0342928	0.0453181	0.0524766	0.0285714	#N/A	0.0377358	0.0655405	0.0371797	0.0384615	0.0442917	0.0529281	0.0551164	0.0454545	0.051596	0.0362745	0.0411089	0.0590909	0.0350877	0.0408353	0.0609144	0.0466321	0.111111	0.0579385	0.0331689	0.0453515	0.031746	0.0422474
Q8VC49	Ifi27l2b	0.102494	0.0549887	0.0651515	0.0801802	0.0820477	0.0949985	0.1	0.131554	0.0971959	0.0357143	0.0738486	0.153846	0.0746343	0.0615468	0.0660276	0.113636	0.03031	0.0333333	0.144643	0.134347	0.114073	0.0803868	0.0322145	0.131893	0.0476434	0.166667	0.0418258	0.0650043	0.0794548	0.0573373	0.0622002	0.0989807	0.181818	0.030303	0.121759	0.0454248	0.0550653	0.0818182	0.0927779	0.0639302	0.0737349	0.0864876	0.0882291	0.0514298	0.0339373	0.0663643	0.0411255	0.112485
P70389	Igfals	0.0617016	0.0535714	0.0833333	#N/A	0.112072	#N/A	0.0515152	#N/A	#N/A	#N/A	0.0344828	#N/A	0.100218	0.0588235	0.0363754	0.0340909	0.0253165	0.0751344	0.0753727	0.0563158	0.101234	0.0238095	0.0333333	0.03125	0.0531616	#N/A	#N/A	0.102976	0.0401445	0.0816521	0.0432582	0.0605346	0.044137	0.0606061	0.0855034	0.0294118	0.0401475	0.0454545	0.0695705	0.0459635	0.0577941	0.0458079	0.0699655	0.029236	0.0437143	0.0285714	#N/A	0.061295
P01872	Ighm	0.0597319	0.0362812	0.11936	0.0888889	0.257143	0.125595	#N/A	0.233766	0.210942	#N/A	0.10627	0.230769	0.0888889	0.0531046	0.0589321	0.0909091	#N/A	0.0461268	0.129329	0.0613255	0.167896	0.119403	0.0422081	0.0913826	0.0285714	0.208333	#N/A	0.139479	0.0738032	0.0495338	0.0537256	0.191277	0.227273	0.0606061	0.137872	0.0294118	#N/A	0.0681818	0.124777	0.0307692	0.124542	#N/A	0.0555556	0.0806658	#N/A	0.0648526	0.031746	0.106127
P97812	Ihh	#N/A	0.0505952	0.030303	0.027027	0.0408163	0.035119	#N/A	0.031746	0.0392157	0.0357143	0.0479302	#N/A	0.0790538	0.0531046	0.0507112	0.0606061	0.0539803	0.0333333	0.332952	0.0397661	0.0861593	0.0238095	0.0504237	0.0477066	#N/A	#N/A	0.0273973	0.05	0.0425532	#N/A	0.049931	0.0861194	0.030303	0.030303	0.0716189	0.0441176	0.0519481	0.0590909	0.0609498	0.0468864	0.0726157	0.0724359	0.0570513	0.056338	0.0879395	0.0601663	0.038961	0.0487805
Q62469	Itga2	#N/A	0.0357143	#N/A	0.0468468	0.0571429	0.333333	#N/A	0.0606061	0.0967742	#N/A	#N/A	0.115385	#N/A	0.117647	0.030303	#N/A	#N/A	#N/A	#N/A	0.0444444	#N/A	#N/A	#N/A	0.0466965	#N/A	0.125	#N/A	0.0810811	0.0425532	#N/A	#N/A	#N/A	0.227273	#N/A	0.105263	#N/A	#N/A	0.0507576	0.0731707	0.142857	0.0576923	0.0555556	#N/A	0.028169	#N/A	0.0666667	#N/A	0.05
Q9QUM0	Itga2b	#N/A	#N/A	0.05	#N/A	#N/A	0.125	0.0666667	0.0606061	#N/A	#N/A	#N/A	#N/A	#N/A	#N/A	#N/A	#N/A	#N/A	#N/A	0.0869565	#N/A	#N/A	#N/A	#N/A	#N/A	#N/A	#N/A	#N/A	#N/A	0.0425532	#N/A	0.0566038	#N/A	0.0909091	#N/A	0.0612128	#N/A	#N/A	#N/A	0.0731707	#N/A	#N/A	0.0431624	#N/A	#N/A	0.046875	0.0666667	#N/A	0.05
P09055	Itgb1	0.085373	0.0505952	0.0777778	0.0869369	0.0598063	0.166667	#N/A	0.0527898	0.0616698	#N/A	0.036436	0.153846	0.0529412	0.0784314	0.0527102	0.0909091	0.0461538	#N/A	0.0898654	0.0596491	0.0869813	0.09375	0.0333333	0.0769995	#N/A	0.125	0.0277778	0.0436937	0.0638298	#N/A	0.045251	0.0592105	0.136364	0.030303	0.0637401	#N/A	0.025974	0.136364	0.146341	0.070696	0.0665954	0.0555556	0.0833333	0.030303	0.0409814	0.0527589	#N/A	0.0694251
P11835	Itgb2	0.0769231	#N/A	#N/A	0.0758258	#N/A	0.0833333	#N/A	0.0613276	0.0322581	#N/A	0.0363636	0.115385	0.0458761	0.0490196	0.0375396	0.0227273	0.0307692	0.028169	0.117849	0.0472515	0.0499443	0.0431548	#N/A	0.0606061	0.035119	#N/A	0.0327568	0.05	0.0638298	#N/A	0.0377358	#N/A	0.0909091	#N/A	0.078257	0.0441176	#N/A	0.0848485	0.0663243	0.0630037	0.06027	0.0357143	0.0555556	0.056338	0.0625	0.0666667	#N/A	0.0642857
O54890	Itgb3	0.0597319	#N/A	0.0648148	0.027027	#N/A	0.208333	0.0666667	0.0606061	0.0645161	0.0357143	0.0384615	#N/A	#N/A	0.0334967	0.030303	#N/A	#N/A	#N/A	0.0869565	0.0666667	0.0555556	#N/A	#N/A	0.0606061	0.0416667	0.0833333	#N/A	#N/A	#N/A	#N/A	0.0377358	#N/A	0.0909091	#N/A	0.0988278	#N/A	#N/A	0.0454545	#N/A	#N/A	0.0357482	0.0307692	#N/A	#N/A	0.0476434	0.0666667	#N/A	0.05
Q02257	Jup	0.04	#N/A	#N/A	#N/A	#N/A	0.0285714	#N/A	#N/A	#N/A	#N/A	0.0354232	0.0769231	#N/A	0.0277778	0.0355597	#N/A	#N/A	#N/A	#N/A	0.04	#N/A	0.0298507	#N/A	0.0625	#N/A	#N/A	#N/A	0.0357143	0.0377358	0.0384615	0.0442917	0.0833333	#N/A	0.030303	0.0516322	0.0333333	#N/A	0.0454545	#N/A	#N/A	#N/A	#N/A	#N/A	#N/A	#N/A	#N/A	0.030303	0.317073
O08677	Kng1	0.0952797	#N/A	0.0555556	0.0444444	0.0734694	0.0857143	0.0545455	0.0606061	0.0392157	0.0357143	#N/A	#N/A	0.0588235	0.0433007	#N/A	#N/A	0.0615385	0.0666667	#N/A	0.0397661	0.0689655	0.0597015	0.0588235	0.0864382	0.1	#N/A	#N/A	#N/A	#N/A	#N/A	0.049931	0.0943396	0.119675	#N/A	0.0404754	#N/A	0.0384615	0.0393939	0.0350877	0.0294118	0.0384615	0.0741758	#N/A	#N/A	0.0505854	0.0648526	0.031746	0.075
P16301	Lcat	0.239915	0.182351	0.215951	0.179129	0.135524	0.181614	0.266667	0.188011	0.174784	0.0892857	0.158215	0.346154	0.178214	0.163943	0.148217	0.173485	0.157407	0.176869	0.199279	0.167446	0.146253	0.165297	0.173135	0.147767	0.124255	0.333333	0.157631	0.237355	0.132013	0.111989	0.144932	0.230501	0.240009	0.0909091	0.13561	0.10817	0.135198	0.143182	0.162366	0.163115	0.131292	0.16454	0.14919	0.109368	0.149583	0.176644	0.143579	0.151161
J3QME6	Lipo1	0.206294	#N/A	0.134343	#N/A	#N/A	0.0706349	#N/A	0.121212	0.126818	#N/A	0.0729443	#N/A	0.133333	#N/A	0.0601538	#N/A	0.0477045	#N/A	#N/A	0.0750877	#N/A	0.114783	0.0816327	#N/A	#N/A	#N/A	0.0724581	0.160714	0.078125	0.0862069	0.0992867	#N/A	0.0810277	0.0757576	#N/A	#N/A	#N/A	#N/A	0.103448	#N/A	#N/A	#N/A	#N/A	0.0704225	0.0941904	#N/A	0.0909091	#N/A
D3YY49	Lipo2	#N/A	0.0357143	#N/A	0.0444444	#N/A	0.0833333	0.0545455	0.046176	#N/A	#N/A	0.0576923	0.0769231	0.031746	0.0473856	#N/A	#N/A	0.0379747	0.0311594	0.0869565	0.0596491	0.0536398	0.0611007	#N/A	0.0606061	#N/A	0.0833333	#N/A	0.0810811	0.0447141	#N/A	0.0338983	0.0566038	0.0816864	0.030303	#N/A	#N/A	0.037037	#N/A	0.0526316	0.0294118	#N/A	0.0357143	#N/A	#N/A	#N/A	0.0750567	#N/A	0.0517857
Q3UT41	Lipo3	0.0496814	#N/A	0.0444444	#N/A	#N/A	0.035119	#N/A	#N/A	0.0588235	#N/A	0.0689655	#N/A	0.0444444	#N/A	0.0375396	#N/A	0.0307692	0.0422535	0.0508475	0.06	#N/A	#N/A	0.0419492	#N/A	#N/A	#N/A	0.0275875	0.0535714	#N/A	#N/A	0.0566038	0.0350877	0.0454545	#N/A	#N/A	0.05	#N/A	#N/A	0.0344828	#N/A	0.0576923	0.0461538	#N/A	0.0704225	0.0350877	0.0571429	#N/A	#N/A
D3Z608	Lipo4	0.0654545	#N/A	0.0757576	#N/A	0.0338983	0.059404	0.0939394	#N/A	0.0991461	#N/A	0.0633289	0.0769231	0.031746	0.0392157	0.0422535	#N/A	0.0379931	0.0422535	0.105263	0.0463158	#N/A	0.0841884	0.031655	#N/A	#N/A	#N/A	0.0566038	0.11221	0.0625	0.0450928	0.0943396	0.0833333	0.0696091	0.0757576	0.0526316	#N/A	0.0315055	#N/A	0.0796888	#N/A	0.037037	#N/A	0.0307692	#N/A	0.0618978	0.0666667	0.031746	#N/A
Q9DBH5	Lman2	0.0981935	#N/A	0.0861111	0.0444444	#N/A	#N/A	#N/A	#N/A	#N/A	#N/A	0.0445141	#N/A	0.0444444	0.0392157	#N/A	#N/A	0.0298507	#N/A	0.105263	0.0398441	0.0441972	#N/A	0.0333333	0.0909091	#N/A	#N/A	#N/A	0.0357143	0.0425532	0.0384615	0.0377358	0.0592105	#N/A	0.030303	#N/A	#N/A	#N/A	0.0681818	#N/A	#N/A	0.0377493	#N/A	0.0555556	#N/A	#N/A	0.0444444	#N/A	0.075
Q91ZX7	Lrp1	0.0584615	0.0362812	0.111111	#N/A	0.0766056	#N/A	0.0363636	0.121212	#N/A	#N/A	#N/A	#N/A	#N/A	#N/A	0.0415349	0.0568182	#N/A	0.0502109	#N/A	0.0888889	0.0555556	#N/A	0.0454082	0.045928	#N/A	#N/A	0.0410959	0.0655405	#N/A	0.0576923	0.0566038	0.0377358	0.0434783	#N/A	0.0789474	0.0735294	0.0519481	0.0393939	#N/A	0.0461538	#N/A	0.0833333	0.0394737	#N/A	0.0350877	0.0444444	#N/A	0.125
Q61826	Madcam1	0.0769231	#N/A	0.0580247	0.0666667	0.0598063	0.0767857	0.1	0.0844156	0.084124	0.0357143	0.0354232	#N/A	0.0418301	#N/A	#N/A	0.0909091	#N/A	#N/A	0.195129	0.0738402	0.0629433	#N/A	#N/A	0.0606061	#N/A	0.0833333	#N/A	#N/A	0.0425532	0.0384615	0.0358171	0.0694444	0.227273	#N/A	0.0477218	0.0294118	0.025974	0.0507576	0.0487805	#N/A	0.0384615	0.0498626	0.0833333	#N/A	#N/A	0.0444444	0.0310245	0.05
P04247	Mb	#N/A	#N/A	#N/A	0.0540541	#N/A	0.0277778	#N/A	#N/A	#N/A	#N/A	0.0545455	#N/A	#N/A	#N/A	0.0298507	#N/A	0.0298507	#N/A	#N/A	#N/A	#N/A	#N/A	#N/A	0.0491803	0.0555718	#N/A	#N/A	#N/A	#N/A	0.030303	0.0338983	0.0701754	0.0289855	0.0454545	#N/A	#N/A	#N/A	#N/A	#N/A	#N/A	#N/A	0.142857	#N/A	0.0454545	0.0890914	0.0408163	0.047619	#N/A
P28665	Mug1	0.728617	0.337396	0.633923	0.357357	0.506076	0.38586	0.660606	0.350289	0.477124	0.232143	0.507102	1.30769	0.579707	0.503268	0.439284	0.385859	0.408738	0.383765	0.742621	0.628538	0.764558	0.368307	0.365835	0.434524	0.291276	0.75	0.17503	0.686862	0.403459	0.463541	0.392099	0.978794	0.84563	0.393939	0.563436	0.434967	0.327868	0.597727	0.476107	0.547651	0.596018	0.595157	0.658764	0.400128	0.380103	0.406122	0.278259	0.54849
Q58EV3	Mup1	0.358974	0.260913	0.244444	#N/A	0.152542	0.277224	#N/A	0.30303	0.27451	#N/A	0.283217	#N/A	0.189542	0.254902	#N/A	0.25	#N/A	#N/A	0.105263	0.254464	0.333333	#N/A	0.314894	#N/A	#N/A	#N/A	0.24869	0.25	#N/A	#N/A	0.264151	#N/A	0.376812	#N/A	0.135584	#N/A	#N/A	0.241667	0.578947	0.299887	0.235653	0.350081	0.194444	0.285851	0.399945	#N/A	0.166667	0.232143
A2BIN1	Mup10	#N/A	#N/A	#N/A	#N/A	0.22449	0.226415	0.345455	#N/A	0.516129	0.321429	#N/A	#N/A	#N/A	#N/A	#N/A	#N/A	#N/A	#N/A	#N/A	#N/A	0.234043	#N/A	0.22449	#N/A	0.333333	#N/A	#N/A	#N/A	0.234375	0.230769	#N/A	#N/A	#N/A	#N/A	#N/A	#N/A	0.211538	#N/A	#N/A	#N/A	#N/A	#N/A	#N/A	#N/A	#N/A	0.2	#N/A	#N/A
B5X0G2	Mup17	0.204545	#N/A	0.166667	0.111111	0.114286	0.125	0.133333	#N/A	0.129032	#N/A	#N/A	#N/A	0.111111	0.196078	#N/A	0.121212	0.281792	#N/A	0.130435	#N/A	0.206897	#N/A	#N/A	0.172799	0.0983607	0.166667	#N/A	0.0540541	0.0851064	#N/A	#N/A	0.190252	0.181818	#N/A	#N/A	0.227941	0.211538	#N/A	0.121951	0.047619	#N/A	#N/A	#N/A	#N/A	#N/A	0.183673	#N/A	0.275
P11589	Mup2	0.28176	0.196051	#N/A	#N/A	0.135593	0.225595	#N/A	0.31746	0.215686	#N/A	0.184796	#N/A	0.13212	0.226035	#N/A	#N/A	0.307692	0.148592	0.237288	0.254035	0.219828	0.202381	0.294118	0.109375	#N/A	#N/A	0.339623	0.255357	0.0851064	#N/A	0.225725	0.377358	0.362319	0.166667	0.202532	0.188235	0.177778	#N/A	0.491228	0.338235	0.253968	0.332906	#N/A	0.239437	0.407758	0.183673	#N/A	0.275
P04939	Mup3	#N/A	0.047619	0.0888889	0.027027	#N/A	0.0277778	0.0909091	0.031746	0.0645161	#N/A	0.0561189	#N/A	0.047619	0.0416667	0.0474158	#N/A	0.0714703	0.056338	#N/A	0.0350877	#N/A	0.047619	#N/A	#N/A	0.0428571	#N/A	#N/A	0.0833333	0.03125	#N/A	0.0465946	0.0526316	0.0434783	0.0606061	0.0516322	#N/A	0.0555556	0.0507576	0.0862069	0.0735294	#N/A	0.0684575	#N/A	0.028169	0.0640369	#N/A	#N/A	0.0487805
P11590	Mup4	0.137242	0.0535714	0.123232	0.0444444	#N/A	0.0428571	0.104545	0.181818	0.0974067	#N/A	0.0557029	#N/A	0.0888889	0.060049	0.0597015	#N/A	0.0447761	#N/A	0.130435	0.106277	0.0555556	0.0402452	#N/A	0.0909091	#N/A	0.125	0.0610587	0.0943533	0.106383	0.0454545	0.113208	0.10718	0.0900307	0.0909091	0.0789474	0.0333333	#N/A	#N/A	0.0731707	#N/A	0.0384615	0.0615385	#N/A	#N/A	0.0840104	#N/A	0.0757576	0.0928571
P02762	Mup6	0.253333	#N/A	0.174242	0.152553	#N/A	#N/A	0.1	0.267857	0.0967742	0.339286	#N/A	0.0769231	#N/A	#N/A	0.221144	0.195707	0.198281	0.142539	0.170597	#N/A	#N/A	0.217647	#N/A	0.151615	0.202521	0.125	0.117295	0.202027	0.200472	0.256008	0.338983	0.152047	0.363636	#N/A	#N/A	0.161765	0.201988	#N/A	0.0731707	#N/A	0.185185	0.25	0.226215	0.30303	0.409836	0.129365	0.15873	0.0487805
L7MUC7	Mup7	0.25641	#N/A	0.155556	#N/A	#N/A	#N/A	#N/A	0.212121	0.387097	#N/A	0.109091	#N/A	0.133333	#N/A	#N/A	#N/A	0.126582	#N/A	#N/A	0.133333	0.173331	#N/A	0.20098	#N/A	#N/A	#N/A	#N/A	0.160714	#N/A	0.192308	#N/A	0.181038	#N/A	#N/A	#N/A	0.147059	#N/A	0.15	0.438596	0.0714286	0.0769231	0.214835	0.111111	#N/A	0.311475	#N/A	#N/A	0.175
O09043	Napsa	0.110754	0.0774754	0.0932239	0.0671171	0.0992044	0.0930649	0.0954545	0.0847162	0.141366	0.107143	0.103283	0.230769	0.103579	0.0661765	0.0655268	0.0852273	0.10976	0.0705756	0.182329	0.129747	0.0927964	0.0774402	0.0852007	0.105056	0.0562744	0.25	0.0418258	0.0820678	0.0709774	0.0344158	0.084725	0.0555556	0.0950812	0.0606061	0.0534668	0.0617647	0.0769531	0.0674242	0.0730527	0.0567083	0.0670872	0.111131	0.0285425	0.0795988	0.0664665	0.047619	0.047619	0.0531649
Q61982	Notch3	0.0454545	0.031746	0.0925926	0.0468468	0.114286	0.25	0.118182	0.121212	0.084124	#N/A	#N/A	0.230769	0.0738562	0.0629085	0.0513979	#N/A	0.0307692	#N/A	0.306636	0.160936	0.0954865	0.0625	0.0333333	0.181818	#N/A	0.0833333	#N/A	0.09719	#N/A	0.0576923	0.0377358	0.15424	0.219697	#N/A	0.148741	0.0356209	#N/A	0.113636	0.0347852	0.119048	0.115385	0.0535714	0.194444	0.028169	0.0331689	0.0933485	#N/A	0.0977933
Q9D3H2	Obp1a	0.141686	0.0505952	0.114141	0.124625	0.142857	0.0944089	#N/A	0.139069	0.155176	0.0535714	0.066112	0.115385	0.0640523	0.106209	0.052215	0.0606061	0.0581998	0.0644928	0.907109	0.165536	#N/A	0.15183	0.0538773	0.424242	0.037822	0.666667	0.0277778	0.116795	0.0787899	0.0485893	0.0662405	0.247486	0.256039	0.106061	0.123285	0.0509804	0.0698962	0.0590909	0.163465	0.0536738	0.070852	0.109137	0.0863248	0.0579385	0.0667227	0.0812547	0.0610871	0.156127
Q9CQF9	Pcyox1	0.231655	0.181028	0.20181	0.22988	0.159691	0.195798	0.290909	0.209836	0.21168	0.125	0.125814	0.461538	0.242328	0.218954	0.134251	0.172222	0.138558	0.191362	0.267812	0.233138	0.248764	0.179156	0.148914	0.185139	0.213391	0.458333	0.110183	0.234653	0.13614	0.164336	0.164233	0.305976	0.199385	0.166667	0.225666	0.158497	0.101283	0.2	0.220341	0.17173	0.216015	0.215476	0.169681	0.151622	0.19876	0.237793	0.164743	0.242218
Q9Z126	Pf4	0.0496814	0.0505952	0.0651515	0.0357357	0.0496022	0.0652116	0.0772727	0.0613276	0.0679949	0.0714286	0.0421831	0.0769231	0.0524121	0.0588235	0.0374318	#N/A	0.0328649	0.0452439	0.0753727	0.0530994	0.0570365	0.0268301	0.0483217	0.0516487	0.044568	0.0833333	#N/A	0.0525418	0.0505612	0.0452134	0.040497	0.0759199	0.0500659	0.030303	0.0453031	0.0356209	0.0322178	0.0454545	0.050706	0.0408353	0.0447192	0.0517603	0.0555556	0.029236	0.0672994	0.0639456	0.046176	0.0553571
P20918	Plg	0.0769231	0.0585317	0.104798	0.0468468	0.15614	0.130376	0.260606	0.358586	0.369914	0.107143	0.0717868	0.769231	0.347059	0.0669935	0.0704225	0.094697	0.0560857	0.057971	0.905034	0.0699025	0.0641287	0.40625	0.0889456	0.0851962	0.0285714	0.541667	#N/A	0.153743	0.0638298	0.0576923	0.0358171	0.268389	0.196311	0.0606061	0.0589245	0.0441176	0.038961	0.0621212	0.0502523	0.0749084	0.103632	0.071103	0.166667	0.030303	0.046875	0.281633	0.0952381	0.0839141
P55065	Pltp	0.350956	0.251512	0.307955	0.268468	0.212014	0.230881	0.301515	0.256914	0.289268	0.232143	0.266896	0.384615	0.290445	0.276688	0.290902	0.208586	0.258728	0.263703	0.700759	0.360234	0.35499	0.234741	0.273203	0.270945	0.211911	0.416667	0.196868	0.334417	0.223325	0.276344	0.264962	0.351753	0.354194	0.272727	0.235297	0.242157	0.228325	0.303788	0.257509	0.262278	0.272521	0.277493	0.278213	0.201451	0.292293	0.311338	0.205387	0.281301
Q8C165	Pm20d1	0.0710956	#N/A	0.0654321	0.0603604	#N/A	0.0763889	0.0515152	0.0692641	0.0876028	#N/A	0.0363636	#N/A	0.0418301	0.0550109	0.0580198	0.0924242	0.0280428	0.028169	1.63158	0.0738596	0.0557594	0.0357143	#N/A	#N/A	#N/A	#N/A	#N/A	0.0333333	0.0851064	0.0576923	#N/A	0.122807	0.0289855	#N/A	0.132081	0.0866013	0.037037	0.0818182	#N/A	0.047619	#N/A	0.0307692	0.0632479	0.028169	0.0499458	0.0569161	#N/A	0.0618902
Q9R0M4	Podxl	0.0587879	#N/A	0.0611111	0.0444444	0.114286	#N/A	#N/A	#N/A	0.0392157	#N/A	0.0384615	#N/A	#N/A	#N/A	0.0290099	#N/A	0.0275836	#N/A	0.306636	0.0397661	0.0627157	0.0238095	0.0333333	0.0327869	#N/A	#N/A	#N/A	0.0333333	0.0425532	0.030303	#N/A	0.0833333	0.0289855	0.030303	0.0580193	0.0362745	0.0461699	0.0931818	0.0416316	0.0826007	0.0470085	0.0684524	0.0354701	#N/A	0.03125	0.0666667	0.030303	0.0422474
P52430	Pon1	1.36701	1.16241	1.82024	1.66847	1.49146	1.64161	1.95	1.64105	1.76829	0.982143	1.27581	4	1.22726	1.22358	0.979122	1.13586	1.12035	1.35957	1.66649	1.68242	1.86552	1.52181	0.964503	1.31705	1.09162	4.125	0.93528	1.78618	1.28773	1.26339	1.10625	1.89044	1.79337	0.757576	1.43892	0.9	0.964641	0.891667	1.3686	1.12677	1.24413	1.20105	1.24745	1.00811	0.912444	1.42902	0.846561	1.49158
Q62087	Pon3	0.0898446	0.0515873	0.0508418	0.0357357	0.105327	0.0744709	0.133333	0.0479798	0.0645161	#N/A	0.079246	0.115385	0.0627451	0.0661765	0.0464693	0.0643939	0.03784	0.0357182	0.0695807	0.0613255	0.116172	0.0674899	0.0408163	0.0828261	0.037822	#N/A	0.0277778	0.0822072	0.0553524	0.0611888	0.0480122	0.0916179	0.0833333	0.0606061	0.0809509	0.0607843	0.0463203	0.109848	0.0533275	#N/A	0.0726157	0.0712759	0.0925214	0.0368118	0.0499458	0.0690854	0.0411255	0.0642857
Q9EQI5	Ppbp	#N/A	#N/A	0.0833333	#N/A	0.0857143	0.125	0.0666667	0.0909091	0.0967742	#N/A	0.0363636	0.115385	#N/A	#N/A	#N/A	#N/A	#N/A	#N/A	0.130435	#N/A	#N/A	0.09375	#N/A	0.0606061	#N/A	0.125	#N/A	0.0540541	#N/A	#N/A	#N/A	0.0902778	0.0909091	#N/A	#N/A	#N/A	#N/A	#N/A	0.0731707	#N/A	#N/A	#N/A	#N/A	#N/A	#N/A	0.0666667	#N/A	#N/A
P30412	Ppic	0.0455789	0.06387	0.0496072	0.0540541	0.0767554	0.0630952	0.0787879	0.0900072	0.0722117	0.0535714	0.0657986	#N/A	0.076066	0.0604575	0.0654418	0.0568182	0.0707049	0.0515241	1.82046	0.0633333	0.057777	0.0516317	0.0452605	0.0666667	0.0476434	0.0833333	0.069953	0.105084	0.0603391	0.056011	0.0502365	0.103861	0.109354	0.0454545	0.0253165	0.0578431	0.039981	0.0507576	0.0567925	0.0451357	0.0509768	0.0669719	0.055578	0.0503628	0.0836269	0.0547619	0.0562771	0.0529617
Q61207	Psap	0.334025	0.312736	0.294024	0.277177	0.273331	0.274289	0.362121	0.301166	0.319629	0.196429	0.260799	0.692308	0.377778	0.311275	0.267196	0.296465	0.287364	0.237406	0.365473	0.350448	0.346485	0.279444	0.246505	0.28681	0.185291	0.666667	0.210566	0.356843	0.206094	0.271877	0.253514	0.357201	0.240448	0.227273	0.283328	0.22549	0.269648	0.295455	0.335328	0.205534	0.334961	0.306095	0.231152	0.256615	0.260147	0.25548	0.205147	0.320383
Q8BND5	Qsox1	#N/A	#N/A	#N/A	#N/A	#N/A	#N/A	0.1	0.031746	#N/A	#N/A	#N/A	#N/A	#N/A	0.0392157	0.0447761	#N/A	#N/A	#N/A	0.0869565	#N/A	0.0344828	#N/A	#N/A	#N/A	#N/A	#N/A	#N/A	0.0436937	#N/A	#N/A	#N/A	#N/A	#N/A	#N/A	#N/A	#N/A	0.025974	#N/A	#N/A	#N/A	0.037037	#N/A	#N/A	#N/A	#N/A	0.0285714	#N/A	0.05
P61027	Rab10	0.0454545	0.0426587	0.030303	0.0405405	0.0338983	0.0277778	0.0363636	0.0416667	0.0322581	0.0535714	0.0354232	#N/A	0.0588235	0.0334967	0.0430944	#N/A	0.0488381	0.0307512	#N/A	0.0526316	0.0344828	0.0625	0.0338983	0.0655738	0.0470726	#N/A	0.0377358	0.0333333	0.0566038	0.0323929	0.0376189	0.0350877	0.0296443	0.030303	0.0343974	0.0333333	0.0519481	#N/A	#N/A	0.0294118	0.047619	#N/A	0.0563203	0.058472	0.0612582	0.0612245	0.030303	0.0357143
P62821	Rab1A	0.0617016	#N/A	0.0787037	0.0468468	#N/A	0.0555556	0.0666667	0.031746	0.0483871	#N/A	0.036436	#N/A	0.0392157	0.0490196	0.0386798	#N/A	0.0447761	0.0307512	0.0604274	0.06	0.0555556	0.0625	0.0294118	0.0466965	0.0558402	#N/A	#N/A	0.0540541	0.0425532	#N/A	0.0401382	0.042793	#N/A	0.0454545	0.0612128	0.0294118	0.0322178	#N/A	0.0419341	0.0714286	#N/A	0.0357143	0.0431624	0.0422535	0.044354	0.0571429	0.031746	#N/A
Q9D1G1	Rab1b	#N/A	#N/A	#N/A	#N/A	0.0571429	#N/A	0.1	0.031746	#N/A	#N/A	0.0363636	#N/A	0.0444444	0.0490196	0.0364726	#N/A	#N/A	#N/A	0.0869565	0.0350877	#N/A	0.0238095	#N/A	#N/A	0.0412861	0.0833333	#N/A	0.0540541	#N/A	#N/A	0.0621261	0.0453216	#N/A	#N/A	0.0343974	#N/A	#N/A	#N/A	0.0487805	0.0714286	#N/A	0.0456349	0.0555556	0.0362783	0.0330415	0.0346939	#N/A	#N/A
P55258	Rab8a	#N/A	#N/A	#N/A	0.0405405	#N/A	#N/A	#N/A	#N/A	0.0322581	0.0357143	#N/A	#N/A	#N/A	#N/A	0.0383996	#N/A	0.0286455	#N/A	#N/A	#N/A	#N/A	#N/A	#N/A	0.0327869	0.0327869	#N/A	#N/A	#N/A	#N/A	#N/A	#N/A	#N/A	#N/A	#N/A	#N/A	0.0294118	0.0384615	#N/A	#N/A	#N/A	#N/A	#N/A	#N/A	0.0362783	0.03125	0.0285714	#N/A	#N/A
P61028	Rab8b	#N/A	#N/A	#N/A	#N/A	#N/A	0.0277778	#N/A	0.031746	0.0322581	#N/A	#N/A	#N/A	#N/A	#N/A	#N/A	#N/A	0.0298507	0.0333333	#N/A	0.0350877	#N/A	#N/A	#N/A	0.0327869	0.0372268	#N/A	0.0377358	0.0357143	#N/A	#N/A	0.0291443	#N/A	#N/A	0.030303	#N/A	0.0294118	#N/A	#N/A	#N/A	0.0391941	#N/A	0.0357143	0.0431624	0.030303	0.0330415	0.0346939	#N/A	#N/A
Q00724	Rbp4	#N/A	0.0413832	0.162963	0.0666667	0.171429	0.142073	0.0939394	0.137085	0.141366	0.0714286	0.0363636	0.307692	0.0960784	0.0400327	#N/A	0.123106	0.0307692	0.0672535	0.495663	0.0619883	0.0512894	0.15183	0.0481259	0.0672141	0.0455357	0.458333	0.0377358	0.0977477	0.100731	0.0460875	0.049931	0.136261	0.215635	0.030303	0.093107	#N/A	0.041453	0.0681818	0.0487805	0.0651261	0.0576923	0.0777167	0.0833333	0.028169	0.0331689	0.0666667	#N/A	0.0731707
Q05186	Rcn1	0.0658042	0.0337302	0.05	0.027027	0.0598063	0.0833333	#N/A	0.046176	0.0392157	#N/A	#N/A	#N/A	0.0666667	#N/A	#N/A	0.075	0.0298507	0.0405491	0.0906411	0.04	#N/A	#N/A	0.0453181	0.0762311	0.0833333	#N/A	#N/A	0.0436937	0.0442719	#N/A	0.0365854	0.0838574	0.0909091	#N/A	0.0526316	0.0294118	#N/A	0.0454545	0.0731707	#N/A	0.0384615	0.0833333	#N/A	0.043854	0.0331689	0.0428571	#N/A	0.05
P05366	Saa1	0.31338	0.0908919	0.395202	0.18979	0.22592	0.305819	0.163636	0.218735	0.278094	0.0535714	0.187577	0.461538	0.0585745	0.20207	0.087544	0.17601	0.302585	0.083136	0.309739	0.199376	0.177176	0.268501	0.247253	0.320963	0.377784	0.416667	0.0757661	0.203625	0.14736	0.147731	0.116961	0.317114	0.3722	0.106061	0.184022	0.111765	0.149929	0.165909	0.165051	0.112476	0.147639	0.134941	0.149678	0.198677	0.201447	0.130159	0.208514	0.433188
P05367	Saa2	0.364033	0.0337302	0.150337	0.123123	0.21816	0.208534	0.10303	0.121753	0.0948767	0.0535714	0.054654	0.153846	0.0938687	0.124728	0.0677199	0.0684343	0.167194	0.04538	0.174534	0.121326	0.110425	0.0962746	0.142304	0.194319	0.252124	0.333333	0.0275875	0.0851244	0.0751623	0.0812301	0.122994	0.155564	0.211682	0.0454545	0.072512	0.120261	0.126947	0.0704545	0.130944	0.116642	0.157034	0.0988807	0.0786325	0.15589	0.11961	0.0939531	0.127946	0.305256
P31532	Saa4	0.273761	0.46627	0.793981	0.433634	0.487974	0.526754	0.778788	0.614057	0.709572	0.339286	0.583325	1.15385	0.575288	0.573802	0.465801	0.568687	0.496321	0.490287	1.75073	0.590175	0.70102	0.527652	0.555185	0.588421	0.510984	1.04167	0.388439	0.552885	0.529851	0.513872	0.513971	0.826406	0.660738	0.545455	0.450999	0.419935	0.464336	0.568182	0.569546	0.503936	0.497524	0.577452	0.62001	0.424989	0.518503	0.451247	0.401154	0.699274
O35176	Scgb1b2	0.0778244	0.0426587	0.0560606	#N/A	#N/A	0.0424603	0.0545455	0.0606061	0.0553447	0.0357143	0.0604011	#N/A	0.0666667	0.0400327	0.0322848	#N/A	0.03784	0.0412737	0.157368	0.0533333	0.0490544	0.0580801	0.0530279	0.0621212	0.0416667	0.166667	0.0397013	0.0448842	0.0525266	0.0567077	0.0567819	0.0898088	0.0444664	0.0757576	0.0779239	0.0397059	0.0429728	#N/A	0.0520266	0.0441176	0.031746	0.0431624	0.0521892	0.0422535	0.0447374	0.0408163	0.0757576	0.0531649
A0A087WPA9	Scgb2b18	#N/A	#N/A	#N/A	#N/A	#N/A	#N/A	#N/A	#N/A	0.0483871	#N/A	0.0364721	#N/A	#N/A	#N/A	0.0298507	#N/A	#N/A	0.0356195	#N/A	#N/A	#N/A	0.0476635	0.0294118	#N/A	0.0416667	#N/A	#N/A	0.0448842	#N/A	#N/A	0.0371606	#N/A	#N/A	#N/A	#N/A	#N/A	#N/A	#N/A	0.0419341	0.0441176	#N/A	#N/A	#N/A	#N/A	0.0339373	#N/A	#N/A	#N/A
Q6UGQ3	Scgb2b2	0.0483683	#N/A	0.059596	0.111111	0.114286	0.0465608	0.0772727	0.181818	0.04533	#N/A	0.0555944	0.115385	0.0666667	0.0784314	0.030303	0.121212	#N/A	#N/A	0.823799	0.0666667	#N/A	0.0645285	#N/A	0.151515	#N/A	0.125	0.0377358	0.0854247	0.0425532	0.0344828	0.0593649	0.0573141	0.181818	0.030303	0.0526316	#N/A	0.025974	#N/A	0.097561	#N/A	#N/A	0.0555556	#N/A	#N/A	#N/A	0.0666667	0.030303	0.0987805
D2XZ38	Scgb2b3	#N/A	0.0357143	0.0636364	#N/A	0.0571429	#N/A	0.0666667	#N/A	#N/A	#N/A	0.0344828	#N/A	0.133333	#N/A	0.0298507	#N/A	#N/A	#N/A	0.157895	0.0475439	0.038518	#N/A	#N/A	0.045928	#N/A	0.0833333	#N/A	0.0716699	0.0369016	0.0567077	0.045251	0.103663	0.0909091	0.0606061	0.0881972	0.070098	#N/A	0.0333333	#N/A	#N/A	0.0639499	0.0838421	0.0878205	#N/A	0.0526316	#N/A	#N/A	0.0984756
D3YYY1	Scgb2b7	#N/A	0.0426587	0.0784512	#N/A	0.0408163	0.0737746	0.0878788	#N/A	0.0645161	0.0535714	0.0643236	0.0769231	0.0888889	0.0571895	0.0360161	0.0606061	0.0275836	0.0499388	0.122426	0.0463158	0.0344828	0.0849103	0.0628752	0.0469697	0.0625	0.125	0.0516247	0.0538127	0.0625	0.0410136	0.0401382	0.0377358	0.0698287	0.030303	0.0253165	#N/A	0.0492803	#N/A	0.0434059	#N/A	#N/A	#N/A	#N/A	0.0362783	0.044354	0.0408163	0.031746	0.0357143
P18337	Sell	0.174561	0.0426587	0.172391	0.0912913	0.133218	0.181783	0.266667	0.175325	0.126397	#N/A	0.125151	0.230769	0.0849673	0.118464	0.0541913	0.102273	0.0610792	0.0357182	0.202614	0.208187	0.199777	0.111607	0.0583845	0.124899	0.0515125	0.333333	0.0555556	0.0970292	0.145445	0.0644442	0.0820275	0.189084	0.18083	0.030303	0.193103	0.0558824	0.0555556	0.169697	0.107956	0.0669647	0.11084	0.154121	0.121135	0.0655143	0.0658269	0.135752	0.0544733	0.156127
P07758	Serpina1a	0.0531546	0.0833333	0.0782828	0.056006	0.0677966	0.161456	#N/A	0.147727	0.142526	0.214286	0.116731	#N/A	0.0543417	0.143246	0.0513481	0.080303	0.0735844	0.149724	0.0961098	0.103977	0.077036	0.0595238	0.112942	0.0759335	0.141501	0.166667	0.0871612	0.105084	0.0995981	0.0867026	0.122895	0.0453216	0.289855	0.0757576	0.0743707	0.0544118	0.0981481	0.0477273	0.20856	0.117626	0.0844017	0.0787139	0.0504498	0.0871746	0.0701754	0.0843537	0.0310245	0.0731998
P22599	Serpina1b	0.0681818	#N/A	#N/A	#N/A	#N/A	0.157143	#N/A	#N/A	#N/A	#N/A	#N/A	#N/A	#N/A	#N/A	#N/A	#N/A	#N/A	0.140845	#N/A	#N/A	#N/A	#N/A	0.161765	#N/A	#N/A	#N/A	#N/A	#N/A	#N/A	#N/A	#N/A	0.245283	0.222003	0.0454545	#N/A	#N/A	#N/A	#N/A	#N/A	0.161765	#N/A	#N/A	#N/A	#N/A	#N/A	#N/A	#N/A	#N/A
Q00896	Serpina1c	#N/A	#N/A	#N/A	#N/A	#N/A	0.166667	0.381818	#N/A	#N/A	#N/A	#N/A	#N/A	#N/A	#N/A	#N/A	0.102273	#N/A	0.147464	0.186441	#N/A	#N/A	0.358209	0.215186	#N/A	#N/A	#N/A	#N/A	#N/A	#N/A	#N/A	#N/A	0.320755	0.287879	#N/A	0.0759494	#N/A	0.189935	#N/A	#N/A	#N/A	#N/A	#N/A	#N/A	#N/A	0.140625	0.114286	#N/A	#N/A
Q00897	Serpina1d	#N/A	#N/A	#N/A	#N/A	0.114286	0.127381	0.345455	0.194805	0.149273	0.160714	0.122902	0.115385	#N/A	0.132353	#N/A	#N/A	#N/A	0.1	#N/A	0.0781287	0.0684153	0.268657	0.161765	#N/A	0.133929	0.25	#N/A	0.0892857	0.0638298	0.0961538	0.114243	0.264151	#N/A	#N/A	#N/A	#N/A	0.192308	#N/A	0.182396	0.0487718	0.093661	0.138889	#N/A	#N/A	0.125	#N/A	#N/A	#N/A
Q00898	Serpina1e	#N/A	0.100198	#N/A	0.0357357	0.0571429	0.0987621	0.218182	0.105159	0.147533	0.196429	0.103247	#N/A	0.0611578	0.126634	#N/A	#N/A	#N/A	0.0732769	0.156111	0.08	0.101234	0.129797	0.100807	0.0333333	0.1125	#N/A	0.0435489	0.086272	0.125	0.0961538	0.123677	0.113208	0.13307	#N/A	#N/A	#N/A	0.0847979	#N/A	0.11705	0.10362	0.0536223	#N/A	#N/A	0.030303	#N/A	#N/A	#N/A	#N/A
P07759	Serpina3k	0.110412	0.0823885	0.181481	0.115916	0.205327	0.275	0.29697	0.185486	0.228547	0.285714	0.172639	0.346154	0.115219	0.116285	0.12731	0.157071	0.11639	0.128499	0.295388	0.202339	0.0910845	0.200256	0.16456	0.174517	0.161557	0.375	0.0462652	0.134213	0.143788	0.138601	0.162905	0.241076	0.427975	0.0909091	0.227501	0.077451	0.150333	0.127273	0.180991	0.228424	0.177622	0.29534	0.122874	0.10446	#N/A	0.106122	0.137326	0.236672
Q91WP6	Serpina3n	#N/A	#N/A	0.0666667	#N/A	0.0571429	#N/A	0.166667	#N/A	0.0645161	#N/A	#N/A	#N/A	#N/A	#N/A	0.028169	#N/A	#N/A	#N/A	0.0338983	#N/A	#N/A	#N/A	#N/A	0.0655738	#N/A	#N/A	#N/A	#N/A	#N/A	#N/A	#N/A	0.0888365	0.103426	#N/A	0.105263	#N/A	#N/A	#N/A	#N/A	#N/A	#N/A	0.138889	#N/A	#N/A	#N/A	#N/A	#N/A	0.075
P32261	Serpinc1	0.0809557	0.0426587	0.0944444	0.0444444	0.0857143	0.0625	0.0939394	0.0613276	0.0483871	#N/A	0.0364721	0.153846	0.0888889	0.0784314	0.0506701	#N/A	0.0531573	0.0390845	0.622426	0.045692	0.073388	0.0625	0.035114	0.0700447	0.0372268	0.125	0.0420005	0.0709567	0.0425532	0.0576923	0.0566038	0.111111	0.057971	#N/A	0.0480549	0.0313725	0.0377493	0.0621212	0.0350877	0.0300905	0.0384615	0.0643264	0.0560654	0.0362783	0.0419408	0.0444444	0.030303	0.0614983
P97290	Serping1	0.0597319	#N/A	#N/A	#N/A	#N/A	#N/A	0.0515152	0.0606061	0.0392157	#N/A	#N/A	#N/A	0.0529412	#N/A	#N/A	#N/A	#N/A	#N/A	#N/A	0.0375439	0.0344828	#N/A	0.0333333	0.0327869	#N/A	#N/A	#N/A	0.0357143	0.0425532	#N/A	#N/A	0.0555556	#N/A	#N/A	0.0480549	#N/A	#N/A	0.0454545	#N/A	#N/A	0.0421585	0.0307692	0.0555556	#N/A	0.0350877	#N/A	#N/A	#N/A
P09036	Spink1	#N/A	#N/A	0.0648148	0.0444444	0.0571429	#N/A	#N/A	0.0909091	#N/A	#N/A	#N/A	0.0769231	0.0444444	#N/A	#N/A	0.0606061	0.0307692	#N/A	0.250811	0.0398441	0.0555556	0.0625	#N/A	0.0606061	#N/A	0.0833333	#N/A	0.0465894	0.0425532	#N/A	0.0377358	0.0579922	0.136364	#N/A	#N/A	#N/A	#N/A	0.0454545	#N/A	#N/A	#N/A	0.0555556	#N/A	#N/A	#N/A	0.0365079	#N/A	0.05
Q921I1	Tf	0.0725524	#N/A	0.0888889	0.0666667	0.102663	0.135317	0.19697	0.0844156	0.0806452	0.125	0.036436	0.0769231	0.0666667	0.0680828	0.0744539	0.0606061	#N/A	0.112676	0.0695807	0.0620663	0.0649507	0.249767	0.136405	0.0630899	0.12619	0.208333	0.0277778	0.0810811	0.0369016	0.0384615	0.0526921	0.179169	0.217611	#N/A	0.0480549	#N/A	0.0701331	0.0393939	0.103375	0.0826331	0.0470085	0.132937	0.0687135	#N/A	0.03125	0.047619	0.0310245	0.075
O54819	Tfpi	0.170746	0.0719955	0.142088	0.057958	0.140228	0.0850386	0.118182	0.100108	0.181531	0.0535714	0.0910538	0.307692	0.0855898	0.108115	0.0528262	0.100758	0.0431213	0.057971	0.243662	0.106199	0.156925	0.0893301	0.0673493	0.0773152	0.0494048	0.25	0.0491352	0.111594	0.0707568	0.0759049	0.0957683	0.148106	0.112648	0.0909091	0.105741	0.0656863	0.050111	0.106818	0.0755365	0.10989	0.113417	0.0934371	0.116959	0.0508963	0.121877	0.10907	0.0615681	0.11446
Q62351	Tfrc	0.0839161	0.115552	0.106734	0.0714715	0.0734694	0.128184	0.354545	0.127585	0.218533	0.178571	0.0738847	0.230769	0.0809835	0.0931373	0.0858814	0.0719697	0.0571379	0.0846601	0.155943	0.0804288	0.148943	0.0635217	0.0998323	0.0895441	0.046048	0.25	0.0539282	0.109095	0.0967169	0.0789326	0.0885339	0.157871	0.135046	0.0606061	0.0942753	0.0460784	0.108334	0.0787879	0.0778186	0.0914745	0.102666	0.0610195	0.0604513	0.0590055	0.0339373	0.101361	0.0512266	0.164286
P35441	Thbs1	#N/A	#N/A	0.0740741	#N/A	0.0857143	0.0285714	0.0363636	#N/A	0.0645161	#N/A	#N/A	#N/A	#N/A	#N/A	#N/A	#N/A	#N/A	0.0289855	#N/A	0.0350877	#N/A	0.0238095	0.0294118	0.0606061	#N/A	0.166667	#N/A	0.0540541	#N/A	#N/A	0.0243902	0.102201	0.0289855	#N/A	0.038974	#N/A	#N/A	#N/A	#N/A	0.0441176	#N/A	#N/A	#N/A	#N/A	#N/A	0.0816327	#N/A	#N/A
P20065	Tmsb4x	0.0512821	#N/A	0.0802469	0.0444444	0.0571429	#N/A	0.133333	0.151515	0.0967742	#N/A	0.0545455	0.115385	#N/A	#N/A	#N/A	#N/A	#N/A	#N/A	0.173913	0.0666667	#N/A	0.125	#N/A	0.0466965	#N/A	0.125	#N/A	0.0540541	0.0425532	#N/A	0.0377358	0.0950292	0.136364	#N/A	0.0720824	#N/A	0.037037	#N/A	0.0487805	0.047619	#N/A	#N/A	#N/A	#N/A	#N/A	0.0444444	#N/A	0.0618902
Q9ER38	Tor3a	#N/A	#N/A	#N/A	0.0675676	0.0857143	0.0833333	#N/A	0.031746	0.0967742	#N/A	0.0421831	0.0769231	0.0418301	0.0392157	#N/A	0.0473485	0.0253165	0.0395523	0.0869565	0.0660819	0.0450192	0.0491071	0.0508475	0.0466965	#N/A	#N/A	#N/A	0.0603604	0.0475399	0.0384615	0.0423625	0.0579922	0.0826746	#N/A	0.0852403	#N/A	0.0315055	0.0393939	0.0475804	0.0359333	0.0384615	#N/A	#N/A	0.0362783	#N/A	0.0501134	#N/A	0.0448316
P07309	Ttr	0.0572572	0.0515873	0.0496072	0.0603604	0.0825666	0.0931217	0.0878788	0.0752766	0.0733713	0.107143	0.0738847	0.0769231	0.0539683	0.0623638	0.0532579	0.0641414	0.0714606	0.0826291	0.200778	0.0398441	0.075555	0.0943793	0.0710514	0.0592411	0.0610363	0.166667	0.034532	0.0673263	0.0628617	0.0458765	0.0433076	0.0612196	0.109135	0.0454545	0.0824764	0.0367647	0.0586007	0.0674242	0.0801843	0.083538	0.0703772	0.0896215	0.058547	0.030303	0.042134	0.0639456	0.0514671	0.0642857
Q62465	Vat1	0.0597319	0.031746	0.0555556	#N/A	#N/A	#N/A	#N/A	0.0606061	#N/A	#N/A	0.0363636	#N/A	0.0444444	0.0392157	#N/A	#N/A	#N/A	#N/A	#N/A	#N/A	0.0517241	#N/A	#N/A	0.0606061	#N/A	#N/A	#N/A	#N/A	0.0425532	0.030303	0.0377358	0.0555556	#N/A	#N/A	0.0789474	#N/A	#N/A	#N/A	#N/A	#N/A	0.0576923	#N/A	0.0833333	#N/A	#N/A	#N/A	#N/A	#N/A
P29533	Vcam1	0.249938	0.0764361	0.276347	0.133333	0.0910412	0.352646	0.24697	0.17791	0.276197	0.0892857	0.139334	0.346154	0.0947712	0.0857843	0.102363	0.178283	0.0716137	0.0507995	0.314432	0.120273	0.175376	0.267857	0.0641886	0.167786	0.0796123	0.916667	0.0511485	0.15799	0.0707568	0.0687646	0.0649614	0.251872	0.301713	0.0757576	0.100686	0.0405229	0.0464073	0.0931818	0.163767	0.0786361	0.118708	0.147996	0.222222	0.0877081	0.0419408	0.115571	0.0544733	0.197387
P29788	Vtn	0.226869	0.172147	0.257323	0.207658	0.251055	0.259318	0.4	0.290224	0.364537	0.232143	0.18218	0.653846	0.240336	#N/A	0.151367	0.195707	0.158765	0.143672	0.384944	0.250916	0.26735	0.197554	0.163725	0.176797	0.170303	0.666667	0.108459	0.287398	0.169439	0.169051	0.187984	0.327072	0.316425	0.166667	0.211482	0.137582	0.183375	0.219697	0.177627	0.1617	0.226428	0.205057	0.146289	0.145647	0.179553	0.19743	0.123617	0.190447
Q8BTE6	Wfdc21	0.0454545	#N/A	0.0555556	0.0444444	0.0857143	0.125	0.1	0.0606061	0.0645161	#N/A	0.0545455	0.0769231	0.0444444	#N/A	#N/A	0.0606061	#N/A	#N/A	0.275744	0.0444444	#N/A	0.09375	#N/A	0.0606061	#N/A	#N/A	#N/A	0.0540541	0.0425532	#N/A	0.0377358	0.0694444	0.0909091	#N/A	0.0526316	#N/A	#N/A	#N/A	#N/A	#N/A	0.0384615	0.0833333	#N/A	#N/A	#N/A	0.0666667	#N/A	0.0487805
Q6ZPZ3	Zc3h4	0.0266667	#N/A	#N/A	#N/A	#N/A	#N/A	#N/A	0.0909091	#N/A	#N/A	#N/A	#N/A	0.0392157	#N/A	#N/A	#N/A	0.0615385	0.0311594	0.0821665	#N/A	#N/A	0.0298507	0.0333333	0.061848	0.0327869	#N/A	#N/A	#N/A	0.046875	#N/A	#N/A	#N/A	0.0289855	#N/A	0.0379747	#N/A	0.037037	#N/A	#N/A	#N/A	#N/A	#N/A	#N/A	#N/A	#N/A	#N/A	#N/A	0.0535714
[truncated: 46 more columns]

## Sheet: Total
Protein	Gene	129X1/SvJ	A/J	AKR/J	AXB1/PgnJ	AXB12/PgnJ	AXB13/PgnJ	AXB15/PgnJ	AXB19/PgnJ	AXB19a/PgnJ	AXB19b/PgnJ	AXB24/PgnJ	AXB5/PgnJ	AXB6/PgnJ	AXB8/PgnJ	BALB/cByJ	BTBR T<+> tf/J	BUB/BnJ	BXA1/PgnJ	BXA11/PgnJ	BXA12/PgnJ	BXA13/PgnJ	BXA14/PgnJ	BXA16/PgnJ	BXA2/PgnJ	BXA24/PgnJ	BXA25/PgnJ	BXA4/PgnJ	BXA7/PgnJ	BXA8/PgnJ	BXD2/TyJ	BXD21/TyJ	BXD32/TyJ	BXD40/TyJ	BXD45/RwwJ	BXD48/RwwJ	BXD50/RwwJ	BXD55/RwwJ	BXD56/RwwJ	BXD60/RwwJ	BXD61/RwwJ	BXD62/RwwJ	BXD64/RwwJ	BXD66/RwwJ	BXD68/RwwJ	BXD70/RwwJ	BXD73/RwwJ	BXD74/RwwJ	BXD75/RwwJ
		N=3	N=3	N=4	N=2	N=3	N=4	N=2	N=3	N=3	N=1	N=3	N=1	N=3	N=3	N=5	N=3	N=3	N=3	N=3	N=3	N=3	N=3	N=4	N=4	N=3	N=1	N=3	N=3	N=3	N=3	N=3	N=4	N=3	N=1	N=3	N=3	N=4	N=2	N=3	N=3	N=3	N=3	N=3	N=2	N=3	N=3	N=3	N=3
G5E8J6	Hrc	#N/A	#N/A	#N/A	#N/A	#N/A	0.00119474	#N/A	#N/A	0.00125945	#N/A	#N/A	#N/A	0.00143423	0.00104892	#N/A	#N/A	#N/A	#N/A	#N/A	#N/A	0.00104877	#N/A	#N/A	#N/A	#N/A	0.00117994	#N/A	0.00130378	#N/A	#N/A	#N/A	0.00157407	0.00183599	#N/A	#N/A	#N/A	0.00116077	#N/A	#N/A	0.00103896	#N/A	#N/A	#N/A	0.00098912	#N/A	#N/A	#N/A	#N/A
A2BIN1	Mup10	#N/A	#N/A	#N/A	#N/A	0.00883534	0.00928793	0.00869565	#N/A	0.0149743	0.00953895	#N/A	#N/A	#N/A	#N/A	#N/A	#N/A	#N/A	#N/A	#N/A	#N/A	0.00555275	#N/A	0.00690088	#N/A	0.00870038	#N/A	#N/A	#N/A	0.00764137	0.00617284	#N/A	#N/A	#N/A	#N/A	#N/A	#N/A	0.00638421	#N/A	#N/A	#N/A	#N/A	#N/A	#N/A	#N/A	#N/A	0.00716479	#N/A	#N/A
P01900	H2-D1	#N/A	#N/A	#N/A	0.00240096	0.00285714	#N/A	#N/A	#N/A	#N/A	#N/A	#N/A	#N/A	#N/A	0.0027533	#N/A	#N/A	#N/A	#N/A	#N/A	#N/A	#N/A	#N/A	#N/A	0.00320856	#N/A	#N/A	#N/A	#N/A	0.00328228	#N/A	0.0021815	0.00358724	0.00244798	#N/A	#N/A	#N/A	#N/A	0.0029098	#N/A	#N/A	0.00326797	#N/A	#N/A	#N/A	#N/A	0.00357782	#N/A	#N/A
P40201	Chd1	0.0023116	#N/A	#N/A	#N/A	0.00240964	#N/A	#N/A	0.00240819	#N/A	0.00264971	#N/A	#N/A	#N/A	#N/A	0.00249233	#N/A	#N/A	#N/A	#N/A	#N/A	0.00102918	#N/A	0.00171233	0.00223015	#N/A	#N/A	#N/A	#N/A	#N/A	#N/A	#N/A	#N/A	#N/A	#N/A	#N/A	#N/A	0.00169492	#N/A	#N/A	0.00155844	#N/A	#N/A	#N/A	#N/A	#N/A	#N/A	#N/A	0.00144023
A0A087WPA9	Scgb2b18	#N/A	#N/A	#N/A	#N/A	#N/A	#N/A	#N/A	#N/A	0.00140384	#N/A	0.00101994	#N/A	#N/A	#N/A	0.00101471	#N/A	#N/A	0.00128735	#N/A	#N/A	#N/A	0.00127255	0.000940734	#N/A	0.00108755	#N/A	#N/A	0.00114621	#N/A	#N/A	0.00124145	#N/A	#N/A	#N/A	#N/A	#N/A	#N/A	#N/A	0.0011448	0.00136799	#N/A	#N/A	#N/A	#N/A	0.00102613	#N/A	#N/A	#N/A
P12246	Apcs	#N/A	#N/A	#N/A	0.000904159	#N/A	#N/A	#N/A	#N/A	#N/A	0.00105988	#N/A	#N/A	#N/A	#N/A	#N/A	#N/A	#N/A	0.000965717	#N/A	#N/A	0.00100959	#N/A	#N/A	0.00106952	0.00108755	0.00176991	#N/A	#N/A	#N/A	0.00102881	#N/A	0.00111354	#N/A	#N/A	0.000906208	#N/A	0.00116077	#N/A	0.00146065	#N/A	#N/A	0.00102775	#N/A	#N/A	#N/A	#N/A	#N/A	#N/A
P22599	Serpina1b	0.00178359	#N/A	#N/A	#N/A	#N/A	0.00461797	#N/A	#N/A	#N/A	#N/A	#N/A	#N/A	#N/A	#N/A	#N/A	#N/A	#N/A	0.00482859	#N/A	#N/A	#N/A	#N/A	0.00517404	#N/A	#N/A	#N/A	#N/A	#N/A	#N/A	#N/A	#N/A	0.00619048	0.00615994	0.00146413	#N/A	#N/A	#N/A	#N/A	#N/A	0.00501596	#N/A	#N/A	#N/A	#N/A	#N/A	#N/A	#N/A	#N/A
P21460	Cst3	#N/A	0.00105042	#N/A	#N/A	#N/A	0.00119474	#N/A	#N/A	0.00124938	#N/A	#N/A	#N/A	0.00114269	#N/A	#N/A	#N/A	0.00141243	#N/A	0.00231616	0.00140435	#N/A	#N/A	#N/A	#N/A	#N/A	0.00176991	#N/A	0.00111787	#N/A	#N/A	#N/A	#N/A	0.00244798	#N/A	#N/A	#N/A	#N/A	#N/A	#N/A	#N/A	#N/A	0.00150527	0.00110375	#N/A	0.00101885	#N/A	#N/A	0.00092081
P04247	Mb	#N/A	#N/A	#N/A	0.00180832	#N/A	0.000923361	#N/A	#N/A	#N/A	#N/A	0.00146128	#N/A	#N/A	#N/A	0.00101471	#N/A	0.000993542	#N/A	#N/A	#N/A	#N/A	#N/A	#N/A	0.00133809	0.00167251	#N/A	#N/A	#N/A	#N/A	0.000998502	0.00093633	0.0023108	0.000783392	0.00146413	#N/A	#N/A	#N/A	#N/A	#N/A	#N/A	#N/A	0.00410678	#N/A	0.00148368	0.00271042	0.00119546	0.00157068	#N/A
Q91WP6	Serpina3n	#N/A	#N/A	0.00178359	#N/A	0.00114286	#N/A	0.00339905	#N/A	0.00125945	#N/A	#N/A	#N/A	#N/A	#N/A	0.000912409	#N/A	#N/A	#N/A	0.00104877	#N/A	#N/A	#N/A	#N/A	0.00178412	#N/A	#N/A	#N/A	#N/A	#N/A	#N/A	#N/A	0.00211755	0.00217878	#N/A	0.00181242	#N/A	#N/A	#N/A	#N/A	#N/A	#N/A	0.00256937	#N/A	#N/A	#N/A	#N/A	#N/A	0.00138122
Q07456	Ambp	#N/A	#N/A	#N/A	#N/A	0.00114286	0.00131587	#N/A	#N/A	0.00114732	#N/A	#N/A	#N/A	0.00116618	0.000996512	#N/A	#N/A	#N/A	#N/A	0.00115808	#N/A	#N/A	#N/A	0.000940734	0.000892061	#N/A	#N/A	#N/A	0.000931966	#N/A	#N/A	#N/A	#N/A	#N/A	#N/A	#N/A	#N/A	#N/A	#N/A	0.00102617	#N/A	#N/A	#N/A	#N/A	#N/A	0.000990888	#N/A	#N/A	#N/A
Q00896	Serpina1c	#N/A	#N/A	#N/A	#N/A	#N/A	0.00554017	0.00961098	#N/A	#N/A	#N/A	#N/A	#N/A	#N/A	#N/A	#N/A	0.00383142	#N/A	0.00508004	0.00576822	#N/A	#N/A	0.00995438	0.00674301	#N/A	#N/A	#N/A	#N/A	#N/A	#N/A	#N/A	#N/A	0.00809524	0.00821444	#N/A	0.00227445	#N/A	0.00626626	#N/A	#N/A	#N/A	#N/A	#N/A	#N/A	#N/A	0.00458482	0.00409417	#N/A	#N/A
Q8BND5	Qsox1	#N/A	#N/A	#N/A	#N/A	#N/A	#N/A	0.00203943	0.000923788	#N/A	#N/A	#N/A	#N/A	#N/A	0.00104892	0.00152207	#N/A	#N/A	#N/A	0.00115808	#N/A	0.00104877	#N/A	#N/A	#N/A	#N/A	#N/A	#N/A	0.00111787	#N/A	#N/A	#N/A	#N/A	#N/A	#N/A	#N/A	#N/A	0.000997506	#N/A	#N/A	#N/A	0.000914913	#N/A	#N/A	#N/A	#N/A	0.00102354	#N/A	0.00092081
Q8R1U2	Cgref1	#N/A	0.00105042	#N/A	#N/A	#N/A	#N/A	#N/A	0.00138568	0.000935891	#N/A	0.000974184	#N/A	0.00113443	0.00124214	#N/A	#N/A	0.00141243	0.000965717	0.00103734	#N/A	#N/A	#N/A	#N/A	#N/A	#N/A	#N/A	#N/A	#N/A	#N/A	0.00102881	0.0008726	0.000952381	#N/A	#N/A	0.000906208	#N/A	0.00116077	#N/A	#N/A	#N/A	#N/A	#N/A	#N/A	#N/A	#N/A	#N/A	#N/A	#N/A
P61028	Rab8b	#N/A	#N/A	#N/A	#N/A	#N/A	0.000923361	#N/A	0.000923788	0.000935891	#N/A	#N/A	#N/A	#N/A	#N/A	#N/A	#N/A	0.000993542	0.00100654	#N/A	0.000964785	#N/A	#N/A	#N/A	0.000892061	0.00108903	#N/A	0.0013369	0.000988631	#N/A	#N/A	0.00100493	#N/A	#N/A	0.000976086	#N/A	0.00102987	#N/A	#N/A	#N/A	0.00110428	#N/A	0.00102669	0.00104424	0.00098912	0.0010237	0.0011095	#N/A	#N/A
P97290	Serping1	0.00145486	#N/A	#N/A	#N/A	#N/A	#N/A	0.00113748	0.00102093	0.0010352	#N/A	#N/A	#N/A	0.00143423	#N/A	#N/A	#N/A	#N/A	#N/A	#N/A	0.000921953	0.00104877	#N/A	0.00114155	0.000892061	#N/A	#N/A	#N/A	0.000988631	0.00109409	#N/A	#N/A	0.00123609	#N/A	#N/A	0.00106101	#N/A	#N/A	0.000969932	#N/A	#N/A	0.00115842	0.00100351	0.00110375	#N/A	0.000962927	#N/A	#N/A	#N/A
Q9QUM0	Itga2b	#N/A	#N/A	0.00115696	#N/A	#N/A	0.00179211	0.00135962	0.00102093	#N/A	#N/A	#N/A	#N/A	#N/A	#N/A	#N/A	#N/A	#N/A	#N/A	0.00115808	#N/A	#N/A	#N/A	#N/A	#N/A	#N/A	#N/A	#N/A	#N/A	0.00109409	#N/A	0.0013089	#N/A	0.00122399	#N/A	0.00128756	#N/A	#N/A	#N/A	0.00189514	#N/A	#N/A	0.00101563	#N/A	#N/A	0.00152827	0.00178891	#N/A	0.00092081
Q9EQI5	Ppbp	#N/A	#N/A	0.00168729	#N/A	0.00171429	0.00179211	0.00135962	0.00153139	0.00188917	#N/A	0.000974184	0.00170164	#N/A	#N/A	#N/A	#N/A	#N/A	#N/A	0.00173712	#N/A	#N/A	0.00184843	#N/A	0.00106952	#N/A	0.00176991	#N/A	0.00130378	#N/A	#N/A	#N/A	0.00157407	0.00122399	#N/A	#N/A	#N/A	#N/A	#N/A	0.00189514	#N/A	#N/A	#N/A	#N/A	#N/A	#N/A	0.00178891	#N/A	#N/A
P62737	Acta2	#N/A	0.00157563	0.00112486	#N/A	0.00114286	#N/A	0.00135962	#N/A	0.0010352	#N/A	0.00194837	#N/A	0.00116618	#N/A	0.000912409	#N/A	#N/A	#N/A	0.00115808	0.000879121	0.00104877	#N/A	#N/A	0.0013181	#N/A	#N/A	#N/A	#N/A	0.00109409	#N/A	0.0013089	#N/A	0.00122399	#N/A	0.000832179	#N/A	#N/A	#N/A	#N/A	#N/A	#N/A	#N/A	#N/A	#N/A	#N/A	0.00178891	#N/A	0.00184162
P55258	Rab8a	#N/A	#N/A	#N/A	0.00135624	#N/A	#N/A	#N/A	#N/A	0.000935891	0.00105988	#N/A	#N/A	#N/A	#N/A	0.00135616	#N/A	0.000979726	#N/A	#N/A	#N/A	#N/A	#N/A	#N/A	0.000892061	0.00109051	#N/A	#N/A	#N/A	#N/A	#N/A	#N/A	#N/A	#N/A	#N/A	#N/A	0.000983768	0.00116077	#N/A	#N/A	#N/A	#N/A	#N/A	#N/A	0.00125175	0.00101885	0.00102354	#N/A	#N/A
P35441	Thbs1	#N/A	#N/A	0.0013459	#N/A	0.00171429	0.000839631	0.000915332	#N/A	0.00125945	#N/A	#N/A	#N/A	#N/A	#N/A	#N/A	#N/A	#N/A	0.00112613	#N/A	0.000964785	#N/A	0.000894055	0.000940734	0.00106952	#N/A	0.00235988	#N/A	0.00130378	#N/A	#N/A	0.00107354	0.00175089	0.000783392	#N/A	0.000832179	#N/A	#N/A	#N/A	#N/A	0.00136799	#N/A	#N/A	#N/A	#N/A	#N/A	0.00239091	#N/A	#N/A
P60710	Actb	#N/A	#N/A	#N/A	#N/A	#N/A	0.00179211	#N/A	#N/A	0.00125945	#N/A	0.00194837	0.00226886	#N/A	0.000832293	#N/A	0.00344828	#N/A	0.00168919	#N/A	#N/A	0.00103413	0.000894055	#N/A	#N/A	#N/A	0.00353982	#N/A	#N/A	0.000970874	#N/A	0.0013089	#N/A	0.00122399	#N/A	#N/A	#N/A	#N/A	0.000969932	0.00189514	#N/A	#N/A	#N/A	#N/A	#N/A	#N/A	#N/A	#N/A	0.002638
P46412	Gpx3	#N/A	#N/A	0.00117578	0.00120048	#N/A	0.000839631	#N/A	#N/A	#N/A	#N/A	0.00103788	#N/A	0.00111919	0.00104892	0.00107124	#N/A	#N/A	0.000965717	#N/A	#N/A	0.00129998	0.000894055	0.00114155	0.000892061	#N/A	#N/A	0.00125865	0.000960299	#N/A	#N/A	#N/A	#N/A	0.000864678	#N/A	#N/A	0.000938967	#N/A	#N/A	0.000956023	#N/A	#N/A	0.00150527	#N/A	#N/A	0.000962927	#N/A	0.000965251	#N/A
Q6ZPZ3	Zc3h4	0.000924642	#N/A	#N/A	#N/A	#N/A	#N/A	#N/A	0.00153139	#N/A	#N/A	#N/A	#N/A	0.00111919	#N/A	#N/A	#N/A	0.00188324	0.00106633	0.00139294	#N/A	#N/A	0.000829531	0.00114155	0.00124817	0.00109051	#N/A	#N/A	#N/A	0.00152827	#N/A	#N/A	#N/A	0.000783392	#N/A	0.00113723	#N/A	0.00112994	#N/A	#N/A	#N/A	#N/A	#N/A	#N/A	#N/A	#N/A	#N/A	#N/A	0.00144023
P18572	Bsg	#N/A	#N/A	0.00126748	#N/A	#N/A	0.00119474	0.00135962	0.000923788	0.00172739	#N/A	#N/A	0.00170164	#N/A	#N/A	#N/A	0.00123077	#N/A	#N/A	0.00173712	#N/A	0.00129998	0.00123229	0.00114155	0.00106952	0.00108755	0.00117994	#N/A	#N/A	#N/A	#N/A	#N/A	0.00122206	0.00122399	#N/A	#N/A	#N/A	#N/A	#N/A	#N/A	#N/A	#N/A	#N/A	0.0012945	#N/A	#N/A	0.00119261	#N/A	0.00092081
E9Q557	Dsp	0.000924642	#N/A	0.00112486	#N/A	#N/A	#N/A	#N/A	#N/A	#N/A	#N/A	0.000974184	#N/A	#N/A	0.000832293	0.00112594	#N/A	#N/A	#N/A	#N/A	0.00175824	#N/A	0.000829531	#N/A	0.00483304	#N/A	#N/A	#N/A	#N/A	0.00436893	#N/A	0.00140449	0.0012747	#N/A	#N/A	0.00189538	0.000938967	#N/A	0.00193986	#N/A	#N/A	#N/A	#N/A	0.000984737	#N/A	#N/A	#N/A	#N/A	0.00592458
L7MUC7	Mup7	0.00563063	#N/A	0.00416171	#N/A	#N/A	#N/A	#N/A	0.00357325	0.0112307	#N/A	0.00292255	#N/A	0.00349854	#N/A	#N/A	#N/A	0.00502008	#N/A	#N/A	0.00306905	0.00463131	#N/A	0.00661682	#N/A	#N/A	#N/A	#N/A	0.00444884	#N/A	0.00514403	#N/A	0.00489083	#N/A	#N/A	#N/A	0.00514933	#N/A	0.00520833	0.0128271	0.00175439	0.00217865	0.00659238	0.00220751	#N/A	0.0103486	#N/A	#N/A	0.00322284
Q62465	Vat1	0.00145486	0.00105042	0.00112486	#N/A	#N/A	#N/A	#N/A	0.00102093	#N/A	#N/A	0.000974184	#N/A	0.00116618	0.00104892	#N/A	#N/A	#N/A	#N/A	#N/A	#N/A	0.00157315	#N/A	#N/A	0.00106952	#N/A	#N/A	#N/A	#N/A	0.00109409	0.000998502	0.0008726	0.00123609	#N/A	#N/A	0.00135931	#N/A	#N/A	#N/A	#N/A	#N/A	0.00163399	#N/A	0.00165563	#N/A	#N/A	#N/A	#N/A	#N/A
P49300	Clec10a	#N/A	0.00100756	#N/A	#N/A	#N/A	#N/A	#N/A	0.000923788	0.0010352	#N/A	0.00150301	#N/A	#N/A	0.00220264	0.0012756	#N/A	#N/A	#N/A	0.00155602	#N/A	0.00157315	#N/A	0.00171233	0.00178412	0.00100439	#N/A	0.00125865	0.000988631	#N/A	#N/A	#N/A	#N/A	#N/A	#N/A	#N/A	0.00100682	#N/A	#N/A	#N/A	#N/A	#N/A	#N/A	#N/A	0.00100959	0.00101885	#N/A	#N/A	#N/A
Q02257	Jup	0.00138696	#N/A	#N/A	#N/A	#N/A	0.000839631	#N/A	#N/A	#N/A	#N/A	0.000988094	0.00113443	#N/A	0.000832293	0.00112594	#N/A	#N/A	#N/A	#N/A	0.000879121	#N/A	0.000829531	#N/A	0.00175747	#N/A	#N/A	#N/A	0.000988631	0.000970874	0.00102881	0.00113855	0.0012747	#N/A	0.000976086	0.00121125	0.000938967	#N/A	0.000969932	#N/A	#N/A	#N/A	#N/A	#N/A	#N/A	#N/A	#N/A	0.000965251	0.00483271
Q9D1G1	Rab1b	#N/A	#N/A	#N/A	#N/A	0.00114286	#N/A	0.00203943	0.000923788	#N/A	#N/A	0.000974184	#N/A	0.00116618	0.00129804	0.00121724	#N/A	#N/A	#N/A	0.00115808	0.000964785	#N/A	0.000894055	#N/A	#N/A	0.00121337	0.00117994	#N/A	0.00130378	#N/A	#N/A	0.00194614	0.00119575	#N/A	#N/A	0.000986978	#N/A	#N/A	#N/A	0.00126342	0.00175439	#N/A	0.00102722	0.00110375	0.00125175	0.0010237	0.0011095	#N/A	#N/A
O09051	Guca2b	#N/A	#N/A	#N/A	#N/A	#N/A	0.00179211	0.00135962	0.00102093	0.00114732	#N/A	#N/A	0.00113443	#N/A	0.000996512	#N/A	0.00123077	#N/A	#N/A	0.0014473	0.00102302	#N/A	0.00123229	#N/A	0.00160428	#N/A	0.00117994	#N/A	0.00111787	0.00109409	#N/A	#N/A	0.0012554	0.00183599	#N/A	0.000906208	#N/A	#N/A	#N/A	#N/A	#N/A	#N/A	0.00101563	#N/A	#N/A	#N/A	#N/A	#N/A	0.00092081
Q3UT41	Lipo3	0.00126763	#N/A	0.00118906	#N/A	#N/A	0.00111234	#N/A	#N/A	0.0015528	#N/A	0.00200401	#N/A	0.00116618	#N/A	0.00129665	#N/A	0.00094162	0.00144858	0.00157315	0.00131868	#N/A	#N/A	0.00135994	#N/A	#N/A	#N/A	0.00125277	0.00148295	#N/A	#N/A	0.0013089	0.0011554	0.00129702	#N/A	#N/A	0.00140845	#N/A	#N/A	0.000956023	#N/A	0.00163399	0.00150527	#N/A	0.00252398	0.000962927	0.00204708	#N/A	#N/A
Q9DBH5	Lman2	0.00229945	#N/A	0.00203271	0.00120048	#N/A	#N/A	#N/A	#N/A	#N/A	#N/A	0.00123164	#N/A	0.00116618	0.00104892	#N/A	#N/A	0.000993542	#N/A	0.00103734	0.000955641	0.00103083	#N/A	0.00114155	0.00160428	#N/A	#N/A	#N/A	0.000988631	0.00109409	0.00102881	0.0008726	0.00150477	#N/A	0.000976086	#N/A	#N/A	#N/A	0.0014549	#N/A	#N/A	0.00100212	#N/A	0.00110375	#N/A	#N/A	0.00119261	#N/A	0.00138122
D2XZ38	Scgb2b3	#N/A	0.00100756	0.00206757	#N/A	0.00114286	#N/A	0.00135962	#N/A	#N/A	#N/A	0.001002	#N/A	0.00349854	#N/A	0.00101471	#N/A	#N/A	#N/A	0.00155602	0.00114173	0.00102918	#N/A	#N/A	0.000974127	#N/A	0.00117994	#N/A	0.00188768	0.00105647	0.00189106	0.00112262	0.00267512	0.00122399	0.00195217	0.00212274	0.00216868	#N/A	0.00115741	#N/A	#N/A	0.00182483	0.00203495	0.00230492	#N/A	0.00144439	#N/A	#N/A	0.00161998
P97449	Anpep	0.00127812	0.00105042	#N/A	#N/A	#N/A	#N/A	#N/A	#N/A	#N/A	#N/A	#N/A	0.00170164	#N/A	0.000996512	0.00123998	#N/A	0.00121597	#N/A	#N/A	0.000993902	0.00157315	#N/A	#N/A	0.00106952	#N/A	0.00176991	#N/A	0.000931966	0.00109409	0.00102881	0.0008726	#N/A	0.00104433	#N/A	0.000906208	#N/A	0.00149626	#N/A	0.00126342	#N/A	0.00150318	0.00126598	0.00110375	0.000999355	#N/A	0.00102354	#N/A	0.000960154
Q91V98	Cd248	0.00112613	#N/A	#N/A	#N/A	#N/A	#N/A	0.00135962	0.00153139	#N/A	#N/A	0.000974184	0.00170164	0.00116618	#N/A	#N/A	#N/A	#N/A	0.00112613	0.00115808	0.00306905	#N/A	0.00123229	#N/A	0.000892061	#N/A	0.00117994	#N/A	0.00158386	0.00101885	#N/A	#N/A	0.000952381	0.00122399	#N/A	0.00135931	#N/A	0.000997506	0.000969932	0.00126342	#N/A	#N/A	#N/A	0.00110375	#N/A	#N/A	0.00477042	#N/A	0.00127774
Q8K0R6	Gltpd2	0.000924642	0.00102899	#N/A	#N/A	0.00111359	0.00119474	0.00113748	#N/A	#N/A	#N/A	0.00100603	0.00113443	#N/A	0.00110132	0.00100548	#N/A	#N/A	0.00112613	#N/A	0.00102302	0.00102186	0.00123229	#N/A	0.00106952	#N/A	#N/A	#N/A	0.00130378	0.00109409	0.00102881	#N/A	#N/A	#N/A	#N/A	#N/A	0.000961367	#N/A	#N/A	#N/A	#N/A	#N/A	#N/A	#N/A	#N/A	0.0010237	#N/A	#N/A	0.000940482
Q00897	Serpina1d	#N/A	#N/A	#N/A	#N/A	0.00228571	0.00311626	0.00869565	0.00474036	0.00415132	0.00476948	0.00330942	0.00170164	#N/A	0.00387353	#N/A	#N/A	#N/A	0.00301963	#N/A	0.00190158	0.00179617	0.00746578	0.00517404	#N/A	0.00392701	0.00353982	#N/A	0.00247158	0.00164114	0.00257202	0.00404298	0.00666667	#N/A	#N/A	#N/A	#N/A	0.00580383	#N/A	0.00517695	0.00138711	0.00241809	0.00256937	#N/A	#N/A	0.00407539	#N/A	#N/A	#N/A
P09036	Spink1	#N/A	#N/A	0.00123538	0.00120048	0.00114286	#N/A	#N/A	0.00153139	#N/A	#N/A	#N/A	0.00113443	0.00116618	#N/A	#N/A	0.00123077	0.00094162	#N/A	0.0028103	0.000955641	0.00103413	0.00123229	#N/A	0.00106952	#N/A	0.00117994	#N/A	0.00123012	0.00109409	#N/A	0.0008726	0.00122206	0.00183599	#N/A	#N/A	#N/A	#N/A	0.000969932	#N/A	#N/A	#N/A	0.00102775	#N/A	#N/A	#N/A	0.00110807	#N/A	0.00092081
E9PX63	H2-Q1	#N/A	0.00554044	#N/A	0.00361664	0.00453775	#N/A	0.00339905	0.00361228	#N/A	#N/A	#N/A	0.00283607	#N/A	0.00379997	0.00407371	#N/A	0.0045657	#N/A	#N/A	0.00540712	#N/A	#N/A	0.00490473	0.00401427	#N/A	0.00412979	0.0063669	#N/A	0.00346105	0.00549176	0.00460232	0.00557623	0.00410046	#N/A	#N/A	0.00447435	#N/A	0.00580331	#N/A	0.00623377	0.00510781	#N/A	#N/A	0.00498654	0.00392499	0.00537757	#N/A	0.00732316
D3YY49	Lipo2	#N/A	0.00100756	#N/A	0.00120048	#N/A	0.00119474	0.001373	0.000972358	#N/A	#N/A	0.00155682	0.00113443	0.00113443	0.00138295	#N/A	#N/A	0.00150602	0.00106633	0.00115808	0.00149085	0.00130364	0.00144567	#N/A	0.00106952	#N/A	0.00117994	#N/A	0.00195567	0.00131118	#N/A	0.00093633	0.00142857	0.00159124	0.000976086	#N/A	#N/A	0.00112994	#N/A	0.00153925	0.000911993	#N/A	0.00102669	#N/A	#N/A	#N/A	0.0020892	#N/A	0.00118052
P07356	Anxa2	0.00138696	#N/A	#N/A	0.000904159	0.00111359	0.000839631	0.00113748	#N/A	#N/A	#N/A	#N/A	#N/A	#N/A	0.00124844	0.00105476	0.000851426	#N/A	0.00100654	#N/A	0.000879121	0.00103413	0.00106918	#N/A	0.00351494	0.00100291	#N/A	#N/A	#N/A	0.00145631	0.000998502	#N/A	0.000952381	#N/A	#N/A	0.0015163	0.00100682	#N/A	#N/A	#N/A	0.00103896	0.00114936	#N/A	0.000984737	0.00098912	0.000962927	#N/A	0.000965251	0.00137048
J3QME6	Lipo1	0.00491191	#N/A	0.00414179	#N/A	#N/A	0.00218281	#N/A	0.00204186	0.00347423	#N/A	0.00203989	#N/A	0.00349854	#N/A	0.00208595	#N/A	0.00174917	#N/A	#N/A	0.00184391	#N/A	0.00365455	0.00250941	#N/A	#N/A	#N/A	0.00291021	0.00444884	0.00254712	0.00314663	0.00318759	#N/A	0.00223561	0.00244021	#N/A	#N/A	#N/A	#N/A	0.00286807	#N/A	#N/A	#N/A	#N/A	0.00252398	0.00277445	#N/A	0.00289575	#N/A
B5X0G2	Mup17	0.00535077	#N/A	0.00325914	0.0030012	0.00228571	0.00179211	0.00271924	#N/A	0.00251889	#N/A	#N/A	#N/A	0.0039705	0.00498256	#N/A	0.00246154	0.00971258	#N/A	0.00173712	#N/A	0.00629261	#N/A	#N/A	0.00416952	0.00327154	0.00235988	#N/A	0.00130378	0.00218818	#N/A	#N/A	0.00435941	0.00244798	#N/A	#N/A	0.00696431	0.00638421	#N/A	0.00315856	0.00116959	#N/A	#N/A	#N/A	#N/A	#N/A	0.00537956	#N/A	0.00506446
Q8BTE6	Wfdc21	0.00118906	#N/A	0.00112486	0.00120048	0.00171429	0.00179211	0.00203943	0.00102093	0.00125945	#N/A	0.00146128	0.00113443	0.00116618	#N/A	#N/A	0.00123077	#N/A	#N/A	0.00294325	0.00102302	#N/A	0.00184843	#N/A	0.00106952	#N/A	#N/A	#N/A	0.00130378	0.00109409	#N/A	0.0008726	0.0012554	0.00122399	#N/A	0.000906208	#N/A	#N/A	#N/A	#N/A	#N/A	0.00108932	0.00154162	#N/A	#N/A	#N/A	0.00178891	#N/A	0.000743494
Q9QXC1	Fetub	#N/A	0.00105042	#N/A	#N/A	0.00285714	0.00155962	0.00228833	0.00138568	0.00145349	0.00264971	#N/A	#N/A	#N/A	0.000832293	#N/A	#N/A	0.00094162	0.000965717	0.00138723	0.000964785	#N/A	0.0012443	0.00156809	0.000892061	0.00150437	0.00235988	#N/A	#N/A	#N/A	#N/A	#N/A	0.00190476	0.00229286	#N/A	#N/A	0.000983768	0.00116077	#N/A	0.00174318	0.00182399	0.00137237	0.00256937	#N/A	#N/A	0.00101885	#N/A	#N/A	0.000960154
Q62469	Itga2	#N/A	0.00100756	#N/A	0.00135244	0.00114286	0.00477897	#N/A	0.00102093	0.00188917	#N/A	#N/A	0.00170164	#N/A	0.00298954	0.00107124	#N/A	#N/A	#N/A	#N/A	0.00102302	#N/A	#N/A	#N/A	0.00098079	#N/A	0.00176991	#N/A	0.00195567	0.00109409	#N/A	#N/A	#N/A	0.00305998	#N/A	0.00181242	#N/A	#N/A	0.00130615	0.00189514	0.00350877	0.00163399	0.00102775	#N/A	0.00100959	#N/A	0.00178891	#N/A	0.00092081
Q9ER38	Tor3a	#N/A	#N/A	#N/A	0.0022604	0.00171429	0.00119474	#N/A	0.000923788	0.00188917	#N/A	0.00117169	0.00113443	0.00114269	0.00110132	#N/A	0.00125395	0.00100402	0.0013547	0.00115808	0.00171749	0.00104145	0.00128668	0.00151134	0.00098079	#N/A	#N/A	#N/A	0.00158386	0.00132999	0.00102881	0.00128518	0.00122206	0.00130969	#N/A	0.00181806	#N/A	0.00106372	0.00106367	0.00129244	0.00104018	0.00108932	#N/A	#N/A	0.00125175	#N/A	0.00150656	#N/A	0.000874819
P20065	Tmsb4x	0.00112613	#N/A	0.00181447	0.00120048	0.00114286	#N/A	0.00271924	0.00255232	0.00188917	#N/A	0.00146128	0.00170164	#N/A	#N/A	#N/A	#N/A	#N/A	#N/A	0.00231616	0.00153453	#N/A	0.00246457	#N/A	0.00098079	#N/A	0.00176991	#N/A	0.00130378	0.00109409	#N/A	0.0008726	0.00185298	0.00183599	#N/A	0.00159151	#N/A	0.00112994	#N/A	0.00126342	0.00116959	#N/A	#N/A	#N/A	#N/A	#N/A	0.00119261	#N/A	0.00106235
Q00898	Serpina1e	#N/A	0.00309768	#N/A	0.00105232	0.00114286	0.00326459	0.00549199	0.00314246	0.0041265	0.00582936	0.00285171	#N/A	0.00197383	0.0035473	#N/A	#N/A	#N/A	0.00248818	0.0026105	0.00175824	0.00240472	0.00378128	0.00318894	0.00122474	0.0032383	#N/A	0.00172644	0.0023363	0.00407539	0.00257202	0.00426113	0.00285714	0.00368784	#N/A	#N/A	#N/A	0.00274532	#N/A	0.00326294	0.00325546	0.0014653	#N/A	#N/A	0.00098912	#N/A	#N/A	#N/A	#N/A
Q91ZX7	Lrp1	0.00153808	0.00141252	0.00201884	#N/A	0.00220405	#N/A	0.000915332	0.00204186	#N/A	#N/A	#N/A	#N/A	#N/A	#N/A	0.00127463	0.00134879	#N/A	0.00176362	#N/A	0.00204604	0.00103413	#N/A	0.00148352	0.000974127	#N/A	#N/A	0.00187032	0.00167681	#N/A	0.00154321	0.0013089	0.000952381	0.00117509	#N/A	0.00135931	0.00245942	0.00199501	0.00106367	#N/A	0.00155844	#N/A	0.00154162	0.00194175	#N/A	0.000962927	0.00119261	#N/A	0.00230203
Q58EV3	Mup1	0.00788288	0.00798002	0.00653983	#N/A	0.00501114	0.0097932	#N/A	0.00510465	0.00724638	#N/A	0.00762487	#N/A	0.00515384	0.00715859	#N/A	0.00862069	#N/A	#N/A	0.00103734	0.00610603	0.00620476	#N/A	0.00990402	#N/A	#N/A	#N/A	0.0094969	0.00692042	#N/A	#N/A	0.0061082	#N/A	0.0101841	#N/A	0.00280167	#N/A	#N/A	0.00671824	0.0169318	0.00965954	0.00681042	0.0088276	0.00386313	0.00973604	0.0118627	#N/A	0.00642899	0.006241
O54890	Itgb3	0.00145486	#N/A	0.00123538	0.000904159	#N/A	0.00298686	0.00135962	0.00102093	0.00125945	0.00105988	0.00103788	#N/A	#N/A	0.000914403	0.00107124	#N/A	#N/A	#N/A	0.00115808	0.00153453	0.00103413	#N/A	#N/A	0.00106952	0.00108755	0.00117994	#N/A	#N/A	#N/A	#N/A	0.0008726	#N/A	0.00122399	#N/A	0.0021205	#N/A	#N/A	0.000969932	#N/A	#N/A	0.000976864	0.00100351	#N/A	#N/A	0.00156351	0.00178891	#N/A	0.00092081
Q61826	Madcam1	0.00168919	#N/A	0.00121994	0.00180072	0.00141394	0.00131587	0.00203943	0.00171377	0.00177704	0.00105988	0.000988094	#N/A	0.00114269	#N/A	#N/A	0.00184615	#N/A	#N/A	0.00231175	0.00175049	0.00128039	#N/A	#N/A	0.00106952	#N/A	0.00117994	#N/A	#N/A	0.00109409	0.00102881	0.000904465	0.0012554	0.00305998	#N/A	0.00116269	0.00102987	0.000997506	0.00130615	0.00126342	#N/A	0.00108932	0.00152265	0.00165563	#N/A	#N/A	0.00119261	0.00110801	0.00092081
Q8VBT6	Apobr	0.00112613	0.00105042	0.00118906	#N/A	#N/A	0.00179211	#N/A	0.000972358	0.00146218	#N/A	0.00147519	0.00170164	#N/A	0.00165198	0.00101471	#N/A	0.000972818	#N/A	#N/A	0.00149085	0.00154377	#N/A	#N/A	0.00124817	0.00109051	0.00294985	#N/A	0.00147215	0.00109409	0.000998502	0.0008726	0.00156442	#N/A	#N/A	#N/A	0.00147565	#N/A	#N/A	#N/A	#N/A	0.00108932	0.00100351	0.00110375	0.00100959	0.00144439	0.00438774	#N/A	0.00092081
P06909	Cfh	0.0014877	#N/A	0.00159731	0.00323104	#N/A	#N/A	#N/A	#N/A	0.000935891	#N/A	#N/A	0.0039705	#N/A	0.00298954	0.00100087	0.00123077	0.00100402	#N/A	0.00289519	0.00300706	0.00206825	#N/A	0.00100756	0.00177627	0.000918274	0.00294985	#N/A	#N/A	#N/A	0.00149775	#N/A	0.00246401	0.00242353	0.00146413	0.00285476	#N/A	#N/A	#N/A	#N/A	#N/A	0.0043573	0.00154004	0.00496689	#N/A	0.00270557	#N/A	#N/A	0.00268233
P04939	Mup3	#N/A	0.00157563	0.00237812	0.000904159	#N/A	0.000923361	0.00228833	0.000923788	0.00187178	#N/A	0.00150905	#N/A	0.00170164	0.00124844	0.00168184	#N/A	0.00241645	0.00193143	#N/A	0.000964785	#N/A	0.00178811	#N/A	#N/A	0.00137741	#N/A	#N/A	0.00232992	0.00101885	#N/A	0.0014596	0.0017331	0.00117509	0.00195217	0.00121125	#N/A	0.00169492	0.00130615	0.00239006	0.00227998	#N/A	0.00153319	#N/A	0.00100959	0.00210817	#N/A	#N/A	0.000743494
Q4LDF6	Cfhr2	0.00463037	#N/A	0.00375209	0.00540216	0.00114286	0.00464328	#N/A	0.00319659	0.00375683	#N/A	#N/A	0.00453772	0.00345156	0.00330714	0.00183227	#N/A	#N/A	0.00132745	0.00177867	0.00401248	0.00308187	0.00430765	0.00293845	#N/A	#N/A	#N/A	#N/A	0.00334112	#N/A	0.00205761	0.0021684	#N/A	0.00423065	#N/A	0.000906208	0.00212468	0.00210356	0.00513087	0.00282331	0.00433185	0.00383455	0.00305295	0.00411475	0.00175143	#N/A	0.00207564	#N/A	0.00374226
O08677	Kng1	0.00233092	#N/A	0.00112486	0.00120048	0.00206196	0.00251889	0.001373	0.00102093	0.0010352	0.00105988	#N/A	#N/A	0.00167879	0.00116353	#N/A	#N/A	0.00188324	0.00201309	#N/A	0.000993902	0.00209754	0.00165906	0.00188147	0.00191721	0.00321396	#N/A	#N/A	#N/A	#N/A	#N/A	0.00140937	0.00238095	0.00245052	#N/A	0.000960054	#N/A	0.00116077	0.00106367	0.00102617	0.000911993	0.00108932	0.00228108	#N/A	#N/A	0.00150516	0.00179033	0.00104712	0.00138122
D3Z608	Lipo4	0.00188254	#N/A	0.00293945	#N/A	0.00111359	0.001474	0.00204612	#N/A	0.00272266	#N/A	0.00178042	0.00113443	0.00113443	0.00110132	0.00163399	#N/A	0.001304	0.00144858	0.00103734	0.00116315	#N/A	0.00196113	0.000974145	#N/A	#N/A	#N/A	0.00200535	0.00286551	0.0020377	0.00145839	0.0021815	0.0012747	0.00149316	0.00244021	0.000906208	#N/A	0.00106372	#N/A	0.0021426	#N/A	0.000914913	#N/A	0.000984737	#N/A	0.00184721	0.00178891	0.00104712	#N/A
Q9R0M4	Podxl	0.00165138	#N/A	0.00145423	0.00120048	0.00228571	#N/A	#N/A	#N/A	0.0010352	#N/A	0.00103788	#N/A	#N/A	#N/A	0.00105202	#N/A	0.000998779	#N/A	0.0031724	0.000993902	0.00137554	0.000894055	0.00114155	0.000892061	#N/A	#N/A	#N/A	0.000931966	0.00109409	0.000998502	#N/A	0.00185414	0.000783392	0.000976086	0.00126212	0.00114069	0.00147272	0.00232295	0.00110972	0.00224121	0.00123085	0.00154083	0.000798061	#N/A	0.00101885	0.00178891	0.00116891	0.000851824
P11589	Mup2	0.00661683	0.00646301	#N/A	#N/A	0.00445434	0.00703103	#N/A	0.00923788	0.00569358	#N/A	0.00520488	#N/A	0.00422745	0.00636458	#N/A	#N/A	0.0094162	0.00488982	0.00734137	0.00621248	0.0052109	0.00759946	0.00940734	0.00307557	#N/A	#N/A	0.0120321	0.00711724	0.00218818	#N/A	0.00776734	0.00952381	0.0097924	0.00536847	0.0060652	0.0057682	0.00547945	#N/A	0.0143663	0.0104879	0.00741084	0.00811293	#N/A	0.00858152	0.0121174	0.00537956	#N/A	0.00506446
P19221	F2	0.00184928	0.00105042	0.00289663	#N/A	0.00160643	0.00258799	0.00272593	0.00561511	0.00314861	0.00158983	#N/A	0.00453772	0.00116618	#N/A	0.00161468	#N/A	0.00100402	0.00112613	#N/A	#N/A	0.00104145	0.00173371	0.00107455	0.002898	0.00108755	#N/A	0.00162612	0.00195567	0.00109409	0.000998502	0.00228197	0.00315779	0.00129702	#N/A	0.00303951	#N/A	#N/A	#N/A	0.00110972	0.000911993	0.00163399	0.00256937	#N/A	#N/A	0.00144439	0.0014929	0.00144788	0.00111524
P11590	Mup4	0.00352614	0.00151134	0.00384452	0.00120048	#N/A	0.00125945	0.00239271	0.00306279	0.00269783	#N/A	0.00153888	#N/A	0.00233236	0.00162073	0.00202943	#N/A	0.00149031	#N/A	0.00173712	0.00253562	0.00103413	0.00129269	#N/A	0.00160428	#N/A	0.00176991	0.00230045	0.0023712	0.00273523	0.00149775	0.0026178	0.0024975	0.00185482	0.00292826	0.00135931	0.000938967	#N/A	#N/A	0.00189514	#N/A	0.00108932	0.00200702	#N/A	#N/A	0.0025078	#N/A	0.00241313	0.00186129
Q6UGQ3	Scgb2b2	0.00115759	#N/A	0.00177695	0.0030012	0.00228571	0.000985912	0.00170621	0.00306279	0.00107684	#N/A	0.00149313	0.00170164	0.00174927	0.00199302	0.00107124	0.00246154	#N/A	#N/A	0.00841949	0.00153453	#N/A	0.00153431	#N/A	0.0026738	#N/A	0.00176991	0.0013369	0.00212404	0.00109409	0.00125865	0.00162752	0.00129907	0.00244798	0.000976086	0.000906208	#N/A	0.000997506	#N/A	0.00252685	#N/A	#N/A	0.00102775	#N/A	#N/A	#N/A	0.00178891	0.000965251	0.0016643
Q9R182	Angptl3	0.00320698	0.00141252	0.00115696	0.00120048	#N/A	0.00119474	#N/A	#N/A	#N/A	#N/A	0.00173264	#N/A	0.00227183	0.00169346	0.0027479	0.000851426	0.00146959	0.00171042	0.00157315	0.00175049	0.00127426	0.000894055	#N/A	0.0015865	0.00123396	#N/A	0.00161244	0.00119329	#N/A	0.00164803	0.00113855	0.00121505	0.00129702	#N/A	#N/A	0.00168799	0.00136933	0.00106367	0.00140055	0.000911993	0.00224727	0.00150527	0.00104424	0.000999355	0.00150759	0.00153531	#N/A	#N/A
P02762	Mup6	0.0087841	#N/A	0.00513767	0.00481712	#N/A	#N/A	0.00203943	0.0090307	0.00188917	0.0100689	#N/A	0.00113443	#N/A	#N/A	0.00732331	0.00639026	0.00724508	0.00494907	0.00451192	#N/A	#N/A	0.00653855	#N/A	0.00447101	0.00582669	0.00176991	0.00532574	0.00554471	0.00601714	0.00883351	0.0093633	0.00441345	0.0103761	#N/A	#N/A	0.00566426	0.0067643	#N/A	0.00189514	#N/A	0.00457457	0.00718686	0.00848355	0.0098912	0.0136166	0.00443458	0.0052356	0.000743494
Q8C165	Pm20d1	0.00175212	#N/A	0.00141812	0.00180452	#N/A	0.00135774	0.00113748	0.00145854	0.00197978	#N/A	0.000974184	#N/A	0.00114269	0.0015099	0.00204507	0.0023731	0.000972818	0.000965717	0.0160788	0.00186532	0.00155356	0.00134108	#N/A	#N/A	#N/A	#N/A	#N/A	0.000931966	0.00218818	0.00154321	#N/A	0.00247103	0.000783392	#N/A	0.00269844	0.00281147	0.00112994	0.00208047	#N/A	0.00116959	#N/A	0.00100351	0.00134994	0.00100959	0.00151448	0.0017058	#N/A	0.00106235
P61027	Rab10	0.00118906	0.00128088	0.00117578	0.00135624	0.00111359	0.000923361	0.000915332	0.00129489	0.000935891	0.00158983	0.000988094	#N/A	0.00167879	0.000966807	0.00150822	#N/A	0.00174655	0.00098613	#N/A	0.00144718	0.00104877	0.00123229	0.00100756	0.00178412	0.00154965	#N/A	0.0013369	0.000931966	0.00145631	0.00112858	0.00123902	0.0011554	0.000824035	0.000976086	0.000986978	0.000938967	0.00199501	#N/A	#N/A	0.000911993	0.00138953	#N/A	0.00169149	0.00199871	0.00185653	0.00179319	0.00106708	0.000960154
Q05186	Rcn1	0.00165349	0.00102899	0.00115696	0.000904159	0.00141394	0.00119474	#N/A	0.000972358	0.0010352	#N/A	#N/A	#N/A	0.00174927	#N/A	#N/A	0.00258621	0.000993542	0.00138824	0.00165513	0.000879121	#N/A	#N/A	0.0014114	0.00150889	0.0021751	#N/A	#N/A	0.00111787	0.00121029	#N/A	0.00161031	0.00195038	0.00122399	#N/A	0.000906208	0.00102987	#N/A	0.000969932	0.00189514	#N/A	0.00108932	0.00154162	#N/A	0.00149903	0.000990888	0.00153531	#N/A	0.00092081
P11835	Itgb2	0.00168919	#N/A	#N/A	0.00217872	#N/A	0.00119474	#N/A	0.00122759	0.000935891	#N/A	0.000974184	0.00170164	0.0013343	0.00129804	0.00129665	0.000851426	0.00094162	0.000965717	0.00138723	0.00112614	0.00120562	0.00106317	#N/A	0.00106952	0.00100291	#N/A	0.00129778	0.00139795	0.00164114	#N/A	0.0008726	#N/A	0.00122399	#N/A	0.00174215	0.00147565	#N/A	0.0020336	0.00177651	0.00168907	0.00167592	0.00102669	0.00110375	0.00201918	0.0020377	0.00178891	#N/A	0.00141072
D3YYY1	Scgb2b7	#N/A	0.00128088	0.00234344	#N/A	0.00160643	0.00260526	0.00205281	#N/A	0.00187178	0.00158983	0.00178939	0.00113443	0.00233236	0.00157968	0.00121582	0.00123077	0.000998779	0.00171015	0.00135705	0.00116315	0.00104877	0.00233973	0.00196026	0.00114713	0.00163132	0.00176991	0.00196623	0.00139336	0.0020377	0.00144324	0.00131867	0.000952381	0.00150671	0.000976086	0.00075815	#N/A	0.0016748	#N/A	0.0012301	#N/A	#N/A	#N/A	#N/A	0.00125175	0.00136574	0.00119546	0.00104712	0.000960154
Q61982	Notch3	0.00118906	0.00105042	0.00179781	0.00135244	0.00228571	0.00358423	0.00249709	0.00204186	0.00177704	#N/A	#N/A	0.00340329	0.00200558	0.00166179	0.00181305	#N/A	0.00094162	#N/A	0.0031724	0.00383227	0.00222992	0.00123229	0.00114155	0.00320856	#N/A	0.00117994	#N/A	0.00247193	#N/A	0.00154321	0.0008726	0.00326118	0.00318632	#N/A	0.00302822	0.00114816	#N/A	0.00242483	0.000991095	0.00292398	0.00326797	0.00154004	0.00386313	0.00100959	0.000990888	0.00270012	#N/A	0.00187355
O88947	F10	0.00145486	0.00129159	0.00182991	0.00360144	0.004	0.00179211	0.00271924	0.00204186	0.00188917	#N/A	0.00123164	0.0039705	0.00174927	0.00114279	0.00100087	0.00123077	0.00094162	#N/A	0.0019059	0.00174078	0.00153892	0.00167931	#N/A	0.00231103	#N/A	0.00176991	#N/A	0.00150939	0.00109409	0.00102881	0.00134077	0.00251079	0.00305998	#N/A	0.00151411	#N/A	0.000997506	0.000969932	#N/A	0.00198147	0.00272331	0.00187174	0.00165563	0.00098912	0.00172706	0.00200253	#N/A	0.0011522
P62821	Rab1A	0.00161991	#N/A	0.00151659	0.00135244	#N/A	0.00105905	0.00135962	0.000923788	0.00140384	#N/A	0.00100469	#N/A	0.00111919	0.00129804	0.00134372	#N/A	0.00149031	0.00098613	0.00110342	0.00131868	0.00103413	0.00123229	0.000940734	0.00098079	0.00163355	#N/A	#N/A	0.00130378	0.00109409	#N/A	0.00131867	0.00111463	#N/A	0.00146413	0.00128756	0.00102987	0.00107914	#N/A	0.0011448	0.00175439	#N/A	0.00102669	0.00104424	0.00151439	0.00136574	0.00204708	0.00104712	#N/A
P70389	Igfals	0.00161991	0.00151134	0.00168729	#N/A	0.00408002	#N/A	0.00113748	#N/A	#N/A	#N/A	0.001002	#N/A	0.00304145	0.00165198	0.00126281	0.00127714	0.00100402	0.00252852	0.0010814	0.00138293	0.00240472	0.000894055	0.00114155	0.000878735	0.00173616	#N/A	#N/A	0.00286673	0.00103248	0.00253358	0.00150984	0.00140326	0.00121573	0.00195217	0.00194478	0.000983768	0.00133202	0.000969932	0.00198219	0.00136534	0.00159253	0.00118657	0.0020912	0.000999355	0.00137506	0.00102354	#N/A	0.0011522
P08607	C4bpa	0.00317551	#N/A	#N/A	0.00436124	0.00171429	0.00334203	0.00227495	0.00370706	0.00272521	#N/A	0.00150905	0.00283607	0.00171403	0.0029575	0.00188823	0.00343675	0.00120299	#N/A	0.00138723	0.00794983	0.00379496	#N/A	0.0018471	0.00244308	0.00333451	0.00294985	0.00124688	0.00269714	0.00258121	0.00177011	0.00229303	0.00247219	#N/A	0.00195217	0.00849249	0.00147565	0.00112994	0.00484152	0.00166459	0.00363788	0.00200805	0.00101932	0.00258086	0.00248815	0.00385937	#N/A	0.00434363	0.00313656
Q3V2D2	Gm94	0.00126763	0.00141252	0.00121551	0.00105232	0.00140662	0.000839631	0.00136631	0.000972358	0.00125945	0.00105988	0.00103788	#N/A	0.00114269	#N/A	0.00122897	0.00123077	0.00114706	0.000965717	#N/A	0.0012351	#N/A	0.00123229	0.00161183	#N/A	0.00108755	0.00117994	#N/A	0.00123012	#N/A	0.00112858	0.00112262	0.00119575	0.00100369	#N/A	0.00116269	0.000984417	0.0013131	0.000969932	0.0011448	0.00116959	0.00160968	0.00101932	0.0014771	0.000999355	0.00108932	0.0011372	0.00106043	0.000998735
P02089	Hbb-b2	0.0032839	0.00282459	0.00239017	0.00173044	0.00230751	0.00222236	0.000915332	0.00194472	0.00187178	0.00158983	0.00200938	0.00113443	0.00142249	#N/A	0.0023841	0.00261624	0.00246837	0.00144858	0.00266134	0.00120682	0.0018893	0.00190346	#N/A	0.00280928	0.00163132	0.00176991	0.0017134	0.0027959	#N/A	0.00154321	0.00202708	0.00203911	0.00302637	#N/A	#N/A	0.0014763	0.00336117	0.00231481	0.00272648	0.00171227	0.0014653	0.0020252	0.00196947	#N/A	#N/A	0.001918	#N/A	0.00092081
Q8K0E8	Fgb	#N/A	0.00105042	0.00160395	0.00120048	0.00224181	0.00158328	0.00339905	0.00166546	0.0025735	0.00264971	#N/A	0.00170164	0.00171519	0.00217424	0.00273723	0.00156165	0.00193516	0.00144858	0.00405327	0.000964785	0.0018207	0.00246457	0.00104114	0.00263062	0.00353972	0.00235988	#N/A	0.00288764	0.00109409	0.00102881	0.0013089	0.00281981	0.00244798	#N/A	0.00247338	0.00147565	0.00282486	0.0014549	#N/A	#N/A	0.00149436	0.00102669	0.00110375	#N/A	0.00144439	0.00357782	#N/A	0.00230203
P97812	Ihh	#N/A	0.00154348	0.00117578	0.000904159	0.00160643	0.00111234	#N/A	0.000923788	0.0010352	0.00105988	0.00133869	#N/A	0.00228516	0.00141266	0.00166156	0.00123077	0.00178172	0.00100654	0.00343174	0.000993902	0.00188442	0.000894055	0.00161183	0.00121078	#N/A	#N/A	0.00124688	0.00139795	0.00109409	#N/A	0.00140937	0.00209742	0.000864678	0.000976086	0.00147482	0.0014987	0.00199501	0.0015955	0.00174318	0.00136402	0.00198089	0.00177432	0.00132018	0.00201918	0.00269625	0.0017335	0.00126797	0.000743494
Q01279	Egfr	0.00375431	#N/A	0.00168729	0.00135244	0.00228571	0.0041816	0.00215719	0.00153139	0.00251889	0.00105988	0.00146128	0.00170164	0.00230887	0.0018246	0.00122897	0.00246154	0.00218355	#N/A	0.0272483	0.00367605	0.00293728	0.00369686	0.00114155	0.00276372	#N/A	0.00294985	#N/A	0.0029443	0.00164114	0.00308642	0.00177707	0.00308849	0.00305998	#N/A	0.00351122	0.0015448	0.00112994	0.00294853	0.00315856	0.00220855	0.0023695	0.00203864	0.00386313	0.00148368	0.00223649	#N/A	0.00209424	0.00187113
D2XZ31	Abpa29_a7	0.00259672	0.00102899	0.00325664	0.00240096	0.00228571	0.00201218	0.00203943	0.00153139	0.00209976	#N/A	0.0023374	0.00113443	0.0037431	0.00220264	0.00137046	0.00184615	0.00143839	0.000965717	0.00628443	0.001556	0.00155521	0.00183233	0.00155284	0.00106952	0.00108755	0.00235988	0.00196623	0.00319146	0.00160352	0.00188798	0.00162016	0.00182666	0.00165358	#N/A	0.000906208	0.00196754	#N/A	#N/A	0.00145178	#N/A	#N/A	0.00177432	#N/A	0.00098912	#N/A	#N/A	0.00106043	0.00129256
P09055	Itgb1	0.00201792	0.00154348	0.00171939	0.00247884	0.00141394	0.00238949	#N/A	0.00121976	0.00140612	#N/A	0.00100469	0.00226886	0.00143423	0.00209783	0.00189959	0.00184615	0.00141243	#N/A	0.00127441	0.00149085	0.00189504	0.00184843	0.00114155	0.00151555	#N/A	0.00176991	0.00125865	0.00111787	0.00164114	#N/A	0.00112262	0.00150477	0.00183599	0.000976086	0.00151636	#N/A	0.000997506	0.0029098	0.00379027	0.00194881	0.00181911	0.00102775	0.00165563	0.00098912	0.0012456	0.00153474	#N/A	0.00127612
A2AEN9	Gm5938	0.00368025	0.00151134	0.00206757	0.00240096	0.00114286	0.00239164	#N/A	0.00204186	0.00342389	#N/A	0.00218236	#N/A	0.00174927	0.00200816	0.00195414	#N/A	0.00114532	0.00188103	0.00358265	0.00386083	#N/A	0.00308071	0.00227249	0.00205031	0.00150437	0.00412979	#N/A	0.00229241	0.00342412	0.00125865	0.00158667	0.0034311	0.00197459	0.00195217	0.00224685	0.00194514	0.00254672	0.00130615	0.0033247	0.00140827	0.00256034	0.00187156	0.002148	0.00249839	0.00166565	0.00210429	0.00173012	0.0019261
A8DUK4	Hbbt1	0.00535077	0.0034062	0.00304985	0.00391296	0.00283519	0.00255272	0.00387009	0.00395101	0.00422035	0.0063593	0.00234936	#N/A	#N/A	0.00397904	0.00401089	#N/A	0.00392247	0.00272981	0.00255072	0.00210577	0.00179617	0.00223634	0.00342305	0.0035348	0.00489466	0.00412979	0.00249377	0.0022335	0.00413229	0.00300603	0.00494955	0.00246517	0.00667967	0.00634456	0.00298033	0.00214773	0.00498753	0.00270604	#N/A	0.0025799	0.00184127	0.00390616	0.00165563	0.00324023	0.00460665	0.00418211	#N/A	0.00366586
P02088	Hbb-b1	0.00437433	0.00495604	0.0036267	0.00346088	0.00326477	0.00309107	0.00320366	0.00357325	0.00391404	0.00476948	0.00247719	0.00283607	0.00170207	0.00440529	0.00352406	0.00353443	0.00411569	0.00193143	0.00416901	0.00131868	0.00206166	0.00257997	0.00208211	0.00384839	0.00326264	0.00353982	0.00234989	0.00293472	#N/A	0.00257202	0.00462519	0.00259814	0.00655164	#N/A	0.00226552	0.00246818	0.00566021	0.00323788	0.0028975	0.00277483	0.00195373	0.00329777	0.00233467	0.00346192	0.00458482	0.00242977	#N/A	0.00276243
P01872	Ighm	0.00145486	0.00141252	0.00289332	0.00240096	0.00514286	0.00212315	#N/A	0.00568844	0.00479202	#N/A	0.00296428	0.00340329	0.00233236	0.0014476	0.00201826	0.00184615	#N/A	0.00147919	0.00246904	0.00144317	0.00415187	0.00331813	0.00134642	0.00177627	0.000918274	0.00294985	#N/A	0.00342782	0.00211294	0.00151291	0.0013567	0.00369894	0.00305998	0.00195217	0.00272427	0.00102987	#N/A	0.0014549	0.00342675	0.00103896	0.00356818	#N/A	0.00110375	0.00274567	#N/A	0.00179033	0.00104712	0.00202702
Q921I1	Tf	0.00173639	#N/A	0.00190122	0.00180072	0.00227108	0.00303849	0.0047988	0.00171377	0.00188048	0.00370959	0.00100469	0.00113443	0.00174927	0.00184207	0.00237447	0.00123077	#N/A	0.00386287	0.00104306	0.00146715	0.00155277	0.00631016	0.00431209	0.00142682	0.00355251	0.00294985	0.00125865	0.00195567	0.00105647	0.00102881	0.00172799	0.00410509	0.00514311	#N/A	0.00106101	#N/A	0.00218019	0.00106367	0.00291642	0.00240878	0.00123085	0.00282526	0.001751	#N/A	0.00101885	0.00140623	0.00100619	0.00138122
O35176	Scgb1b2	0.00200578	0.00128088	0.00177363	#N/A	#N/A	0.00130131	0.001373	0.00102093	0.00150314	0.00105988	0.00167404	#N/A	0.00174927	0.00111542	0.00108898	#N/A	0.00131265	0.00136831	0.155083	0.00120682	0.00102186	0.00147794	0.00168735	0.00141451	0.00108755	0.00235988	0.00161244	0.00114621	0.00156589	0.00189106	0.00178846	0.0018913	0.00123605	0.00244021	0.00184383	0.00119611	0.0014139	#N/A	0.00146911	0.00136799	0.000926355	0.00101563	0.00167166	0.00151439	0.00134468	0.00119546	0.00241313	0.00102829
P32261	Serpinc1	0.00204985	0.00128088	0.00202808	0.00120048	0.00171429	0.00128989	0.00204612	0.00122759	0.00109767	#N/A	0.00101994	0.00226886	0.00233236	0.00207163	0.00179815	#N/A	0.00168678	0.00123777	0.00628443	0.00111644	0.00171451	0.00123229	0.00109772	0.00147118	0.00108903	0.00176991	0.00162612	0.00183893	0.00109409	0.00154321	0.0013089	0.00189274	0.00156678	#N/A	0.00106101	0.000961367	0.00114535	0.00154864	0.00102617	0.000975477	0.00108932	0.00152915	0.00149558	0.00125175	0.00123162	0.00119261	0.00116891	0.00118176
Q8VCU2	Gpld1	0.0115271	0.00625685	#DIV/0!	0.00768535	0.0101557	0.00679773	0.00457666	0.00920221	0.0094868	0.00476948	0.00674624	0.0130459	0.00895059	0.00854789	0.00786291	0.00553427	0.00976781	0.00811709	0.0523859	0.0102813	0.00840671	0.0100156	0.0070555	0.00620111	0.00610655	0.0123894	0.00501401	0.00982181	0.00679612	0.00874249	0.00483092	0.0102849	0.00767313	0.0068326	0.00800718	0.00797048	0.00713541	0.0101599	0.00860421	0.00883117	0.00737079	0.00951188	0.00925798	0.00851499	0.00994335	0.0087001	0.00642899	0.00762554
Q62087	Pon3	0.00235806	0.00153277	0.00136141	0.00105232	0.00254216	0.00163276	0.00271924	0.00120357	0.00156561	#N/A	0.00216711	0.00170164	0.00171403	0.00179723	0.00154648	0.00189252	0.00131265	0.00120055	0.00104306	0.00144317	0.00257872	0.00169407	0.00125471	0.00210078	0.00123396	#N/A	0.00125865	0.00214279	0.00158471	0.00177768	0.00144123	0.00203268	0.00135033	0.00195217	0.00192011	0.00196818	0.00152035	0.00290166	0.00145178	#N/A	0.00198089	0.00186348	0.00211824	0.00124664	0.00151448	0.00207516	0.00142976	0.00141072
Q00724	Rbp4	#N/A	0.0014526	0.0031651	0.00180072	0.00342857	0.00292744	0.00204612	0.00250375	0.00328446	0.00211977	0.000974184	0.00453772	0.00258867	0.00111542	#N/A	0.00279242	0.00094162	0.00220348	0.0055244	0.00150541	0.00119909	0.00332636	0.00153057	0.00145195	0.0012748	0.00648968	0.0013369	0.00242165	0.00269761	0.00140093	0.00140937	0.0025742	0.00359028	0.000976086	0.00186626	#N/A	0.00126531	0.0014549	0.00126342	0.00178919	0.00163399	0.00170448	0.00165563	0.00100959	0.000990888	0.00178891	#N/A	0.00111524
Q8VCP9	Clec14a	0.00178359	0.00141252	0.00171939	0.00165256	0.00185417	0.00159237	0.00136631	0.00173022	0.0023507	#N/A	0.00132942	0.00283607	0.00116618	0.00124214	0.00117611	0.00184615	0.00130225	0.00112613	0.00373703	0.00111644	0.00102918	0.00198738	0.00148352	0.00109545	0.0021751	0.00294985	0.00125865	0.00188201	0.00138009	0.00102881	0.0013567	0.00225156	0.00204803	#N/A	0.00189319	0.00131981	0.00122019	0.00208047	0.00146065	0.00292398	0.00149436	0.00220993	0.00165563	0.00124664	0.00174104	0.00193275	0.00157068	0.0014427
Q8VCM7	Fgg	0.00145486	0.00105042	0.00163327	0.00120048	0.00422717	0.0010914	0.00272593	0.00337897	0.00371503	0.00158983	0.00153888	0.00340329	0.00209609	0.0021096	0.00185428	0.00238989	0.00209559	0.00106633	0.0190825	0.000955641	0.00154789	0.00229546	0.00156171	0.00352269	0.00212114	0.00117994	0.0013369	0.00279468	0.00185305	0.00102881	0.00160671	0.00225214	0.00244798	0.000976086	0.00328391	0.00200211	0.00296751	0.00130615	0.0012301	#N/A	0.00286341	0.00102775	0.00162588	#N/A	0.0012456	0.00358138	0.000965251	0.00184162
Q8VC49	Ifi27l2b	0.00257933	0.00204414	0.00174485	0.0022528	0.00204953	0.0022483	0.00203943	0.00307157	0.00222417	0.00105988	0.00201072	0.00226886	0.00210392	0.00169346	0.00227155	0.00269758	0.000967581	0.00100654	0.00220304	0.00320793	0.00274778	0.00180681	0.00102995	0.00271935	0.00136092	0.00235988	0.00171144	0.00167416	0.00215056	0.00177109	0.00159078	0.00208128	0.00244798	0.000976086	0.00277848	0.00149145	0.00181036	0.00208047	0.00253365	0.00188543	0.00200805	0.00220589	0.00226321	0.00174631	0.00102613	0.00193322	0.00142976	0.00224615
Q3TYD4	Arsg	0.00220396	0.00197067	0.00261191	0.00105232	0.00114286	0.00218595	0.0038634	0.00205249	0.00281072	0.00211977	0.00218236	0.00226886	0.00285259	0.00167599	0.00340883	0.00169804	0.00145054	#N/A	0.00110342	0.00141918	0.00274778	0.00274248	0.00153378	0.00159242	0.00100291	0.00176991	0.00188209	0.00289483	0.00160352	0.00229209	0.00162752	0.002993	0.00242353	0.00146413	0.00141541	0.00148398	0.00181036	0.00154864	0.00174318	0.00233939	0.0021391	0.00271959	0.00331126	0.00175655	0.00198905	0.00190505	0.00110801	0.00187113
Q6P253	Dmkn	0.00161991	0.00328828	0.0013459	0.00210464	0.00169965	0.00153805	0.00147738	0.00145854	0.00264398	#N/A	0.00133405	0.00226886	0.00200558	0.00230306	0.00256759	0.00127714	0.0019092	0.0010328	0.00304737	0.00208179	0.00222748	0.00274248	0.00176865	0.00177888	0.00244921	0.00294985	0.00187621	0.00273951	0.00160352	0.00202731	0.00170923	0.00194404	0.00428397	#N/A	0.000906208	0.00114816	0.00197002	0.0014549	0.00175429	0.00139667	0.00114936	0.00176774	0.00220751	0.00225623	0.00221963	0.00247365	0.00175151	0.00149525
P20918	Plg	0.00168919	0.00180609	0.0025662	0.00135244	0.00374918	0.00258768	0.00544517	0.00672127	0.00806062	0.00317965	0.00196228	0.0113443	0.00944479	0.00188121	0.00245794	0.00250791	0.00194564	0.00225225	0.0100482	0.00174535	0.00154215	0.00800986	0.00293875	0.00173856	0.000918274	0.00766962	#N/A	0.00387852	0.00164114	0.00154321	0.000904465	0.00504947	0.00283968	0.00195217	0.00136496	0.0015448	0.00149626	0.00154864	0.00134873	0.00198147	0.00273403	0.00170413	0.00331126	0.00098912	0.00152827	0.00775764	0.00314136	0.00161917
P07758	Serpina1a	0.00143223	0.00258319	0.00200669	0.00173044	0.00222717	0.00529351	#N/A	0.00376229	0.00370924	0.0063593	0.00320365	#N/A	0.00170715	0.00403985	0.00173796	0.00233952	0.00241986	0.00543093	0.00109771	0.00250194	0.00205836	0.00223514	0.00350158	0.00234982	0.00419488	0.00235988	0.00345485	0.00278978	0.00288438	0.00269999	0.0041578	0.00119575	0.00783392	0.00244021	0.00151411	0.00168799	0.0030048	0.00135302	0.00592903	0.00353626	0.00243811	0.0018677	0.001579	0.00300318	0.00192585	0.00238878	0.00100619	0.00147225
Q8C7G5	Apoa5	0.00229945	0.00411641	0.00208132	0.00157848	0.00147322	0.00143364	0.00296145	0.00297866	0.00217451	0.00105988	0.00234936	#N/A	0.00301817	0.00208223	0.00457069	0.00273914	0.00146094	0.00289757	0.00308952	0.00286692	0.00205757	0.00243441	0.00252761	0.00177888	0.00157687	#N/A	0.00190818	0.00412271	0.00132999	0.00232885	0.00368886	0.00257361	0.00108792	0.00146413	0.000986978	0.00177414	0.00255186	0.00261231	0.002386	0.00104018	0.00260037	0.00177353	0.00269471	0.00175143	0.00150516	0.00244499	0.00145006	0.00127612
P01942	Hba	0.00231519	0.0033947	0.0033358	0.00180072	0.00231239	0.00275287	0.00203943	0.00297866	0.00281499	#N/A	0.00234473	0.00340329	0.00189643	0.0027291	0.00325182	0.0034593	0.00228372	0.00174104	0.00406459	0.00177904	0.0022381	0.00308071	0.0025414	0.00278338	0.00291458	0.00412979	0.00278444	0.00192284	0.00276232	0.00181445	0.0021815	0.00287652	0.00305998	0.00488043	0.00265252	0.00263215	0.00344701	0.00241669	0.00285961	0.00305309	0.00241118	0.00221397	0.00202898	0.00249327	0.00297266	0.00301407	0.00356426	0.00188011
P13597	Icam1	0.00185167	0.00102899	0.00150616	0.00120048	0.00112822	0.00118504	0.00113748	0.00171377	0.00124938	0.00105988	0.00167404	0.00113443	0.00152866	0.000966807	0.0011746	0.00146681	0.00145923	0.00119375	0.0066158	0.00157998	0.00104145	0.00106918	0.0014114	0.00124412	0.000918274	#N/A	0.0013369	0.00167681	0.00102794	0.00102881	0.00113855	0.00115464	0.00110147	0.00146413	0.00148047	0.00114069	0.00130576	0.0015955	0.00102617	0.00119218	0.00164494	0.00119043	0.00220751	0.00200383	0.000990888	0.00133597	0.00104712	0.000851824
Q9D3H2	Obp1a	0.00368025	0.00154348	0.00262335	0.00345328	0.00285714	0.00220871	#N/A	0.00264391	0.00341314	0.00158983	0.00182578	0.00170164	0.00172578	0.00289519	0.00176737	0.00123077	0.00194905	0.00207288	0.00994918	0.00389965	#N/A	0.00332636	0.00173518	0.00748663	0.00123396	0.00943953	0.00125865	0.0029443	0.00234884	0.00169287	0.00188816	0.00494916	0.00405816	0.0034163	0.00272688	0.00163258	0.00233118	0.0015955	0.00436586	0.00153911	0.0019847	0.00255251	0.00208849	0.00200383	0.00203808	0.00244452	0.00202568	0.00294783
Q9Z126	Pf4	0.00126763	0.00154348	0.00174485	0.00105232	0.00147322	0.00132497	0.00170621	0.00122759	0.00161527	0.00211977	0.00117169	0.00113443	0.00152083	0.00157338	0.00125661	#N/A	0.00114706	0.00154919	0.0010814	0.00128694	0.00137389	0.000861793	0.00154492	0.00112502	0.00136691	0.00117994	#N/A	0.00139489	0.0013721	0.00147151	0.00119122	0.00172714	0.000957353	0.000976086	0.00102172	0.00114816	0.00107914	0.000969932	0.00140134	0.00119218	0.00128017	0.00135769	0.00110375	0.000999355	0.00208385	0.00179105	0.00148881	0.00117068
P30412	Ppic	0.00123405	0.0021386	0.00123691	0.00180832	0.00197073	0.00122709	0.00182397	0.00220645	0.0017547	0.00158983	0.00183042	#N/A	0.00227204	0.00171512	0.00229978	0.00212857	0.00245971	0.00169702	0.0185673	0.0014266	0.00154377	0.00142156	0.00139238	0.00244948	0.00136092	0.00117994	0.00279944	0.00278978	0.00182061	0.00184771	0.00140774	0.00209633	0.00237708	0.00146413	0.00075815	0.00177414	0.00122019	0.00130615	0.00157157	0.00146322	0.00147102	0.00170009	0.00174312	0.00175655	0.00252886	0.00166211	0.00191239	0.000998735
Q9CZ52	Antxr1	0.00297568	0.00230987	0.00252086	0.00217872	0.00169233	0.00254297	0.00272593	0.00266184	0.00307455	#N/A	0.00266811	0.00340329	0.00227479	0.00277161	0.00227421	0.00238989	0.00208694	0.00225225	0.0027073	0.00319822	0.00292422	0.00237059	0.00260854	0.00203697	0.00196573	0.00235988	0.00150363	0.00345112	0.00293351	0.00228451	0.00201115	0.00298774	0.00184403	0.00146413	0.00255269	0.00232662	0.00159684	0.00323788	0.00279545	0.00288125	0.00267804	0.00288298	0.00220751	0.00250862	0.00268693	0.00284205	0.00229537	0.00234137
Q05020	Apoc2	0.00473922	0.00391991	0.00330665	0.00353496	0.00246691	0.00251511	0.00182397	0.00368742	0.00226802	0.00370959	0.00318571	0.00226886	0.00265293	0.00293013	0.00480485	0.00324353	0.00553678	0.00256886	0.00230305	0.00361837	0.00359972	0.00263377	0.00379308	0.00306602	0.00327809	#N/A	0.00322615	0.00382703	0.00433517	0.00333746	0.00345195	0.00172714	0.00225594	0.00390434	0.00171747	0.00441354	0.00328536	0.00193173	0.00307575	0.00221059	0.00305592	0.00186331	0.00305474	0.0035131	0.00405509	0.00429416	0.00424836	0.00257276
P01029	C4b	0.00873698	0.00375198	0.00256311	0.00428716	0.00535741	0.00511651	0.00490319	0.00470703	0.00383364	0.00370959	0.007072	0.0039705	0.00664271	0.00489111	0.00464189	0.00520282	0.00618707	0.00619677	0.00325181	0.00434779	0.00689068	0.00785146	0.00431365	0.0048156	0.00415616	0.00235988	0.00476174	0.00536227	0.00392486	0.00430972	0.00458108	0.00552885	0.00457451	0.00585652	0.00674354	0.00554698	0.00606115	0.00613954	0.00488458	0.00446594	0.00565438	0.00729827	0.00911396	0.00550157	0.00474365	0.00543136	0.00532024	0.0034607
P18242	Ctsd	0.0018076	0.00375198	0.00214969	0.00173044	0.00267382	0.001437	0.002837	0.00205249	0.00211631	0.00105988	0.00148214	0.00226886	0.00226421	0.00187701	0.00216719	0.00282136	0.00227507	0.00224015	0.00390146	0.00316911	0.00222992	0.00161619	0.00224483	0.00198807	0.00121386	0.00176991	0.00256358	0.0027467	0.00154872	0.00248012	0.00365212	0.00235296	0.00163728	0.00146413	0.00106101	0.0019684	0.00224553	0.00164237	0.00236262	0.00126879	0.00241118	0.00238104	0.00150754	0.00224599	0.00188691	0.0022744	0.00157699	0.00193266
E9PV24	Fga	0.00240213	0.00162767	0.00356949	0.00195268	0.00297752	0.00226014	0.00363457	0.00302485	0.00413416	0.00264971	0.00123164	0.00340329	0.00303912	0.00282868	0.00238325	0.00182094	0.00179037	0.00201309	0.0037993	0.00193527	0.00257872	0.00394251	0.00172404	0.00293496	0.001673	0.00353982	0.00193784	0.00425834	0.00210149	0.00154321	0.00233508	0.00360541	0.00204803	0.00195217	0.0033811	0.00215498	0.00148299	0.00285479	0.0016345	0.0015385	0.00270901	0.00238104	0.001751	0.00124664	0.00118419	0.00412014	0.00176516	0.00209269
P21614	Gc	0.0023323	0.00254032	0.0022524	0.00173044	0.0125714	0.00613743	0.00833568	0.0038289	0.00508729	0.00794913	0.00404732	0.00453772	0.00291545	0.00334627	0.00225761	0.00363985	0.00260625	0.00468798	0.0025325	0.00312628	0.00290707	0.007033	0.00526587	0.00477085	0.00821053	0.00412979	#N/A	0.00205623	0.00236765	0.00261833	0.00433595	0.0049096	0.00794174	0.00244021	0.00353438	0.00100682	0.00492723	0.00208047	0.00584899	0.00420774	0.00376402	0.00477087	0.00149558	0.00149392	0.00238459	0.00173493	0.0015497	0.00187113
P28798	Grn	0.00365927	0.00230987	0.00311069	0.00277896	0.00381668	0.00234782	0.00340574	0.00284036	0.00274604	0.00158983	0.00200938	0.00453772	0.003622	0.00270744	0.00226228	0.00300527	0.00309786	0.00132745	0.0110607	0.00319822	0.00395505	0.00326999	0.00172426	0.00534879	0.00181857	0.00589971	0.00215707	0.00364008	0.0019066	0.00249527	0.00275913	0.00399758	0.00252945	#N/A	0.00285476	0.00227349	0.00260268	0.00232295	0.00392856	0.00194881	0.00267804	0.00203477	0.00200778	0.00274567	0.00286848	0.00345102	0.00176516	0.00257523
Q8HWB2	H2-Q4	0.0106117	0.00728881	0.0134111	0.00571368	0.00658728	0.00768769	0.00637388	0.00844487	0.00746316	0.00688924	0.00949611	0.00737379	0.0108531	0.00700538	0.00659958	0.0095114	0.00717719	0.00772652	0.00892658	0.00717188	0.0111823	0.00814057	0.0101151	0.0105381	0.00880165	0.00825959	0.00872071	0.0109455	0.00586109	0.00822809	0.00723889	0.00884761	0.00551303	0.00976086	0.00851413	0.00695768	0.00921436	0.00899432	0.0118949	0.0095354	0.00785494	0.0110577	0.0100096	0.00723253	0.00636589	0.00784713	0.0109584	0.008987
P18337	Sell	0.00432097	0.00128088	0.00378552	0.00255292	0.00336335	0.00389986	0.00543848	0.00324516	0.00303718	#N/A	0.00347261	0.00340329	0.00229712	0.00321326	0.0019122	0.00227187	0.0019092	0.00120055	0.00297509	0.00495842	0.00482249	0.00251897	0.0018921	0.00284254	0.00154817	0.00471976	0.00251731	0.00253165	0.00400879	0.00198592	0.00201115	0.00406478	0.00272953	0.000976086	0.00421632	0.00180422	0.00169492	0.0040672	0.00288623	0.00192836	0.00304115	0.00373522	0.00297921	0.00225111	0.00203565	0.00386407	0.00177106	0.00294783
P07759	Serpina3k	0.00289803	0.00263523	0.00393495	0.00330512	0.00454216	0.00599622	0.00683823	0.00447582	0.00579672	0.00847907	0.00469214	0.00510493	0.00324915	0.00327407	0.00436736	0.00444782	0.00393963	0.00431261	0.00436583	0.00479762	0.0020486	0.00505381	0.0051256	0.00442842	0.00476785	0.00530973	0.00191533	0.00353503	0.00391341	0.00445088	0.00476	0.00518323	0.00834739	0.00292826	0.00520329	0.00245303	0.00478474	0.0030504	0.00498822	0.00687167	0.00485716	0.00696499	0.00307187	0.00347727	#N/A	0.00320155	0.00497523	0.00513564
P07309	Ttr	0.00146581	0.00153277	0.00123691	0.00180452	0.00197805	0.00197182	0.00205281	0.00192905	0.00177125	0.00317965	0.00202598	0.00113443	0.00171752	0.00172503	0.00181179	0.00198185	0.00245797	0.00269655	0.00248655	0.000955641	0.0017186	0.00236384	0.00223387	0.0015244	0.00185426	0.00235988	0.00156743	0.00171931	0.00172426	0.00143321	0.00127293	0.00162465	0.00236354	0.00146413	0.00186851	0.00126428	0.00186189	0.00188486	0.00225569	0.00249343	0.00192657	0.00204672	0.00153661	0.00098912	0.00129846	0.00179105	0.00173122	0.00141072
P29533	Vcam1	0.00652373	0.0024673	0.00620498	0.00360144	0.00225644	0.00583593	0.00534078	0.00395287	0.00619227	0.00264971	0.00384578	0.00510493	0.00257692	0.00231296	0.00352925	0.00437661	0.00244931	0.00171695	0.00375715	0.00289091	0.0039567	0.00559968	0.00202379	0.00375335	0.00242773	0.0129794	0.00213295	0.00395937	0.00192714	0.00202731	0.0019094	0.00494872	0.00491204	0.00244021	0.00196721	0.00132749	0.00147786	0.00232295	0.00440093	0.00234143	0.00323747	0.00340475	0.00441501	0.00299807	0.00123162	0.00329642	0.0019238	0.00365607
P29788	Vtn	0.00580867	0.0059712	0.00617352	0.00608788	0.00693228	0.00656398	0.00863545	0.00695967	0.00841492	0.00688924	0.00502345	0.00964265	0.00703927	#N/A	0.00508144	0.00547472	0.00536079	0.00500935	0.00571883	0.00597892	0.00618906	0.00475193	0.00518459	0.00435628	0.00510314	0.00943953	0.0044848	0.00746383	0.00471586	0.00527693	0.00558601	0.00709246	0.00554563	0.00536847	0.00484962	0.00442869	0.00577257	0.00580331	0.00488011	0.00468082	0.0062262	0.00508904	0.00404736	0.00500189	0.00564657	0.00574046	0.00433688	0.00370529
P29699	Ahsg	0.00184118	0.00203655	0.00258603	0.00210464	0.00368501	0.00280384	0.00330135	0.00308776	0.00422615	0.00317965	0.00250111	0.0039705	0.00288021	0.00241702	0.00186278	0.00190317	0.00228372	0.00222654	0.00309142	0.00286692	0.00172104	0.00370887	0.00221137	0.00215015	0.00236982	0.00530973	0.00124688	0.00258418	0.00222568	0.00202422	0.00224523	0.00326349	0.00332639	0.00146413	0.00191859	0.00149935	0.00231946	0.00236982	0.00271637	0.00166934	0.00226251	0.00254478	0.00200778	0.00149392	0.00170536	0.00312678	0.00173122	0.00162572
P07724	Alb	0.0316299	0.0404676	0.0354393	0.0345784	0.0506255	0.0567402	0.0679648	0.0432095	0.0509377	0.0694224	0.0413444	0.0465116	0.0323463	0.0367618	0.037425	0.0424901	0.03033	0.0527993	0.028721	0.0387255	0.0353683	0.0511828	0.0549432	0.035365	0.0489432	0.0619469	0.0305056	0.036095	0.0367281	0.0350313	0.0423087	0.0552953	0.0799831	0.034163	0.0431366	0.0264474	0.051662	0.0336156	0.0511672	0.0420376	0.0373238	0.0467026	0.0306944	0.0264727	0.0289076	0.0350553	0.0325024	0.0276891
Q6DFX2	Antxr2	0.00403254	0.00476714	0.00359551	0.00480952	0.00489251	0.00455605	0.00409893	0.00521564	0.00498096	0.00370959	0.00267738	0.0039705	0.00457032	0.00533463	0.00626972	0.00261269	0.00291322	0.00397023	0.00590744	0.0034433	0.00482414	0.00369952	0.00387997	0.00330014	0.00419488	0.00353982	0.00530498	0.00463816	0.00487422	0.00303788	0.0032738	0.00395848	0.0036853	0.00536847	0.00432176	0.00329567	0.0035767	0.00656949	0.00371193	0.00350919	0.00460079	0.00560625	0.00467477	0.00399742	0.00478335	0.0025023	0.00301375	0.00341147
Q00623	Apoa1	0.20548	0.293924	0.192734	0.204443	0.219132	0.205571	0.173247	0.20641	0.168191	0.242713	0.207218	0.104935	0.226765	7.47059	0.251725	0.226021	0.252654	0.249737	0.127172	0.171484	0.167756	0.212401	0.233845	0.179493	0.230675	0.0967552	0.33424	0.187413	0.187572	0.225866	0.212125	0.165694	0.18398	0.2245	0.15874	0.229468	0.25349	0.208335	0.188022	0.219574	0.201761	0.18301	0.235175	0.243104	0.262725	0.211316	0.256537	0.136521
P09813	Apoa2	0.0101692	0.0250722	0.0450246	0.0219582	0.0390541	0.0360164	0.0177955	0.0250317	0.0438877	0.0286169	0.052149	0.0226886	0.0455403	0.0169442	0.0147139	0.0444347	0.0584262	0.0272694	0.0285643	0.0452557	0.0264944	0.0399576	0.0444239	0.0339818	0.021912	0.00766962	0.0293093	0.0438842	0.0543301	0.0598247	0.0405933	0.0419009	0.040205	0.0409956	0.0370284	0.0433581	0.0556481	0.0422106	0.047421	0.049957	0.0461513	0.0414903	0.0423509	0.0484227	0.0543262	0.0458085	0.0539026	0.0417846
P06728	Apoa4	0.0139628	0.0135033	0.0112667	0.0173671	0.0157778	0.0139097	0.0160558	0.0260631	0.0231486	0.0158983	0.0170406	0.00907544	0.0157412	0.0170452	0.0215756	0.014132	0.013842	0.0134599	0.0173526	0.0150233	0.0177217	0.0113415	0.015255	0.0100884	0.0150885	0.00943953	0.0113064	0.0151579	0.0164039	0.0120718	0.0116868	0.013732	0.0186248	0.0136652	0.015814	0.0144805	0.012805	0.0154151	0.00958431	0.0136103	0.0137595	0.0173084	0.0150194	0.0112504	0.0149782	0.0177384	0.0115768	0.0111856
E9Q414	Apob	0.0638707	0.0651016	0.0467635	0.0673561	0.0562566	0.0663627	0.070308	0.0722634	0.0646995	0.0572337	0.0527984	0.0709019	0.0774296	0.0674937	0.0630215	0.0492045	0.0757872	0.0524198	0.0452052	0.058223	0.0627172	0.0518071	0.0571233	0.0578182	0.0655917	0.0548673	0.0629233	0.0551636	0.0637681	0.0474129	0.0476337	0.058547	0.0468361	0.0512445	0.0655197	0.0639884	0.0429997	0.0609185	0.0535134	0.0433834	0.0606099	0.0626092	0.0486773	0.0639639	0.0583708	0.0651051	0.0641272	0.0433726
P34928	Apoc1	0.00429668	0.00410926	0.00361397	0.0041352	0.00332739	0.0031143	0.00363457	0.00320934	0.00277334	0.00317965	0.00353765	0.00170164	0.00379012	0.00360624	0.00491761	0.00335452	0.00375848	0.00460772	0.00380691	0.00348156	0.00309657	0.00300689	0.00309322	0.0030932	0.0033752	0.00117994	0.00534802	0.00363784	0.00377559	0.00358554	0.00346335	0.00316581	0.00354923	0.00439239	0.00320764	0.00422696	0.00371295	0.00391846	0.00395758	0.00364125	0.00323938	0.00356744	0.00394682	0.00400766	0.00323159	0.00471892	0.00282559	0.00284359
P33622	Apoc3	0.018553	0.0328294	0.0181046	0.0261788	0.0125496	0.01835	0.0188352	0.0190859	0.0181472	0.0355061	0.0215207	0.00567215	0.012828	0.0216468	0.0374301	0.0320477	0.029599	0.0378781	0.00425224	0.0157502	0.0134349	0.0191439	0.0219179	0.0261924	0.0273779	0.00471976	0.0300753	0.0148759	0.0215273	0.0278336	0.0280515	0.0158748	0.0253819	0.0268424	0.0100852	0.0289281	0.0324108	0.0204909	0.0193363	0.0240249	0.0196111	0.0154162	0.0281565	0.0212661	0.0354031	0.0211842	0.0326656	0.0149064
Q61268	Apoc4	0.0019722	0.00305884	0.00314325	0.00323104	0.00241097	0.00213744	0.00227495	0.00294998	0.0025735	0.00158983	0.00284573	0.00340329	0.00316731	0.00213697	0.00274765	0.0028156	0.00194905	0.00204566	0.00237212	0.00242736	0.00239984	0.00231422	0.00187274	0.00181562	0.00221776	0.00176991	0.00214207	0.00343862	0.00209695	0.00198087	0.00221251	0.00304112	0.00226282	0.00195217	0.00171747	0.00265476	0.00231248	0.00261231	0.00296648	0.00244845	0.00277429	0.00237718	0.00249091	0.00199359	0.00208953	0.00253	0.00265107	0.00189655
P51910	Apod	0.00648085	0.0035912	0.00584558	0.00586184	0.00703574	0.00573328	0.00806002	0.00515644	0.00629006	0.00158983	0.00566558	0.00907544	0.00666112	0.00513931	0.0030597	0.00530545	0.00372561	0.00315186	0.00620677	0.00674259	0.00738736	0.00579634	0.00543015	0.00450118	0.00461571	0.00884956	0.00598647	0.00744188	0.005558	0.00368544	0.0057102	0.00688156	0.00336979	0.00488043	0.00803562	0.00463041	0.00340547	0.0070626	0.00494187	0.00507007	0.00542898	0.00576929	0.00537474	0.00299807	0.00622774	0.00679256	0.00449591	0.00551319
P08226	Apoe	0.0317914	0.0334481	0.0300587	0.0530643	0.0363757	0.0289365	0.0357194	0.0441667	0.0392534	0.0259671	0.0437263	0.0402723	0.0369831	0.0408776	0.0361054	0.0361588	0.0412171	0.021642	0.0279112	0.0419725	0.0367342	0.029971	0.0318733	0.0353971	0.0439633	0.0306785	0.0323616	0.0335783	0.0351928	0.0323455	0.030709	0.0433264	0.0244453	0.0419717	0.0559761	0.0445586	0.0394419	0.0545446	0.0353618	0.0382395	0.0400481	0.0489955	0.0371289	0.0457487	0.0452305	0.0542921	0.0415232	0.0377756
Q01339	Apoh	0.00450865	0.0019163	0.00272503	0.00277896	0.00226376	0.00212697	0.00193505	0.00270073	0.00238015	0.00158983	0.00264224	0.0039705	0.00266352	0.0030297	0.00216015	0.00182094	0.0019508	0.00185041	0.00241427	0.00286692	0.00379331	0.00187794	0.00175776	0.00235209	0.00154767	0.00294985	0.00187915	0.00350364	0.00279781	0.00232885	0.00224523	0.00290196	0.00121848	0.000976086	0.00166587	0.00181169	0.00288828	0.00387159	0.00198102	0.00288125	0.00213338	0.00269957	0.00261129	0.00225623	0.0032478	0.00210334	0.00230902	0.0014657
Q9Z1R3	Apom	0.0114192	0.0090653	0.0171603	0.00894472	0.0107538	0.0153886	0.0112436	0.0106975	0.0153325	0.00847907	0.0115207	0.0221214	0.0116227	0.00859272	0.00728665	0.00915994	0.00698731	0.00720331	0.011234	0.0108913	0.0121829	0.0165245	0.0093207	0.00948034	0.00701531	0.0271386	0.00747902	0.0155365	0.00969374	0.0102574	0.00863438	0.0158468	0.013436	0.00927282	0.012403	0.0103418	0.0101755	0.00991739	0.0147288	0.0111154	0.00952181	0.0101897	0.0114446	0.00773733	0.0113649	0.013473	0.0091136	0.010136
G3X9D6	Apon	0.0125504	0.0140953	0.0143392	0.0119611	0.0102863	0.00978453	0.00945978	0.0117468	0.00983599	0.0116587	0.0109105	0.00737379	0.0130934	0.0113454	0.0123454	0.0111926	0.0110961	0.0149337	0.00848101	0.00843803	0.00874404	0.00894555	0.0162496	0.00883541	0.0126985	0.00707965	0.0142915	0.0130492	0.00735519	0.0141554	0.0158977	0.01318	0.00940173	0.0156174	0.00798627	0.0153736	0.0151558	0.0133427	0.0161832	0.0139743	0.0158042	0.0112081	0.0152819	0.0165201	0.0157619	0.0148157	0.013797	0.0087137
P07743	Bpifa2	0.0111067	0.00517165	0.00557848	0.00894852	0.00742205	0.0286616	0.011526	0.0169094	0.0172582	0.0127186	0.00985538	0.00964265	0.00681887	0.0113123	0.00952353	0.0141935	0.00686841	0.0103955	0.00322978	0.0222925	0.0206958	0.0111387	0.00967072	0.0337587	0.0214781	0.0100295	0.0153488	0.00943614	0.0185437	0.00869914	0.00681483	0.00375459	0.00950852	0.0136652	0.0325893	0.00787999	0.00847494	0.0126622	0.00574983	0.00977409	0.0140278	0.00527983	0.0115071	0.00849452	0.00995497	0.0048045	0.0142138	0.0158341
P01027	C3	0.0179513	0.0184943	0.0177578	0.0268892	0.0157454	0.0159398	0.0166178	0.0128408	0.0158168	0.0132485	0.0291012	0.0215542	0.0193713	0.0189546	0.0175209	0.0175878	0.0126471	0.0110861	0.0152649	0.0160606	0.0158194	0.0130666	0.0149889	0.0150582	0.015816	0.0348083	0.0131696	0.0172603	0.015663	0.0147446	0.0138822	0.0148388	0.0125493	0.0107369	0.0187143	0.017314	0.0153778	0.0215077	0.0125568	0.0191345	0.0194944	0.0159584	0.013692	0.0184625	0.0155768	0.0172882	0.0174214	0.0128794
P51437	Camp	0.00204985	0.00139109	0.0022524	0.00180072	0.00193631	0.00183922	0.00147738	0.00121976	0.00292437	0.00105988	0.00133405	0.00226886	0.00142249	0.00200816	0.00204128	0.00196284	0.00168678	0.00123777	0.0128584	0.0023794	0.00222504	0.00183233	0.00132132	0.00192534	0.00118516	0.00235988	0.00124688	0.00244999	0.00174479	0.00147656	0.00162752	0.00207602	0.00149592	0.000976086	0.00161579	0.00114816	0.00130576	0.00265917	0.00167404	0.00179814	0.00149246	0.00186752	0.0020912	0.00200383	0.00123162	0.00153474	0.00173012	0.00206313
Q9Z0M6	Cd97	0.00524561	0.00247445	0.00277554	0.0041352	0.00394501	0.00317104	0.00466097	0.00395101	0.00288547	0.00317965	0.00299882	0.00453772	0.00663234	0.00425647	0.00357434	0.00650037	0.00360503	0.00256886	0.0034372	0.0070305	0.0044762	0.00279211	0.00300652	0.00387038	0.00209194	0.00530973	0.00279748	0.00335137	0.00277273	0.00300462	0.00265943	0.00318072	0.00226557	0.00244021	0.00616183	0.00379524	0.0016748	0.0060458	0.00327347	0.00359566	0.00473374	0.00475787	0.00404736	0.00325046	0.00319878	0.00380962	0.00171757	0.0040319
Q06890	Clu	0.0127614	0.00617206	0.00961787	0.0121682	0.0107685	0.00888103	0.00966185	0.00949633	0.00945591	0.00741918	0.00886923	0.0124787	0.0129674	0.00993131	0.00821328	0.00972717	0.00794624	0.00690086	0.0135103	0.0118755	0.0137488	0.00674802	0.00871357	0.00918369	0.00840944	0.00943953	0.00814354	0.0114187	0.00955356	0.0103956	0.00861477	0.0117093	0.00870867	0.00927282	0.012326	0.0100209	0.00782499	0.0127253	0.00899022	0.00944546	0.0112006	0.0125663	0.0113293	0.00799996	0.00900136	0.0130763	0.00846345	0.0105167
Q9D1B1	Cst6	0.0029652	0.00257247	0.00287693	0.00323104	0.00227108	0.00242184	0.00250378	0.00188419	0.00253613	0.00105988	0.00147519	0.00283607	0.00303658	0.00237316	0.00167284	0.00272368	0.00180252	0.00152246	0.00179689	0.00285722	0.00232055	0.00223233	0.00225015	0.0020159	0.00151995	0.00117994	0.00124688	0.00234799	0.00215056	0.00202731	0.00155892	0.00177225	0.00200738	0.00146413	0.00232538	0.00148377	0.00191118	0.00179112	0.00300603	0.00279335	0.00228967	0.00272345	0.0029163	0.00175143	0.00220789	0.00210286	0.00191938	0.00134834
P01898	H2-Q10	0.0303472	0.023911	0.0307249	0.0210502	0.0193667	0.0237224	0.0176376	0.0212833	0.0208058	0.0238474	0.0243995	0.0153148	0.0294778	0.0189311	0.0206886	0.026844	0.0211709	0.02792	0.0176177	0.0210235	0.0266161	0.0219799	0.0258107	0.0224237	0.0264739	0.0153392	0.025551	0.0260328	0.0184107	0.027015	0.0218971	0.0204949	0.016737	0.0273304	0.0235976	0.0222506	0.0291458	0.0242219	0.0313536	0.0271526	0.0223378	0.0276806	0.0295097	0.0197347	0.0201847	0.0232587	0.0319081	0.0217802
P16301	Lcat	0.00652253	0.00605136	0.00503146	0.00549144	0.00352763	0.0035272	0.00591621	0.00412302	0.0042369	0.00264971	0.00435411	0.00510493	0.00514812	0.00449897	0.00494695	0.00484034	0.00535562	0.00598915	0.00326812	0.00405531	0.00344616	0.00414654	0.00545062	0.0033678	0.00373673	0.00471976	0.00659491	0.00617174	0.00361032	0.00361375	0.00454836	0.0053105	0.00494167	0.00292826	0.00320764	0.00342955	0.00433404	0.00405906	0.00440657	0.00474756	0.00357151	0.00424435	0.00436636	0.00375014	0.00460908	0.00517329	0.00496674	0.0029314
P28665	Mug1	0.0191622	0.0113317	0.0145399	0.0105232	0.0139845	0.00879661	0.0145583	0.00847355	0.0111193	0.00688924	0.0140311	0.0192853	0.0169129	0.0138183	0.0149754	0.0103699	0.0138506	0.0129844	0.0118709	0.0151794	0.0180681	0.00928913	0.0116748	0.0102952	0.00868633	0.0106195	0.0072562	0.0179703	0.0112722	0.0143906	0.0111713	0.0211203	0.0154188	0.0126891	0.0130094	0.0139735	0.0105336	0.0154314	0.0129595	0.0156892	0.0162707	0.0151067	0.018548	0.013759	0.0116624	0.0122832	0.00974783	0.010968
O09043	Napsa	0.00301856	0.00273014	0.00213188	0.00203056	0.00294644	0.00214109	0.00216388	0.00205249	0.00338652	0.00317965	0.00286696	0.00340329	0.0030442	0.00184964	0.00218269	0.00241307	0.00374466	0.0023943	0.00274374	0.00314055	0.00224298	0.00197058	0.00272869	0.00237261	0.00170121	0.00353982	0.00171144	0.00214959	0.00209413	0.00109532	0.00257036	0.00123609	0.00177059	0.00195217	0.00123745	0.00193394	0.00247986	0.00188486	0.00199271	0.00158204	0.00179743	0.00287894	0.00113962	0.0027559	0.00202633	0.00140623	0.00157068	0.00102829
Q9CQF9	Pcyox1	0.0060833	0.00606565	0.00466431	0.00668812	0.00411062	0.0041042	0.00636719	0.0047856	0.00493283	0.00370959	0.00347859	0.00680658	0.00701598	0.00600887	0.00456161	0.00461975	0.00471573	0.00655222	0.00487771	0.00561131	0.0056712	0.00476409	0.00478344	0.00466645	0.00647055	0.00648968	0.0044998	0.00623452	0.00378813	0.00481865	0.00450185	0.00643594	0.0042319	0.00536847	0.0051771	0.0051157	0.00323621	0.00527148	0.0060584	0.00500598	0.0058283	0.00559817	0.00438349	0.00526453	0.00608832	0.00716391	0.00563087	0.00488373
P55065	Pltp	0.00928955	0.00836502	0.00724537	0.00812224	0.00642836	0.00536675	0.00671378	0.00666423	0.00694556	0.00688924	0.00737745	0.00567215	0.00873583	0.00766505	0.00992465	0.00590753	0.00876561	0.00880652	0.00902518	0.00857222	0.00841324	0.00601113	0.00871651	0.00666017	0.00647104	0.00589971	0.00812138	0.00893814	0.00624523	0.00849638	0.00755262	0.00809115	0.00744932	0.00878477	0.0054799	0.00765629	0.00732161	0.00826688	0.00710072	0.00749797	0.00748278	0.00729036	0.00838601	0.00702619	0.00901068	0.00955398	0.00706729	0.00562807
P52430	Pon1	0.0361874	0.0406749	0.0422575	0.0491589	0.0416728	0.0363616	0.0426353	0.0383307	0.0416175	0.0291468	0.0351244	0.0589904	0.0364855	0.0338627	0.0331256	0.0314606	0.0383127	0.0466431	0.0302746	0.0403865	0.0440315	0.0379633	0.0304377	0.0330072	0.0331946	0.0584071	0.039331	0.0464412	0.0353047	0.0398936	0.0328796	0.040078	0.0349293	0.0244021	0.0331129	0.028931	0.0309723	0.0242688	0.0372464	0.0325926	0.0338738	0.0302331	0.0342516	0.0344829	0.028373	0.0430422	0.028992	0.02887
Q61207	Psap	0.00861765	0.0105322	0.00752166	0.0082704	0.00803123	0.00677754	0.00808009	0.00708549	0.00777513	0.00582936	0.00719983	0.0102099	0.0112232	0.00854032	0.00905026	0.00813518	0.00978686	0.00830855	0.00673687	0.00840629	0.00807836	0.00712392	0.00774542	0.00701572	0.00559099	0.00943953	0.00874483	0.00939387	0.00569473	0.00862744	0.00810204	0.00779622	0.00496877	0.00732064	0.00672038	0.00720986	0.00877569	0.00797752	0.00919591	0.00608787	0.00926068	0.0078081	0.00687847	0.00873668	0.00798941	0.00761971	0.00708759	0.00637242
P05366	Saa1	0.00734798	0.00318669	0.0087725	0.00556172	0.00649719	0.00769827	0.00364126	0.00540198	0.00650272	0.00158983	0.00517984	0.00680658	0.00171773	0.00551715	0.00282719	0.00476166	0.0103078	0.00268995	0.0046953	0.00470169	0.00375987	0.0071817	0.00808233	0.00774182	0.010628	0.00589971	0.00318899	0.00523033	0.00414828	0.00463245	0.00377383	0.0064684	0.00600272	0.0034163	0.00398749	0.00360076	0.00470945	0.00454403	0.00449288	0.00325138	0.00409282	0.0035634	0.00411882	0.00673285	0.0060956	0.00395203	0.00691535	0.00795948
P05367	Saa2	0.00860512	0.00102899	0.00362646	0.003761	0.00643239	0.00531135	0.00227495	0.00335002	0.00219106	0.00158983	0.00150704	0.00226886	0.00267389	0.00341512	0.00221587	0.00182094	0.00573698	0.00157593	0.00215899	0.00276185	0.00240393	0.00272638	0.00470152	0.00426144	0.00683385	0.00471976	0.00125277	0.00220211	0.00207641	0.00259812	0.00368398	0.00364946	0.00328556	0.00146413	0.00166739	0.00396667	0.00395023	0.00183799	0.00352358	0.00340012	0.00425627	0.00221801	0.00184231	0.00522359	0.00349422	0.00269964	0.00421922	0.0055837
P31532	Saa4	0.00715276	0.0166814	0.019064	0.0129318	0.0142673	0.0137373	0.0170554	0.0146634	0.0174027	0.0100689	0.0160857	0.0170164	0.0170834	0.0158075	0.015633	0.0163274	0.0169796	0.0167863	0.0222319	0.0142024	0.0166819	0.0139552	0.0176629	0.0151393	0.0152515	0.0147493	0.0161938	0.0145044	0.0147387	0.0161918	0.0155856	0.0180541	0.0127203	0.0175695	0.0104559	0.0137207	0.0148571	0.0154701	0.0156242	0.0148191	0.0135346	0.0147833	0.0183589	0.0144804	0.015974	0.0135891	0.0138062	0.0138445
O54819	Tfpi	0.00403584	0.00242008	0.00344051	0.00165256	0.0039712	0.00196146	0.00249709	0.00237661	0.00401562	0.00158983	0.00249647	0.00453772	0.00247169	0.00297496	0.00181605	0.00240053	0.00146094	0.00225225	0.00341708	0.00257388	0.00378513	0.00209408	0.00216909	0.00163021	0.00146205	0.00353982	0.00194666	0.00290428	0.00192714	0.0023238	0.00264719	0.00325647	0.00181153	0.00292826	0.00242481	0.00215519	0.00159782	0.00294853	0.00205564	0.00305309	0.00308308	0.00254022	0.00290244	0.00175143	0.00372237	0.00324101	0.00212085	0.00218049
Q62351	Tfrc	0.00203366	0.00398624	0.00240341	0.00210464	0.00206196	0.00266268	0.00796902	0.00301104	0.00506425	0.00529942	0.00202598	0.00340329	0.00247148	0.00261542	0.003005	0.00165648	0.00196811	0.00287716	0.00255263	0.00193527	0.0034331	0.00154506	0.00313841	0.00205915	0.00136641	0.00353982	0.0023238	0.00280148	0.00259493	0.00252348	0.002514	0.00346919	0.00243972	0.00195217	0.00209582	0.0014763	0.00345972	0.00212734	0.00209518	0.00268836	0.00286341	0.00152898	0.00171133	0.00199359	0.00102613	0.00289841	0.00175151	0.00325234
[truncated: 46 more columns]

## Sheet: Phenotype
													m.hdl.size		l.hdls.size		(+)cAMP		(-)cAMP		Δ J774		(+)MF		(-)MF		Δ BHK		HDL-C
Strain	ID	m.hdl.size	l.hdls.size	(+)cAMP	(-)cAMP	Δ J774	(+)MF	(-)MF	Δ BHK		Strain	n	avg	std	avg	std	avg	std	avg	std	avg	std	avg	std	avg	std	avg	std
129x1SV/J	43	10.4697	12.711	16.2077	17.5302	-1.32251	26.2387	19.0748	7.16389	1	129x1SV/J	3	10.4739	0.0183206	12.8423	0.119179	15.6907	1.46549	15.7461	1.71085	-0.0553976	1.2809	24.176	1.80849	16.8249	1.9485	7.35112	0.316496	133.3
129x1SV/J	214	10.4581	12.8724	14.0368	14.1194	-0.0825412	22.8624	15.6895	7.17293	2	A/J	3	9.87765	0.134964	12.4155	0.107049	13.7376	0.0804434	11.7505	1.08756	1.98716	1.01102	22.1335	2.10868	13.935	0.22172	8.19846	1.88731	74
129x1SV/J	224	10.494	12.9436	16.8277	15.5888	1.23886	23.427	15.7105	7.71654	3	AKR/J	4	9.86766	0.0253373	12.2269	0.133671	13.2364	0.976997	11.2462	1.01195	1.99024	1.10868	21.5693	1.1451	13.1453	1.60267	8.424	1.00869	89.3
A/J	13	10.0277	12.5295	13.7685	12.5	1.26847	21.133	13.8176	7.31538	4	AxB1 PGN/J	2	9.99324	0.122846	12.0591	0.589232	13.501	0.673951	12.1058	1.01027	1.39524	1.68422	23.167	1.30179	15.5826	0.0889334	7.58443	1.21286	86.8333
A/J	105	9.76617	12.4	13.6463	10.5031	3.14323	24.5561	14.1907	10.3654	5	AxB12 PGN/J	3	9.86804	0.00642266	12.291	0.136588	12.3737	0.719007	10.9318	0.402842	1.44182	0.416479	21.4104	1.06368	12.9358	0.168483	8.47463	1.00976	91
A/J	182	9.83908	12.3171	13.7981	12.2483	1.54978	20.7112	13.7966	6.91459	6	AxB13 PGN/J	4	9.70489	0.0959239	12.123	0.177554	11.8909	1.02883	9.39452	0.984328	2.49641	0.315208	21.1732	1.43644	11.2131	1.18027	9.96006	1.27357	72.5
AKR/J	33	9.8824	12.345	13.6408	12.3797	1.26107	22.8847	14.0922	8.79253	7	AxB15 PGN/J	3	9.74403	0.00232259	12.0318	0.585632	12.1152	0.497389	9.50557	0.37257	2.60961	0.222148	21.859	1.17608	11.7927	0.587039	10.0663	0.762457	76.5
AKR/J	83	9.8384	12.0818	13.0282	11.769	1.25922	22.1706	14.5764	7.59422	8	AxB19 PGN/J	3	9.70364	0.0503568	11.8686	0.389973	11.2552	1.37528	9.51667	1.08397	1.73855	0.356897	20.0098	0.777597	11.3294	0.5249	8.68035	0.357177	57.5
AKR/J	164	NA	NA	11.9899	10.1515	1.83849	20.6577	10.9731	9.68459	9	AxB19a PGN/J	3	9.69801	0.0851487	11.8225	0.297771	10.9764	0.90469	8.65054	0.870709	2.32584	0.260314	19.864	0.33418	11.3937	0.269229	8.47027	0.0663035	70.4
AKR/J	230	9.88217	12.254	14.2867	10.6845	3.6022	20.564	12.9393	7.62464	10	AxB19B PGN/J	1	9.69054	#DIV/0!	12.1089	#DIV/0!	9.32309	#DIV/0!	7.16258	#DIV/0!	2.16051	#DIV/0!	20.4167	#DIV/0!	9.90194	#DIV/0!	10.5147	#DIV/0!	58.875
AxB1 PGN/J	75	9.90637	11.6425	13.0245	12.8202	0.204317	24.0875	15.6455	8.44205	11	AxB24 PGN/J	3	9.81125	0.0710233	11.8949	0.456261	12.9597	0.617016	10.8973	0.484725	2.06242	1.00507	22.8007	1.09282	14.4122	0.694014	8.38846	1.78443	75.2
AxB1 PGN/J	236	10.0801	12.4758	13.9776	11.3914	2.58617	22.2465	15.5197	6.72681	12	AxB5 PGN/J	1	9.90073	#DIV/0!	12.3651	#DIV/0!	11.9104	#DIV/0!	10.7455	#DIV/0!	1.16483	#DIV/0!	21.1397	#DIV/0!	13.1636	#DIV/0!	7.97609	#DIV/0!	79
AxB12 PGN/J	16	9.86329	12.3928	11.6568	10.6956	0.961254	22.4898	13.0881	9.40162	13	AxB6 PGN/J	3	9.87563	0.0946533	12.3974	0.106844	12.2003	1.02797	10.7295	0.219215	1.47081	0.82792	21.1345	1.29166	12.8876	0.359508	8.24688	1.32775	81.75
AxB12 PGN/J	210	9.86549	12.3445	13.0948	11.397	1.69783	21.3785	12.7548	8.62361	14	AxB8 PGN/J	3	9.81357	0.057663	12.1258	0.16428	12.4915	1.90194	10.9516	1.21368	1.53991	0.767883	22.0345	1.63134	13.666	0.51451	8.36854	2.00872	89.6
AxB12 PGN/J	222	9.87535	12.1358	12.3693	10.703	1.66637	20.3631	12.9645	7.39865	15	BALB CBY/J	5	10.3641	0.13145	12.7045	0.190825	13.6315	1.32019	12.6395	1.59014	0.991975	0.545967	21.7766	1.60933	14.8888	1.504	6.88781	0.667137	NA
AxB13 PGN/J	12	9.70167	12.0578	10.6056	8.04166	2.56396	19.899	9.91452	9.98444	16	BTBRT TF/J	3	9.86801	0.0416646	12.2605	0.166452	12.3471	2.71205	10.7486	2.58471	1.59851	1.31928	21.7184	3.37277	14.4388	1.84658	7.27962	2.04023	104.4
AxB13 PGN/J	64	9.65002	12.0849	12.9394	10.3976	2.54175	22.9428	12.4635	10.4793	17	BUB BN/J	3	9.99452	0.0666242	12.3246	0.192562	15.6161	0.424131	12.5019	0.565942	3.11424	0.325072	24.1887	0.678744	14.6337	0.46745	9.55497	0.216628	106.333
AxB13 PGN/J	65	9.62694	11.9704	12.4545	9.63697	2.81751	21.7355	10.5559	11.1796	18	BxA1 PGN/J	3	9.94548	0.0482669	12.1752	0.252348	15.5575	1.71964	10.8856	0.501817	4.67191	1.24944	24.7734	0.301019	14.255	0.483579	10.5183	0.269885	77.5
AxB13 PGN/J	263	9.84093	12.3791	11.5643	9.50187	2.06242	20.1154	11.9185	8.19695	19	BxA11 PGN/J	3	9.91334	0.107178	12.319	0.136733	12.4958	0.494509	10.0108	1.01821	2.485	0.528259	20.8399	0.455506	12.1595	1.50619	8.68039	1.05502	92
AxB15 PGN/J	111	9.74135	11.4	11.5624	9.17799	2.38444	23.1057	12.1595	10.9461	20	BxA12 PGN/J	3	9.93634	0.0492231	11.8123	0.36301	14.0553	0.961754	10.0213	1.52355	4.03403	0.740228	23.1495	2.41829	12.824	1.90228	10.3255	2.753	74.25
AxB15 PGN/J	124	9.74551	12.5565	12.2564	9.42784	2.82861	21.702	12.1029	9.5991	21	BxA13 PGN/J	3	10.0866	0.0477262	12.3328	0.172037	10.3626	1.56162	8.61785	1.0716	1.74472	0.491553	18.7691	2.26497	11.8227	1.29137	6.94632	1.00197	89.8333
AxB15 PGN/J	240	9.74522	12.1388	12.5267	9.91087	2.61578	20.7693	11.1156	9.65362	22	BxA14 PGN/J	3	9.84186	0.104099	12.1263	0.0827199	13.4464	1.12849	11.9201	0.951401	1.52633	0.937873	23.3965	0.84491	16.7523	1.89259	6.64424	2.15719	98.3333
AxB19 PGN/J	82	9.65416	11.4382	10.204	8.85782	1.3462	20.9076	11.8912	9.01639	23	BxA16 PGN/J	3	9.86832	0.0766891	12.345	0.0678901	14.2749	0.332201	12.7511	0.678925	1.52387	0.744706	23.6613	0.269017	16.2569	0.0553143	7.40444	0.213761	92.5714
AxB19 PGN/J	184	9.75483	11.969	12.8117	10.7677	2.04391	19.5508	11.2456	8.30525	24	BxA2 PGN/J	4	9.9632	0.125772	12.2458	0.453894	13.9068	0.745518	11.2994	1.0788	2.60745	0.459462	22.3006	1.10087	14.1792	1.40136	8.12144	2.07664	77.6667
AxB19 PGN/J	199	9.70193	12.1985	10.75	8.92445	1.82553	19.5709	10.8515	8.71941	25	BxA24 PGN/J	3	9.99056	0.0750396	12.5351	0.0980622	13.0689	1.3302	12.1002	2.51612	0.968657	1.20057	24.2051	1.59576	15.7964	1.32374	8.40865	0.275276	104.667
AxB19a PGN/J	107	9.6099	11.4787	9.98564	7.64561	2.34003	20.2203	11.6858	8.53451	26	BxA25 PGN/J	1	9.78879	#DIV/0!	12.1679	#DIV/0!	12.8376	#DIV/0!	10.455	#DIV/0!	2.38259	#DIV/0!	20.0864	#DIV/0!	12.344	#DIV/0!	7.74241	#DIV/0!	74.3333
AxB19a PGN/J	187	9.77985	11.9987	11.7586	9.17984	2.57877	19.5575	11.1555	8.40208	27	BxA4 PGN/J	3	9.88175	0.0250648	12.3703	0.0208545	15.5044	0.456838	13.8825	0.576763	1.62195	0.584303	24.8894	0.656548	16.0445	0.222929	8.84494	0.538019	100.6
AxB19a PGN/J	195	9.70429	11.9901	11.1849	9.12617	2.05872	19.8142	11.3399	8.47424	28	BxA7 PGN/J	3	9.91915	0.106066	12.3157	0.156412	12.4008	0.393969	10.5549	0.485868	1.84589	0.507507	21.4833	0.302378	13.2237	0.924084	8.25965	1.22144	87.3333
AxB19B PGN/J	121	9.69054	12.1089	9.32309	7.16258	2.16051	20.4167	9.90194	10.5147	29	BxA8 PGN/J	3	9.92195	0.0985482	12.2194	0.168354	12.2756	0.312447	11.0565	0.758839	1.21912	0.45887	21.0936	1.43548	13.4403	0.80241	7.65327	1.00128	85.6667
AxB24 PGN/J	95	9.74897	11.4076	12.7672	10.5919	2.17531	22.6951	14.3941	8.301	30	BxD2 TY/J	3	9.75839	0.047134	11.8665	0.416221	13.4298	1.0758	10.3359	1.25967	3.09388	0.446039	22.7851	2.61874	13.9266	0.967503	8.85845	1.74419	93.5
AxB24 PGN/J	142	9.79619	11.965	13.65	10.6437	3.00628	23.9425	13.7275	10.215	31	BxD21 TY/J	3	9.89057	0.0904086	11.7227	0.424269	12.2552	1.11146	10.463	0.773667	1.79222	0.483408	21.7608	1.34958	12.9183	1.8347	8.84245	2.28517	71.5
AxB24 PGN/J	220	9.8886	12.312	12.4619	11.4562	1.00567	21.7645	15.1151	6.64937	32	BxD32 TY/J	4	9.84444	0.0935782	12.0378	0.428813	13.2669	1.55201	11.0028	1.07054	2.26415	1.8133	21.6223	0.967467	13.7767	0.46212	7.84552	0.711045	94.5
AxB5 PGN/J	176	9.90073	12.3651	11.9104	10.7455	1.16483	21.1397	13.1636	7.97609	33	BxD40 RWW/J	3	9.82995	0.0371804	11.974	0.288166	12.0023	0.609615	10.616	0.818016	1.3863	0.646984	21.6812	0.842827	13.0546	0.892828	8.6266	0.159486	74.1667
AxB6 PGN/J	163	NA	NA	13.0671	10.8381	2.22898	21.8203	12.5264	9.29394	34	BxD45 RWW/J	1	9.79627	#DIV/0!	12.2359	#DIV/0!	12.312	#DIV/0!	11.4099	#DIV/0!	0.902031	#DIV/0!	24.0474	#DIV/0!	14.5827	#DIV/0!	9.46465	#DIV/0!	NA
AxB6 PGN/J	186	9.8087	12.3219	12.4693	10.8732	1.59604	21.9386	13.2453	8.69322	35	BxD48 RWW/J	3	9.92768	0.0142975	11.7778	0.367473	13.468	1.32955	11.3125	1.16051	2.15557	0.279488	23.0796	1.76496	14.1502	0.891763	8.92942	1.17617	NA
AxB6 PGN/J	219	9.94256	12.473	11.0646	10.4772	0.587412	19.6446	12.8911	6.75347	36	BxD50 RWW/J	3	10.0451	0.0194933	12.4486	0.102826	13.5501	1.41378	12.8066	0.965183	0.743488	0.448757	21.824	1.94096	15.9334	0.891763	5.89067	0.983059	NA
AxB8 PGN/J	53	9.76736	12.1996	14.6476	12.2335	2.41405	23.9068	13.325	10.5818	37	BxD55 RWW/J	4	9.87366	0.0756355	12.0767	0.36434	12.7321	1.08994	10.8908	1.40388	1.84126	0.662093	23.4315	0.520544	15.2409	0.628591	8.19055	0.73402	NA
AxB8 PGN/J	244	9.87819	12.2403	11.0516	9.82019	1.23146	21.278	13.4151	7.8629	38	BxD56 RWW/J	2	10.0933	0.0123037	12.5122	0.119572	15.6164	1.67114	13.3171	0.113852	2.29931	1.55728	25.9151	0.801587	17.0562	0.130436	8.85894	0.932022	NA
AxB8 PGN/J	258	9.79516	11.9376	11.7753	10.8011	0.974209	20.9188	14.2578	6.66096	39	BxD60 RWW/J	3	9.93372	0.0946819	12.4264	0.123775	16.9122	0.965396	14.2761	1.04357	2.63614	0.245265	24.4423	2.12141	16.166	1.0306	8.27631	1.88847	NA
BALB CBY/J	21	10.3588	12.7726	12.9616	12.0854	0.876122	21.7355	15.4568	6.27868	40	BxD61 RWW/J	3	10.0335	0.123507	12.4449	0.220939	14.0738	2.14761	13.9331	3.03826	0.140777	1.00669	25.0605	1.52968	18.8883	2.00326	6.1722	0.56481	NA
BALB CBY/J	42	10.5405	12.8803	13.6685	13.479	0.189512	21.8315	15.6077	6.22371	41	BxD62 RWW/J	3	10.0994	0.111567	12.3472	0.622961	15.0251	3.06142	11.6919	2.72559	3.33323	1.55309	22.6928	4.3469	13.7387	2.51271	8.95418	2.27728	NA
BALB CBY/J	46	10.2235	12.7308	13.2429	11.9466	1.29623	22.5411	15.4547	7.08636	42	BxD64 RWW/J	3	9.98214	0.182061	12.1321	0.634481	12.3465	1.33325	11.1422	1.05803	1.20431	0.702887	22.0427	1.30281	14.3521	0.677553	7.69058	1.50918	NA
BALB CBY/J	71	10.3337	12.4343	15.8524	14.9096	0.942747	23.5631	15.7188	7.84428	43	BxD66 RWW/J	3	9.88796	0.0752205	12.256	0.0186759	15.0899	0.849913	13.674	1.0079	1.41591	0.688163	23.7855	0.682023	16.9898	0.77676	6.7957	0.198569	NA
BALB CBY/J	159	NA	NA	12.4323	10.777	1.65527	19.2116	12.2056	7.006	44	BxD68 RWW/J	2	9.93834	0.124811	12.2639	0.32732	13.2605	1.79677	12.0003	0.130864	1.26014	1.6659	23.5274	0.413417	15.5019	0.543976	8.02553	0.957393	NA
BTBRT TF/J	52	9.91334	12.4274	15.2749	12.6869	2.58802	25.2144	15.5805	9.63395	45	BxD70 RRW/J	3	9.94027	0.06016	12.4617	0.0521805	14.6013	0.646602	13.5043	1.26992	1.09697	0.926218	23.6829	1.43031	16.6069	0.892083	7.07595	0.792599	NA
BTBRT TF/J	101	9.85929	12.0945	9.92086	7.81403	2.10684	18.4842	12.3084	6.17581	46	BxD73 RWW/J	3	9.86558	0.108425	12.2065	0.158204	11.547	0.470913	9.64005	2.30109	1.90696	1.92317	20.7142	1.25174	12.467	1.83228	8.24724	0.805164	NA
BTBRT TF/J	169	9.83139	12.2596	11.8456	11.7449	0.100678	21.4566	15.4275	6.02909	47	BxD74 RWW/J	3	9.93422	0.0472362	12.3725	0.060465	14.1269	0.314207	13.0842	0.432947	1.04268	0.206409	24.0228	0.394589	15.656	0.508327	8.36686	0.264225	NA
BUB BN/J	29	9.97848	12.4162	15.4082	12.611	2.79715	24.2571	14.6351	9.62201	48	BxD75 RWW/J	3	9.96794	0.0702183	12.3394	0.142956	13.2367	0.427749	12.4994	1.23678	0.737319	0.841104	22.004	1.66724	15.3317	1.65316	6.67228	0.275678	NA
BUB BN/J	36	10.0677	12.4542	16.1041	13.0052	3.09881	24.8306	15.1005	9.73016	49	BxD84 RWW/J	3	9.85249	0.0070098	12.1616	0.207037	14.0831	1.12074	11.6209	1.23289	2.46217	1.60198	22.9643	0.494902	14.603	0.806151	8.36135	0.359013	NA
BUB BN/J	190	9.93738	12.1033	15.336	11.8893	3.44674	23.4783	14.1656	9.31275	50	BxD86 RWW/J	4	9.82893	0.0797884	12.2546	0.067763	13.5556	1.33079	11.8629	1.36354	1.69274	0.188417	22.8808	1.01342	14.8191	1.16188	8.06177	0.823608	NA
BxA1 PGN/J	40	9.99465	12.4601	17.5365	11.4229	6.1136	24.9244	14.2117	10.7127	51	BxD87 RWW/J	3	9.96117	0.0196929	12.4352	0.0257387	14.0078	0.683097	12.1434	1.59372	1.8644	1.09327	23.5758	1.69201	15.2102	1.8436	8.3656	0.18823	NA
BxA1 PGN/J	110	9.89817	11.9798	14.4273	10.4291	3.99825	24.4267	13.7945	10.6322	52	BxH10 TY/J	2	9.94819	0.0376534	12.0129	0.325552	12.7126	0.0798272	11.0491	0.782568	1.66359	0.702741	21.7098	0.260358	13.5661	0.652179	8.14377	0.391821	86
BxA1 PGN/J	134	9.94362	12.0857	14.7086	10.8048	3.90387	24.969	14.7588	10.2102	53	BxH14 TY/J	2	10.4944	0.0125158	12.1385	0.973827	12.4212	2.14094	11.9402	2.0742	0.480997	0.0667408	22.8189	1.61422	15.2703	0.738148	7.54865	0.876071	150.778
BxA11 PGN/J	153	10.0123	12.3016	12.4545	10.0404	2.41405	20.7737	12.1407	8.63305	54	BxH19 TY/J	2	9.68595	0.171169	11.5243	0.0326683	14.629	1.07047	12.2825	1.42511	2.3465	0.354642	23.8688	0.470222	15.4872	0.994572	8.38162	0.52435	70.7059
BxA11 PGN/J	177	9.7995	12.1918	12.0233	8.97812	3.04514	20.4211	10.6629	9.75828	55	BxH20 KCC/J	3	9.86561	0.0574442	12.201	0.104154	13.7679	1.50266	10.7758	0.321619	2.99209	1.43987	22.103	1.307	13.3068	0.707896	8.79612	0.829571	109.125
BxA11 PGN/J	213	9.92823	12.4636	13.0097	11.0139	1.9958	21.3249	13.6751	7.64983	56	BxH22 KCC/J	3	9.90413	0.0722821	12.0965	0.354252	14.4804	0.98395	11.0108	0.46201	3.46957	1.04464	23.2805	0.95405	14.6128	1.1876	8.6677	0.765455	95.9
BxA12 PGN/J	141	9.9576	11.4	14.7512	10.5012	4.24995	25.9397	13.3606	12.5791	57	BxH4 TY/J	3	9.87678	0.0818532	12.1646	0.356052	13.774	0.785384	11.8294	1.1444	1.94459	0.364364	23.5155	0.792811	15.3192	0.783928	8.19634	0.6353	105.727
BxA12 PGN/J	151	9.97136	12.084	12.9579	8.31557	4.6423	21.8515	10.7111	11.1405	58	BxH6 HY/J	3	10.4307	0.0135795	12.7572	0.107605	13.1226	0.855638	12.7468	0.826939	0.375816	0.89396	21.5503	0.567119	16.0032	1.07001	5.54706	0.595106	126.7
BxA12 PGN/J	270	9.88006	11.9528	14.4569	11.2471	3.20985	21.6574	14.4003	7.25705	59	BxH7 TY/J	3	9.71064	0.0471727	12.1322	0.168431	13.0522	1.36985	11.6154	1.30008	1.43688	0.211369	23.6435	1.74186	14.9782	0.637426	8.66526	1.73703	81.1
BxA13 PGN/J	245	10.1248	12.436	10.6149	8.75418	1.86069	18.8501	11.6627	7.18741	60	BxH8 TY/J	3	9.61876	0.0142516	11.788	0.337717	10.0498	1.80897	8.59564	1.5198	1.45416	0.451272	20.0239	1.9502	11.6718	1.59386	8.35211	1.04611	94.7273
BxA13 PGN/J	250	10.1019	12.1342	11.7827	9.61476	2.16791	20.9924	13.1867	7.80575	61	BxH9 TY/J	3	10.4743	0.0615183	12.3287	0.299608	13.6698	0.186051	12.9485	0.764925	0.72128	0.69445	22.0948	1.42629	15.148	1.67907	6.94679	0.506279	148.25
BxA13 PGN/J	261	10.0331	12.4282	8.69015	7.4846	1.20555	16.4646	10.6188	5.8458	62	C3H HE/J	3	10.5068	0.19041	12.6831	0.872021	15.0331	1.66855	13.7042	2.29782	1.32893	1.25657	25.3097	1.65624	16.8529	2.39831	8.45678	1.36175	137.1
BxA14 PGN/J	138	9.77429	12.0576	13.7315	11.2119	2.51954	24.3442	17.0311	7.3131	63	C57BL/6J	3	9.85689	0.04686	12.3991	0.0987828	14.8443	0.318473	14.8942	0.973902	-0.0498455	0.894871	23.7669	0.6237	18.6018	1.01758	5.16514	0.484364	77.6364
BxA14 PGN/J	173	9.78955	12.2181	14.4051	13.0015	1.40357	23.1235	14.7357	8.38778	64	C57KALIS/J	3	9.92507	0.0412562	12.295	0.0928561	11.1763	0.476663	10.5784	0.60094	0.5979	0.417161	20.654	1.14309	14.6351	0.541136	6.01884	0.882188	NA
BxA14 PGN/J	243	9.96174	12.1031	12.2028	11.5469	0.655888	22.7218	18.49	4.23184	65	C57L/J	4	9.60054	0.0700236	11.6452	0.188381	9.57386	0.989016	8.1106	1.0913	1.46326	0.911073	18.5801	2.10046	11.0402	2.44137	7.53996	0.802857	76.1
BxA16 PGN/J	11	9.9554	12.4153	14.6068	12.3834	2.22343	23.9715	16.3204	7.65104	66	C58/J	3	9.8706	0.0721887	12.1305	0.162675	13.2712	1.15194	11.484	0.709405	1.78728	0.69191	22.6668	0.296056	15.7587	0.406443	6.90812	0.690083	89.1
BxA16 PGN/J	70	9.83873	12.2798	14.2756	13.5345	0.74102	23.5207	16.2303	7.29041	67	CBA/J	4	9.72888	0.00362039	12.1174	0.162069	12.964	1.59752	10.1478	1.14067	2.81627	1.426	21.647	1.55754	12.1295	0.845108	9.5175	1.53542	93.2
BxA16 PGN/J	80	9.81084	12.34	13.9424	12.3353	1.60715	23.4917	16.2198	7.27188	68	CE/J	3	9.88556	0.126858	12.0963	0.523435	12.2879	1.32869	10.1163	1.90078	2.17161	0.573678	20.5647	0.856372	11.7969	1.44514	8.76781	1.42091	112.556
BxA2 PGN/J	55	9.89362	12.4184	12.9579	9.9886	2.96926	22.3492	12.7213	9.62787	69	CxB1 By/J	3	10.3089	0.0173278	12.8417	0.0664627	10.5649	1.08558	10.3982	0.680767	0.166686	0.588727	18.0423	0.405727	12.1071	1.04314	5.9352	0.753303	79.75
BxA2 PGN/J	88	9.83386	11.5699	13.7666	10.8418	2.92485	23.7818	14.3417	9.44016	70	CxB11 HIA/J	3	9.91883	0.0637881	12.2723	0.0783815	12.1343	0.394629	10.3008	0.11308	1.83355	0.394166	21.0541	0.346529	13.7687	0.748528	7.28545	0.62589	138.75
BxA2 PGN/J	218	10.0074	12.4483	14.729	12.1687	2.56026	21.9029	13.6227	8.2802	71	CBx12 HIA/J	3	9.83149	0.0322441	11.5792	0.191697	12.8209	0.753071	9.48274	0.542613	3.33817	0.806195	20.7715	0.999604	11.1282	0.618821	9.64328	0.389981	64.625
BxA2 PGN/J	254	10.1179	12.5465	14.1738	12.1983	1.97544	21.1687	16.0312	5.13752	72	CxB13 HI/J	3	10.4354	0.0657609	11.9989	0.0172534	12.5112	1.71207	11.3791	2.24056	1.13214	0.841697	21.5748	0.263481	13.9581	0.378574	7.61678	0.264807	111.75
BxA24 PGN/J	28	10.0672	12.6146	12.7025	11.6986	1.00382	24.362	15.8823	8.47966	73	CxB3 BY/J	3	10.3196	0.0376309	12.4429	0.347063	12.845	0.173256	11.4951	0.698921	1.3499	0.63445	21.8567	1.17163	13.4927	0.236423	8.36405	1.38725	NA
BxA24 PGN/J	63	9.98726	12.4255	14.5439	14.793	-0.249104	25.7165	17.0751	8.64147	74	CxB4 BY/J	3	9.95705	0.0806155	12.0873	0.489681	12.1096	0.394049	10.7875	1.07332	1.32214	0.760746	21.4893	0.157924	14.0608	0.196606	7.42853	0.197989	139.875
BxA24 PGN/J	125	9.91723	12.5651	11.9603	9.80908	2.15125	22.5366	14.4318	8.10483	75	CxB6 BY/J	3	10.2024	0.0752134	11.878	0.0438714	10.8771	0.513456	9.62401	0.386823	1.25305	0.733859	20.4702	1.63245	12.2958	0.842362	8.17445	0.98228	78.5
BxA25 PGN/J	206	9.78879	12.1679	12.8376	10.455	2.38259	20.0864	12.344	7.74241	76	CxB8 HIA/J	3	9.89097	0.181227	12.2541	0.74593	12.8135	1.76717	11.0441	3.07864	1.76939	1.5846	21.9564	2.94331	14.0405	3.90489	7.91592	1.02983	86.3333
BxA4 PGN/J	5	9.86019	12.3492	16.006	14.3137	1.69228	25.3573	16.3016	9.05569	77	CxB9 HIA/J	3	9.98951	0.108456	11.9509	0.77902	12.766	0.284318	12.2193	0.88616	0.546697	0.780884	22.3968	0.67833	15.0627	0.477506	7.33404	0.27337	130
BxA4 PGN/J	19	9.90925	12.3909	15.1121	14.1064	1.00567	24.1389	15.9054	8.23345	78	DBA/2J	2	9.99196	0.17486	12.378	0.342028	14.5735	2.08859	12.5194	2.26526	2.05409	0.176667	23.0733	2.38109	14.8929	3.35575	8.18035	0.974664	99.5
BxA4 PGN/J	189	9.8758	12.3708	15.3952	13.2273	2.16791	25.1721	15.9264	9.24569	79	FVBN/J	3	10.5624	0.110355	12.8149	0.241687	15.8295	1.65321	14.5518	0.25047	1.27772	1.74495	23.7342	1.66714	16.1416	0.122592	7.59263	1.78419	164
BxA7 PGN/J	161	NA	NA	12.0936	10.0349	2.05872	21.8292	12.2203	9.60891	80	KKHI/J	3	10.4011	0.129948	12.8642	0.155891	14.9899	1.08111	14.2415	2.58829	0.748423	1.50887	22.7687	2.04073	16.1856	1.62835	6.5831	1.5151	157.875
BxA7 PGN/J	178	9.84415	12.2051	12.845	10.6326	2.21233	21.3517	13.4109	7.94073	81	LG/J	3	10.5753	0.0480298	13.0347	0.0963928	15.2429	0.730069	14.5432	0.642681	0.699688	0.585887	21.9639	1.47762	18.0365	0.427869	3.92734	1.12108	180.857
BxA7 PGN/J	229	9.99415	12.4263	12.2639	10.9972	1.26662	21.2691	14.0398	7.22931	82	MRL/MPJ	3	10.5959	0.0440309	12.8094	0.0538229	16.9418	1.29586	14.8899	1.1848	2.05193	1.47618	26.1822	1.52367	17.7004	0.85089	8.48175	0.849739	NA
BxA8 PGN/J	8	9.95155	12.3414	12.0788	10.7492	1.32954	22.7308	14.0188	8.71192	83	NOD SHILTY/J	3	9.84015	0.0743593	12.1817	0.197566	12.4218	0.571703	10.9016	1.39629	1.52017	0.833869	21.3175	1.23166	13.9343	1.40877	7.38317	0.870084	111.9
BxA8 PGN/J	248	10.0023	12.2894	12.1121	10.4994	1.6127	20.0507	12.5243	7.52644	84	NON SHIL TY/J	3	10.1729	0.186706	12.2118	0.539772	13.7111	1.09356	11.9417	0.465157	1.76939	1.55022	21.8939	1.9983	17.822	0.642641	4.07193	2.64057	114.636
BxA8 PGN/J	265	9.81199	12.0273	12.6358	11.9207	0.715111	20.4992	13.7778	6.72146	85	NOR LT/J	3	9.7742	0.055483	12.1509	0.128394	14.7055	1.12247	12.4315	1.17636	2.27402	1.05482	22.7523	2.02045	14.5883	1.59072	8.16403	0.826476	NA
BxD2 TY/J	89	9.75421	11.9998	14.6327	11.5339	3.09881	24.1277	14.044	10.0837	86	NZB BIN/J	3	10.6111	0.145435	12.4611	0.942899	12.3545	2.82986	13.4328	3.45876	-1.07822	0.718787	21.4097	3.06929	18.0938	2.43621	3.31588	2.965	181.429
BxD2 TY/J	90	9.71348	11.4	12.56	9.02253	3.53743	24.4602	14.8301	9.63013	87	NZW LAC/J	3	10.535	0.0463928	12.793	0.154781	15.7938	2.14255	15.2014	2.58855	0.592347	0.708725	24.2876	2.02056	17.451	2.72368	6.83663	0.909577	164.1
BxD2 TY/J	253	9.80747	12.1998	13.0967	10.4513	2.64539	19.7673	12.9058	6.86153	88	PL/J	3	9.9362	0.0532927	12.4394	0.0447506	15.2996	1.7132	11.9972	1.04944	3.30239	0.697586	23.4768	1.20404	14.7232	1.18703	8.75368	0.170024	101.5
BxD21 TY/J	91	9.86805	11.5644	13.5001	11.3489	2.15125	22.8758	14.3878	8.48804	89	RIIS/J	3	9.76956	0.0741135	12.0073	0.53779	10.8962	1.41477	8.13975	1.84556	2.75643	1.01851	20.0024	2.18075	10.0137	1.36238	9.98861	1.81012	75.3
BxD21 TY/J	119	9.81355	11.4004	11.903	9.92012	1.98284	22.1461	10.862	11.2841	90	SEA GN/J	3	9.70439	0.15994	11.9608	0.125229	13.5692	1.37766	9.28348	0.848378	4.28573	1.0434	21.8002	1.3934	12.1036	0.973715	9.69659	1.40922	98.1818
BxD21 TY/J	268	9.99011	12.2034	11.3626	10.12	1.24256	20.2605	13.5053	6.75519	91	SJL/J	2	9.80797	0.0393293	12.2342	0.0635689	13.6278	1.29556	11.6737	1.93287	1.95415	0.637309	23.0956	0.626437	14.3773	1.21246	8.71833	0.586022	72.5
BxD32 TY/J	26	9.88617	12.2876	12.7561	11.3896	1.36656	22.6192	14.2976	8.32155	92	SM/J	3	9.68917	0.105491	11.879	0.414993	13.1004	1.24046	10.7209	0.899414	2.37951	0.727837	22.0301	0.456302	13.5689	0.657069	8.4612	0.298259	97.3
BxD32 TY/J	126	9.74539	11.4	13.5741	9.43524	4.13891	21.76	13.346	8.41408	93	SWISS R/J	3	9.88623	0.0677472	12.02	0.528657	13.2287	0.103579	10.7875	0.66377	2.4412	0.566754	21.2691	0.555865	13.3592	0.506402	7.90987	0.401948	91
BxD32 TY/J	194	9.79223	12.1723	15.2194	11.8523	3.36716	21.8136	14.0314	7.78219
BxD32 TY/J	247	9.95395	12.2915	11.518	11.3341	0.18396	20.2962	13.4319	6.86426
BxD40 RWW/J	128	9.86609	12.1264	11.3459	9.79983	1.54608	20.7559	12.0338	8.72211
BxD40 RWW/J	140	9.83195	11.6416	12.5507	10.6123	1.93842	22.405	13.6897	8.71522
BxD40 RWW/J	202	9.79181	12.1539	12.1102	11.4358	0.674395	21.8828	13.4403	8.44249
BxD45 RWW/J	39	9.79627	12.2359	12.312	11.4099	0.902031	24.0474	14.5827	9.46465
BxD48 RWW/J	3	9.91508	12.134	14.7105	12.2391	2.47143	23.764	15.0061	8.75782
BxD48 RWW/J	47	9.92475	11.7993	13.6278	11.6875	1.94027	24.3999	14.218	10.182
BxD48 RWW/J	269	9.94322	11.4	12.0658	10.0108	2.05502	21.075	13.2265	7.84849
BxD50 RWW/J	6	10.0344	12.4965	14.605	13.5179	1.0871	23.0833	16.2471	6.83626
BxD50 RWW/J	228	10.0333	12.5188	14.1016	13.194	0.907583	22.7999	16.8382	5.96174
BxD50 RWW/J	259	10.0676	12.3306	11.9437	11.7079	0.235779	19.5888	14.7148	4.874
BxD55 RWW/J	74	9.79484	12.2532	14.1775	12.9886	1.18889	23.2172	16.071	7.14623
BxD55 RWW/J	109	9.97534	12.4846	11.5495	10.1181	1.43133	24.1009	15.3709	8.73004
BxD55 RWW/J	113	9.87544	11.9065	12.745	10.0922	2.65279	22.8758	14.6645	8.21135
BxD55 RWW/J	118	9.84901	11.6623	12.4563	10.3643	2.09203	23.5319	14.8573	8.67457
BxD56 RWW/J	22	10.102	12.5967	14.4347	13.2366	1.19814	25.3483	17.1484	8.1999
BxD56 RWW/J	143	10.0846	12.4276	16.7981	13.3976	3.40048	26.482	16.964	9.51798
BxD60 RWW/J	62	9.83195	12.2855	17.729	14.9466	2.78234	25.5893	17.356	8.23338
BxD60 RWW/J	66	9.95001	12.4761	17.1608	14.8078	2.35298	25.7433	15.5574	10.1859
BxD60 RWW/J	231	10.0192	12.5176	15.8468	13.0737	2.77309	21.9944	15.5847	6.40967
BxD61 RWW/J	37	10.1746	12.6993	16.3872	16.9195	-0.532261	26.2008	20.6679	5.53286
BxD61 RWW/J	85	9.98082	12.3347	13.6907	14.0342	-0.34349	25.6585	19.2782	6.38036
BxD61 RWW/J	129	9.94505	12.3008	12.1436	10.8455	1.29808	23.3221	16.7187	6.60339
BxD62 RWW/J	51	10.1852	12.7657	16.824	14.4451	2.37889	26.3481	14.8804	11.4677
BxD62 RWW/J	92	9.97327	11.6313	16.7611	11.6357	5.12533	23.8443	15.4778	8.36651
BxD62 RWW/J	233	10.1397	12.6447	11.4903	8.99477	2.49548	17.8861	10.8578	7.02832
BxD64 RWW/J	54	10.0689	12.5224	13.8814	12.1299	1.7515	23.3199	14.719	8.60092
BxD64 RWW/J	122	9.77293	11.4	11.4755	10.0256	1.44984	22.0925	13.5703	8.52229
BxD64 RWW/J	246	10.1046	12.4739	11.6827	11.2711	0.411596	20.7157	14.7672	5.94852
BxD66 RWW/J	2	9.83031	12.2345	14.1275	12.6777	1.44984	23.1302	16.3833	6.74687
BxD66 RWW/J	49	9.86053	12.2653	15.4045	14.6931	0.711409	23.7349	16.7208	7.01413
BxD66 RWW/J	146	9.97305	12.2682	15.7376	13.6511	2.08648	24.4914	17.8653	6.6261
BxD68 RWW/J	81	9.85009	12.0324	11.9899	11.9078	0.0821711	23.2351	15.8865	7.34855
BxD68 RWW/J	225	10.0266	12.4953	14.531	12.0928	2.43811	23.8197	15.1172	8.70251
BxD70 RRW/J	18	10.0015	12.5217	15.1898	14.9614	0.228376	22.3782	15.5868	6.7914
BxD70 RRW/J	145	9.88124	12.4361	14.7049	12.6333	2.07167	25.2122	17.2407	7.97155
BxD70 RRW/J	188	9.93808	12.4272	13.9091	12.9183	0.990865	23.4582	16.9933	6.46492
BxD73 RWW/J	30	9.88242	12.3041	11.605	11.3156	0.28945	21.1486	13.7904	7.35825
BxD73 RWW/J	223	9.74972	12.024	11.0498	7.01637	4.03342	19.3031	10.3757	8.92746
BxD73 RWW/J	249	9.9646	12.2915	11.9862	10.5882	1.39802	21.6909	13.2349	8.456
BxD74 RWW/J	4	9.98215	12.4414	14.1978	13.3902	0.807646	23.5966	15.2912	8.30537
BxD74 RWW/J	34	9.93279	12.3476	13.7833	12.5888	1.19444	24.0965	15.4401	8.6564
BxD74 RWW/J	41	9.88771	12.3284	14.3996	13.2736	1.12597	24.3754	16.2366	8.1388
BxD75 RWW/J	73	10.0211	12.4992	13.6815	13.5271	0.154348	23.7461	16.9011	6.84502
BxD75 RWW/J	148	9.88834	12.2955	12.8283	11.1268	1.70153	20.4234	13.6059	6.81747
BxD75 RWW/J	256	9.99438	12.2236	13.2003	12.8442	0.356075	21.8426	15.4883	6.35435
BxD84 RWW/J	1	9.84481	12.2646	14.0627	13.0386	1.02418	23.1235	15.1026	8.02094
BxD84 RWW/J	48	9.85854	12.297	15.2139	11.025	4.18888	22.4094	13.673	8.73645
BxD84 RWW/J	96	9.85413	11.9233	12.9727	10.7992	2.17346	23.3601	15.0334	8.32666
BxD86 RWW/J	60	9.89256	12.2967	14.729	13.1644	1.56458	23.9849	15.8341	8.15075
BxD86 RWW/J	97	9.73941	12.1764	11.7253	9.96454	1.76076	21.7846	13.1929	8.59165
BxD86 RWW/J	205	9.85481	12.2906	14.3144	12.3871	1.92732	23.4515	14.8175	8.63406
BxD86 RWW/J	274	NA	NA	13.4539	11.9355	1.51831	22.3023	15.4317	6.87064
BxD87 RWW/J	23	9.97509	12.4534	14.7123	13.0515	1.66082	25.085	16.9367	8.1483
BxD87 RWW/J	32	9.94724	12.417	13.9628	13.0756	0.887226	23.8956	15.4254	8.47024
BxD87 RWW/J	273	NA	NA	13.3484	10.3032	3.04514	21.7467	13.2684	8.47825
BxH10 TY/J	180	9.92157	11.7827	12.6562	10.4957	2.16051	21.5257	13.1049	8.42083
BxH10 TY/J	241	9.97482	12.2431	12.7691	11.6024	1.16668	21.8939	14.0272	7.86671
BxH14 TY/J	115	10.5032	11.4499	10.9073	10.4735	0.433804	21.6775	14.7483	6.92917
BxH14 TY/J	196	10.4855	12.8271	13.935	13.4068	0.52819	23.9603	15.7922	8.16812
BxH19 TY/J	76	9.56491	11.5474	13.8721	11.2748	2.59727	23.5363	14.7839	8.7524
BxH19 TY/J	84	9.80698	11.5012	15.386	13.2902	2.09573	24.2013	16.1905	8.01085
BxH20 KCC/J	9	9.89478	12.3203	12.7469	10.9972	1.74965	23.0052	13.3355	9.66975
BxH20 KCC/J	127	9.79943	12.1548	13.0634	10.4069	2.6565	22.6995	14	8.69955
BxH20 KCC/J	172	9.90261	12.128	15.4933	10.9232	4.57012	20.6041	12.5851	8.01907
BxH22 KCC/J	79	9.84593	11.8304	13.3743	11.0805	2.29376	24.3776	15.7377	8.63992
BxH22 KCC/J	149	9.88142	11.9605	14.8086	10.5179	4.29066	22.8178	13.3711	9.44667
BxH22 KCC/J	239	9.98504	12.4986	15.2583	11.434	3.82429	22.646	14.7294	7.91652
BxH4 TY/J	20	9.93928	12.3875	13.1651	11.0083	2.15681	23.3824	15.8907	7.49164
BxH4 TY/J	25	9.90694	12.3524	14.6605	13.1366	1.52387	24.3665	15.6413	8.72519
BxH4 TY/J	197	9.78413	11.754	13.4964	11.3433	2.1531	22.7977	14.4255	8.37221
BxH6 HY/J	135	10.4375	12.7368	14.0276	12.7832	1.24441	22.155	17.2386	4.91645
BxH6 HY/J	167	10.4151	12.6612	12.3268	11.9022	0.424551	21.4655	15.3667	6.0988
BxH6 HY/J	181	10.4396	12.8735	13.0134	13.5549	-0.541515	21.0303	15.4044	5.62592
BxH7 TY/J	57	9.71509	12.1993	13.3262	12.0928	1.23331	24.1589	15.7126	8.44638
BxH7 TY/J	59	9.75543	12.2568	14.2645	12.6092	1.65527	25.0694	14.568	10.5014
BxH7 TY/J	120	9.6614	11.9406	11.5661	10.1441	1.42208	21.702	14.654	7.04805
BxH8 TY/J	67	9.60749	12.0164	11.3829	9.97194	1.41097	20.5684	13.0043	7.56413
BxH8 TY/J	103	9.61401	11.4001	7.99058	6.96456	1.02603	17.8593	9.90613	7.95321
BxH8 TY/J	185	9.63478	11.9476	10.7759	8.85042	1.92547	21.644	12.105	9.53898
BxH9 TY/J	86	10.4137	12.0236	13.4557	12.5888	0.866868	20.95	13.4634	7.48665
BxH9 TY/J	114	10.5367	12.3399	13.7611	12.4297	1.33139	23.6925	16.8214	6.87111
BxH9 TY/J	198	10.4726	12.6225	13.7925	13.827	-0.034423	21.6418	15.1592	6.48261
C3H HE/J	10	10.6066	13.1925	13.985	13.6715	0.313509	25.779	18.8946	6.88447
C3H HE/J	50	10.6265	13.1806	16.9572	16.0182	0.939045	26.6806	17.4524	9.22818
C3H HE/J	112	10.2872	11.6762	14.1571	11.4229	2.73422	23.4694	14.2117	9.25771
C57BL/6J	68	9.89002	12.469	15.1769	15.7424	-0.565574	24.0674	19.4333	4.63417
C57BL/6J	158	NA	NA	14.5421	15.1095	-0.567425	24.1835	18.905	5.27845
C57BL/6J	193	9.82375	12.3293	14.8141	13.8307	0.983462	23.0499	17.4671	5.58281
C57KALIS/J	93	9.91276	12.1915	11.1645	10.0885	1.076	21.8761	14.8426	7.03345
C57KALIS/J	201	9.89137	12.3225	11.6587	11.2489	0.409745	20.4747	15.0418	5.43291
C57KALIS/J	257	9.97108	12.371	10.7056	10.3976	0.307957	19.6111	14.0209	5.59015
C57L/J	78	9.57835	11.7991	9.98564	9.5833	0.402342	19.8677	12.4823	7.38538
C57L/J	117	9.67897	11.4351	10.328	8.25079	2.07723	20.8273	13.6751	7.1522
C57L/J	207	9.5443	11.7013	8.12013	7.09966	1.02048	16.4379	9.52463	6.91323
C57L/J	271	NA	NA	9.86164	7.50866	2.35298	17.1877	8.47863	8.70902
C58/J	87	9.91614	12.078	12.4323	10.6993	1.733	22.4719	15.8635	6.60843
C58/J	150	9.78737	12.0005	12.7969	11.6727	1.12412	23.0075	15.3101	7.69738
C58/J	183	9.9083	12.3129	14.5846	12.0799	2.50474	22.521	16.1024	6.41855
CBA/J	44	9.72632	12.232	14.233	11.4284	2.80455	23.003	12.9603	10.0427
CBA/J	154	9.73144	12.0028	13.489	9.24092	4.2481	21.9921	11.2707	10.7214
CBA/J	170	NA	NA
CBA/J	275	NA	NA	11.1701	9.77392	1.39617	19.9458	12.1574	7.78839
CE/J	102	9.85957	11.4929	10.7999	8.0028	2.79715	19.7271	10.4994	9.22778
CE/J	203	9.77371	12.3672	12.708	10.6604	2.04761	21.4387	11.537	9.90175
CE/J	216	10.0234	12.4287	13.3558	11.6857	1.67007	20.5282	13.3544	7.1739
CxB1 By/J	14	10.3268	12.9174	10.489	10.7344	-0.245403	17.7009	10.9123	6.7886
CxB1 By/J	17	10.2922	12.815	9.51926	9.61476	-0.0954961	18.4909	12.8366	5.65427
CxB1 By/J	200	10.3078	12.7928	11.6864	10.8455	0.840958	17.9352	12.5725	5.36274
CxB11 HIA/J	38	9.86761	12.3519	11.89	10.3995	1.49055	21.4298	13.9727	7.45706
CxB11 HIA/J	221	9.8986	12.2697	11.9233	10.1774	1.74595	20.7469	12.9393	7.80763
CxB11 HIA/J	234	9.99028	12.1952	12.5896	10.3254	2.26415	20.9857	14.3941	6.59165
CBx12 HIA/J	58	9.80869	11.7147	12.9486	10.1052	2.84342	21.6641	11.6292	10.0349
CBx12 HIA/J	162	NA	NA	12.0122	9.10952	2.90264	20.9589	11.319	9.63997
CxB12 HIA/J	171	9.85429	11.4436	13.502	9.23351	4.26846	19.6914	10.4365	9.25496
CxB13 HI/J	98	10.3889	11.9867	10.7093	9.50372	1.20555	21.2736	13.6059	7.66768
CxB13 HI/J	131	10.4819	12.0111	12.708	10.7733	1.93472	21.6886	14.3584	7.33022
CxB13 HI/J	157	NA	NA	14.1164	13.8603	0.256137	21.7623	13.9098	7.85244
CxB3 BY/J	133	10.2854	12.1021	12.7524	10.6882	2.06427	23.0766	13.325	9.75164
CxB3 BY/J	179	10.3599	12.4306	12.7376	11.8856	0.852062	21.7534	13.39	8.36337
CxB3 BY/J	209	10.3134	12.7959	13.0448	11.9115	1.13337	20.7402	13.7631	6.97714
CxB4 BY/J	106	9.89755	11.6065	11.6698	9.5944	2.07538	21.307	13.979	7.32804
CxB4 BY/J	165	9.92481	12.0699	12.2287	11.6746	0.5541	21.586	14.2851	7.30093
CxB4 BY/J	227	10.0488	12.5854	12.4304	11.0935	1.33695	21.5748	13.9182	7.65661
CxB6 BY/J	108	10.2871	11.8968	10.5742	9.3316	1.24256	22.1126	13.2684	8.84422
CxB6 BY/J	132	10.1765	11.8279	11.4699	9.47781	1.99209	20.4501	11.8179	8.63229
CxB6 BY/J	208	10.1435	11.9094	10.5871	10.0626	0.524488	18.8479	11.8011	7.04683
CxB8 HIA/J	94	9.91039	12.7774	14.3699	12.698	1.67192	23.6435	15.8404	7.80303
CxB8 HIA/J	100	9.70081	11.4	10.8925	7.492	3.40048	18.5578	9.56026	8.99755
CxB8 HIA/J	255	10.0617	12.585	13.1781	12.9423	0.235779	23.668	16.7208	6.94718
CxB9 HIA/J	77	9.91282	11.4001	12.8265	13.1811	-0.354594	22.5857	15.0166	7.56909
CxB9 HIA/J	160	NA	NA	12.4563	11.4358	1.02048	21.644	14.61	7.03405
CxB9 HIA/J	226	10.0662	12.5018	13.0152	12.041	0.974209	22.9606	15.5616	7.39898
DBA/2J	175	9.86831	12.1362	13.0967	10.9177	2.17901	21.3896	12.5201	8.86954
DBA/2J	238	10.1156	12.6199	16.0504	14.1212	1.92917	24.757	17.2658	7.49116
FVBN/J	24	10.5234	13.0315	17.7197	14.5043	3.21541	25.6585	16.0081	9.65041
FVBN/J	168	10.4769	12.5542	14.6531	14.8226	-0.169524	22.7263	16.2492	6.47712
FVBN/J	251	10.687	12.859	15.1158	14.3285	0.787288	22.8178	16.1674	6.65037
KKHI/J	31	10.5002	12.9799	16.204	17.1156	-0.911655	24.7168	18.0184	6.69847
KKHI/J	217	10.4492	12.9257	14.6346	13.5142	1.12041	22.9428	14.9055	8.03723
KKHI/J	266	10.254	12.6869	14.1312	12.0947	2.03651	20.6465	15.6329	5.01362
LG/J	15	10.5229	13.1097	16.08	15.0836	0.996417	23.6613	18.4439	5.21743
LG/J	212	10.5859	13.0685	14.9104	13.8325	1.07785	20.9656	17.5907	3.37489
LG/J	262	10.6172	12.926	14.7382	14.7134	0.0247994	21.2646	18.075	3.1897
MRL/MPJ	144	10.5907	12.8615	18.1269	16.0071	2.11979	27.9101	18.6472	9.26292
MRL/MPJ	147	10.5547	12.754	17.1404	13.6474	3.49301	25.605	16.9996	8.60536
MRL/MPJ	156	10.6423	12.8126	15.5581	15.0151	0.542995	25.0315	17.4545	7.57698
NOD SHILTY/J	7	NA	NA	12.5655	11.4673	1.09821	22.7084	14.9852	7.72327
NOD SHILTY/J	204	9.78757	12.042	12.9079	11.9263	0.981611	20.8786	14.4842	6.3944
NOD SHILTY/J	260	9.89273	12.3214	11.7919	9.31124	2.48068	20.3653	12.3335	8.03183
NON SHIL TY/J	137	10.0335	11.6595	14.2015	11.6265	2.57506	22.6794	17.5425	5.13692
NON SHIL TY/J	139	10.1001	12.2379	14.4736	11.7227	2.75088	23.3801	17.3664	6.01369
NON SHIL TY/J	267	10.385	12.7381	12.4582	12.4759	-0.0177667	19.6222	18.5571	1.06517
NOR LT/J	69	9.71017	12.0926	16.0004	13.17	2.83046	24.2794	15.1613	9.11818
NOR LT/J	72	9.80816	12.062	14.1071	13.0497	1.05749	23.5163	15.8132	7.70309
NOR LT/J	192	9.80426	12.2981	14.0091	11.075	2.9341	20.4613	12.7905	7.67082
NZB BIN/J	27	10.7287	13.2664	15.5118	17.3821	-1.87032	24.7213	20.1481	4.57321
NZB BIN/J	104	10.4485	11.4239	10.0467	10.9436	-0.896849	18.6605	18.7311	-0.0705957
NZB BIN/J	155	10.6562	12.6931	11.5051	11.9726	-0.467487	20.8474	15.4023	5.44503
NZW LAC/J	61	10.497	12.9353	17.5624	17.7652	-0.202837	26.02	20.2298	5.7902
NZW LAC/J	166	10.5213	12.6282	16.4076	15.2501	1.15743	24.7748	17.3371	7.43774
NZW LAC/J	191	10.5867	12.8155	13.4113	12.5888	0.822451	22.068	14.786	7.28196
PL/J	136	9.90523	12.4097	15.0214	11.6376	3.38382	24.4156	15.4966	8.91892
PL/J	235	9.99774	12.4909	17.1349	13.1792	3.95569	23.8956	15.3164	8.57924
PL/J	237	9.90564	12.4177	13.7426	11.1749	2.56766	22.1193	13.3564	8.76288
RIIS/J	99	9.79572	12.4508	9.28978	6.59812	2.69166	17.6005	8.78048	8.82
RIIS/J	123	9.68591	11.4091	11.4421	7.63636	3.80578	21.8582	9.78455	12.0737
RIIS/J	174	9.82704	12.1619	11.9566	10.1848	1.77186	20.5483	11.4762	9.07216
SEA GN/J	130	9.59129	11.8722	14.3329	8.9411	5.39183	23.0588	11.7361	11.3227
SEA GN/J	242	9.81748	12.0493	11.9788	8.6598	3.31905	20.3029	11.3672	8.93569
SEA GN/J	272	NA	NA	14.3959	10.2495	4.14631	22.039	13.2076	8.83137
SJL/J	35	9.78016	12.1893	12.7117	10.3069	2.4048	22.6527	13.5199	9.13271
SJL/J	56	9.83578	12.2792	14.5439	13.0404	1.50351	23.5386	15.2346	8.30395
SM/J	211	9.77257	12.1312	13.4279	11.5006	1.92732	22.2041	14.0817	8.1224
SM/J	232	9.72435	12.1057	14.1442	10.9251	3.21911	22.3737	13.7966	8.57707
SM/J	252	9.57058	11.4	11.729	9.7369	1.99209	21.5123	12.8282	8.68414
SWISS R/J	45	9.88074	12.2754	13.3391	11.3618	1.97729	21.7087	13.9434	7.76535
SWISS R/J	215	9.95656	12.3724	13.2133	10.9399	2.2734	21.4543	13.0902	8.3641
SWISS R/J	264	9.8214	11.4121	13.1337	10.0608	3.0729	20.6443	13.0441	7.60017

## Sheet: Heretibilaty
Protein	Gene	Description	Total norm	Yeas norm
A2BIN1	Mup10	Major urinary protein 8 (Protein Mup10)	#N/A	#N/A
Q8C165	Pm20d1	Probable carboxypeptidase PM20D1 (EC 3.4.17.-) (Peptidase M20 domain-containing protein 1)	0.704863	0.900117
P60710	Actb	Actin, cytoplasmic 1 (Beta-actin) [Cleaved into: Actin, cytoplasmic 1, N-terminally processed]	0.558987	0.783229
Q8VCU2	Gpld1	Glycosylphosphatidylinositol specific phospholipase D1 (Glycosylphosphatidylinositol specific phospholipase D1, isoform CRA_b) (Phosphatidylinositol-glycan-specific phospholipase D)	0	0.759734
P07743	Bpifa2	BPI fold-containing family A member 2 (Parotid secretory protein) (PSP)	0	0.666136
Q8BND5	Qsox1	Sulfhydryl oxidase 1 (mSOx) (EC 1.8.3.2) (Quiescin Q6) (Skin sulfhydryl oxidase)	0.645228	0.659752
Q00896	Serpina1c	Alpha-1-antitrypsin 1-3 (Alpha-1 protease inhibitor 3) (Alpha-1 protease inhibitor 6) (Alpha-1-antitrypsin 1-6) (Serine protease inhibitor 1-3) (Serine protease inhibitor 1-6) (Serine protease inhibitor A1c) (Serpin A1c)	0.728311	0.644688
P09813	Apoa2	Apolipoprotein A-II (Apo-AII) (ApoA-II) (Apolipoprotein A2) [Cleaved into: Proapolipoprotein A-II (ProapoA-II)]	0	0.626214
P49300	Clec10a	C-type lectin domain family 10 member A (MMGL) (Macrophage asialoglycoprotein-binding protein 1) (M-ASGP-BP-1) (Macrophage galactose/N-acetylgalactosamine-specific lectin)	0	0.577995
J3QME6	Lipo1	Lipase	0.548097	0.523472
Q91ZX7	Lrp1	Prolow-density lipoprotein receptor-related protein 1 (LRP-1) (Alpha-2-macroglobulin receptor) (A2MR) (CD antigen CD91) [Cleaved into: Low-density lipoprotein receptor-related protein 1 85 kDa subunit (LRP-85); Low-density lipoprotein receptor-related protein 1 515 kDa subunit (LRP-515); Low-density lipoprotein receptor-related protein 1 intracellular domain (LRPICD)]	0.0347221	0.474698
D3YY49	Lipo2	Lipase	0	0.446623
Q91V98	Cd248	Endosialin (Tumor endothelial marker 1) (CD antigen CD248)	0.345224	0.398191
P01029	C4b	Complement C4-B [Cleaved into: Complement C4 beta chain; Complement C4 alpha chain; C4a anaphylatoxin; Complement C4 gamma chain]	0	0.388856
P70389	Igfals	Insulin-like growth factor-binding protein complex acid labile subunit (ALS)	0.0129317	0.383963
Q91WP6	Serpina3n	Serine protease inhibitor A3N (Serpin A3N)	0	0.367129
O08677	Kng1	Kininogen-1 [Cleaved into: Kininogen-1 heavy chain; Bradykinin; Kininogen-1 light chain]	0.491164	0.360299
L7MUC7	Mup7	Protein Mup7 (Fragment)	0.511748	0.35942
A0A087WPA9	Scgb2b18	ABPBG18 (Protein Scgb2b18)	0.0467792	0.356782
Q62469	Itga2	Integrin alpha-2 (CD49 antigen-like family member B) (Collagen receptor) (Platelet membrane glycoprotein Ia) (GPIa) (VLA-2 subunit alpha) (CD antigen CD49b)	0	0.356549
P40201	Chd1	Chromodomain-helicase-DNA-binding protein 1 (CHD-1) (EC 3.6.4.12) (ATP-dependent helicase CHD1)	0	0.351757
P20918	Plg	Plasminogen (EC 3.4.21.7) [Cleaved into: Plasmin heavy chain A; Activation peptide; Angiostatin; Plasmin heavy chain A, short form; Plasmin light chain B]	0.288626	0.326858
P55258	Rab8a	Ras-related protein Rab-8A (Oncogene c-mel)	0	0.326494
A8DUK4	Hbb-bs	Beta-globin (Protein Hbb-bs) (Protein Hbb-bt)	0	0.324356
P22599	Serpina1b	Alpha-1-antitrypsin 1-2 (AAT) (Alpha-1 protease inhibitor 2) (Alpha-1-antiproteinase) (Serine protease inhibitor 1-2) (Serine protease inhibitor A1b) (Serpin A1b)	0.419723	0.314641
Q02257	Jup	Junction plakoglobin (Desmoplakin III) (Desmoplakin-3)	0	0.304024
P07759	Serpina3k	Serine protease inhibitor A3K (Serpin A3K) (Contrapsin) (SPI-2)	0	0.303351
O35176	Scgb1b2	ABPA2 (Androgen-binding protein) (Androgen-binding protein eta) (Lacrimal androgen-binding protein eta) (Protein Scgb1b2)	0	0.268856
E9PX63	H2-Q1	Protein H2-Q1	0.208358	0.260188
P51437	Camp	Cathelin-related antimicrobial peptide (Cramp) (Cathelin-like protein) (CLP)	0	0.257049
G5E8J6	Hrc	Histidine rich calcium binding protein, isoform CRA_a (Protein Hrc)	0	0.248103
P07758	Serpina1a	Alpha-1-antitrypsin 1-1 (AAT) (Alpha-1 protease inhibitor 1) (Alpha-1-antiproteinase) (Serine protease inhibitor 1-1) (Serine protease inhibitor A1a) (Serpin A1a)	0	0.247714
P21614	Gc	Vitamin D-binding protein (DBP) (VDB) (Gc-globulin) (Group-specific component)	0	0.243442
Q05020	Apoc2	Apolipoprotein C-II (Apo-CII) (ApoC-II) (Apolipoprotein C2)	0	0.23929
D3YYY1	Scgb2b7	ABPBG7 (MCG116526) (Protein Scgb2b7)	0	0.235474
P61027	Rab10	Ras-related protein Rab-10	0.392156	0.234194
P62737	Acta2	Actin, aortic smooth muscle (Alpha-actin-2)	0.922535	0.233467
P01027	C3	Complement C3 (HSE-MSF) [Cleaved into: Complement C3 beta chain; C3-beta-c (C3bc); Complement C3 alpha chain; C3a anaphylatoxin; Acylation stimulating protein (ASP) (C3adesArg); Complement C3b alpha' chain; Complement C3c alpha' chain fragment 1; Complement C3dg fragment; Complement C3g fragment; Complement C3d fragment; Complement C3f fragment; Complement C3c alpha' chain fragment 2]	0	0.229852
P01900	H2-D1	H-2 class I histocompatibility antigen, D-D alpha chain (H-2D(D))	0.42947	0.219599
D2XZ38	Scgb2b3	Androgen-binding protein (Protein Scgb2b3) (Fragment)	0.465476	0.210675
Q8K0R6	Gltpd2	Glycolipid transfer protein domain-containing protein 2	0	0.210329
Q9QUM0	Itga2b	Integrin alpha-IIb (GPalpha IIb) (GPIIb) (Platelet membrane glycoprotein IIb) (CD antigen CD41) [Cleaved into: Integrin alpha-IIb heavy chain; Integrin alpha-IIb light chain]	0	0.187666
P02088	Hbb-b1	Hemoglobin subunit beta-1 (Beta-1-globin) (Hemoglobin beta-1 chain) (Hemoglobin beta-major chain)	0.216839	0.179016
P28665	Mug1	Murinoglobulin-1 (MuG1)	0	0.174792
P18242	Ctsd	Cathepsin D (EC 3.4.23.5)	0	0.174103
Q00897	Serpina1d	Alpha-1-antitrypsin 1-4 (Alpha-1 protease inhibitor 4) (Serine protease inhibitor 1-4) (Serine protease inhibitor A1d) (Serpin A1d)	0	0.165495
P21460	Cst3	Cystatin-C (Cystatin-3)	0	0.164143
Q9Z0M6	Cd97	CD97 antigen (CD antigen CD97)	0	0.160088
P05367	Saa2	Serum amyloid A-2 protein [Cleaved into: Amyloid protein A (Amyloid fibril protein AA)]	0	0.159736
Q6P253	Dmkn	Dermokine (Epidermis-specific secreted protein SK30/SK89)	0	0.158612
Q8C7G5	Apoa5	Apolipoprotein A-V (Apo-AV) (ApoA-V) (Apolipoprotein A5) (Regeneration-associated protein 3)	0.19585	0.157607
Q62351	Tfrc	Transferrin receptor protein 1 (TR) (TfR) (TfR1) (Trfr) (CD antigen CD71)	0	0.155659
P07724	Alb	Serum albumin	0	0.155561
P06728	Apoa4	Apolipoprotein A-IV (Apo-AIV) (ApoA-IV) (Apolipoprotein A4)	0	0.1513
Q9ER38	Tor3a	Torsin-3A (ATP-dependent interferon-responsive protein) (Torsin family 3 member A)	0.139848	0.150774
P20065	Tmsb4x	Thymosin beta-4 (T beta 4) [Cleaved into: Hematopoietic system regulatory peptide (Seraspenide)]	0	0.150651
O09043	Napsa	Napsin-A (EC 3.4.23.-) (KDAP-1) (Kidney-derived aspartic protease-like protein) (KAP)	0	0.149778
P04247	Mb	Myoglobin	0.396134	0.148807
P01898	H2-Q10	H-2 class I histocompatibility antigen, Q10 alpha chain	0	0.143479
P09055	Itgb1	Integrin beta-1 (Fibronectin receptor subunit beta) (VLA-4 subunit beta) (CD antigen CD29)	0	0.13879
P08607	C4bpa	C4b-binding protein (C4bp)	0.30616	0.131392
A2AEN9	Gm5938	Protein Gm5938	0	0.123537
Q6DFX2	Antxr2	Anthrax toxin receptor 2	0	0.12186
P31532	Saa4	Serum amyloid A-4 protein (Amyloid A-5 protein)	0	0.118746
P29699	Ahsg	Alpha-2-HS-glycoprotein (Countertrypin) (Fetuin-A)	0.212449	0.113612
Q8VCM7	Fgg	Fibrinogen gamma chain	0.0415252	0.104186
G3X9D6	Apon	Apolipoprotein N, isoform CRA_a (Protein Apon)	0	0.0944697
P01942	Hba	Hemoglobin subunit alpha (Alpha-globin) (Hemoglobin alpha chain)	0	0.0911767
P07309	Ttr	Transthyretin (Prealbumin)	0.174856	0.0861154
P05366	Saa1	Serum amyloid A-1 protein	0	0.0814854
Q9D3H2	Obp1a	MCG117626 (Odorant binding protein Ia) (Protein Obp1a)	0	0.0780628
Q9R182	Angptl3	Angiopoietin-related protein 3 (Angiopoietin-like protein 3)	0.0295045	0.0773924
Q9QXC1	Fetub	Fetuin-B (Fetuin-like protein IRL685)	0	0.0773109
Q3V2D2	Gm94	Uncharacterized protein C5orf46 homolog	0	0.0742434
P29788	Vtn	Vitronectin (VN) (S-protein) (Serum-spreading factor)	0	0.0724547
P97449	Anpep	Aminopeptidase N (AP-N) (mAPN) (EC 3.4.11.2) (Alanyl aminopeptidase) (Aminopeptidase M) (AP-M) (Membrane protein p161) (Microsomal aminopeptidase) (CD antigen CD13)	0	0.0716127
P29533	Vcam1	Vascular cell adhesion protein 1 (V-CAM 1) (VCAM-1) (CD antigen CD106)	0	0.068346
P52430	Pon1	Serum paraoxonase/arylesterase 1 (PON 1) (EC 3.1.1.2) (EC 3.1.1.81) (EC 3.1.8.1) (Aromatic esterase 1) (A-esterase 1) (Serum aryldialkylphosphatase 1)	0	0.0679705
Q921I1	Tf	Serotransferrin (Transferrin) (Beta-1 metal-binding globulin) (Siderophilin)	0.038347	0.0648373
Q61207	Psap	Prosaposin (Sulfated glycoprotein 1) (SGP-1)	0	0.0578173
Q62087	Pon3	Serum paraoxonase/lactonase 3 (EC 3.1.1.2) (EC 3.1.1.81) (EC 3.1.8.1)	0	0.054331
O88947	F10	Coagulation factor X (EC 3.4.21.6) (Stuart factor) [Cleaved into: Factor X light chain; Factor X heavy chain; Activated factor Xa heavy chain]	0	0.0490262
E9Q414	Apob	Apolipoprotein B-100 (Apo B-100) [Cleaved into: Apolipoprotein B-48 (Apo B-48)]	0	0.0449875
Q9DBH5	Lman2	Vesicular integral-membrane protein VIP36 (Lectin mannose-binding 2) (Vesicular integral-membrane protein 36) (VIP36)	0.315277	0.0437465
P16301	Lcat	Phosphatidylcholine-sterol acyltransferase (EC 2.3.1.43) (Lecithin-cholesterol acyltransferase) (Phospholipid-cholesterol acyltransferase)	0	0.0425385
Q58EV3	Mup7	Major urinary protein 1 (Major urinary protein 3) (Novel member of the major urinary protein (Mup) gene family) (Protein Mup7)	0	0.0384556
Q3TYD4	Arsg	Arylsulfatase G (ASG) (EC 3.1.6.-)	0	0.0384456
Q9CQF9	Pcyox1	Prenylcysteine oxidase (EC 1.8.3.5)	0	0.0377068
P55065	Pltp	Phospholipid transfer protein (Lipid transfer protein II)	0	0.0361356
O54819	Tfpi	Tissue factor pathway inhibitor (TFPI) (Extrinsic pathway inhibitor) (EPI) (Lipoprotein-associated coagulation inhibitor) (LACI)	0	0.0346097
Q8VC49	Ifi27l2b	Interferon alpha-inducible protein 27-like protein 2B (Interferon-stimulated gene 12 protein B2) (ISG12(b2))	0	0.0233514
P02089	Hbb-b2	Hemoglobin subunit beta-2 (Beta-2-globin) (Hemoglobin beta-2 chain) (Hemoglobin beta-minor chain)	0	0.0218892
P34928	Apoc1	Apolipoprotein C-I (Apo-CI) (ApoC-I) (Apolipoprotein C1) [Cleaved into: Truncated apolipoprotein C-I]	0	0.0196802
P28798	Grn	Granulins (PC cell-derived growth factor) (PCDGF) (Proepithelin) (PEPI) [Cleaved into: Acrogranin (Progranulin); Granulin-1; Granulin-2; Granulin-3; Granulin-4; Granulin-5; Granulin-6; Granulin-7]	0	0.0165403
Q8VCP9	Clec14a	C-type lectin domain family 14 member A	0	0.0115991
P32261	Serpinc1	Antithrombin-III (ATIII) (Serpin C1)	0	0.0112423
Q9Z1R3	Apom	Apolipoprotein M (Apo-M) (ApoM)	0	0.0107625
Q8HWB2	H2-Q4	Protein H2-Q4	0	0.0106126
P51910	Apod	Apolipoprotein D (Apo-D) (ApoD)	0	0.00668701
Q00898	Serpina1e	Alpha-1-antitrypsin 1-5 (Alpha-1 protease inhibitor 5) (Serine protease inhibitor 1-5) (Serine protease inhibitor A1e) (Serpin A1e)	0	0.00533626
P11590	Mup4	Major urinary protein 4 (MUP 4)	0.120364	0.00418866
P11589	Mup2	Major urinary protein 2 (MUP 2)	0	0.00370826
Q01339	Apoh	Beta-2-glycoprotein 1 (APC inhibitor) (Activated protein C-binding protein) (Apolipoprotein H) (Apo-H) (Beta-2-glycoprotein I) (B2GPI) (Beta(2)GPI)	0	0.00332309
Q61268	Apoc4	Apolipoprotein C-IV (Apo-CIV) (ApoC-IV) (Apolipoprotein C2-linked) (ACL) (Apolipoprotein C4)	0	0.00146568
D2XZ31	Scgb1b29	ABPA7 (Androgen-binding protein) (Protein Scgb1b29) (Protein Scgb1b7) (Fragment)	0	0
Q07456	Ambp	Protein AMBP [Cleaved into: Alpha-1-microglobulin; Inter-alpha-trypsin inhibitor light chain (ITI-LC) (Bikunin) (HI-30); Trypstatin]	0	0
Q9CZ52	Antxr1	Anthrax toxin receptor 1 (Tumor endothelial marker 8)	0	0
P07356	Anxa2	Annexin A2 (Annexin II) (Annexin-2) (Calpactin I heavy chain) (Calpactin-1 heavy chain) (Chromobindin-8) (Lipocortin II) (Placental anticoagulant protein IV) (PAP-IV) (Protein I) (p36)	0.35888	0
P12246	Apcs	Serum amyloid P-component (SAP)	0	0
Q00623	Apoa1	Apolipoprotein A-I (Apo-AI) (ApoA-I) (Apolipoprotein A1) [Cleaved into: Proapolipoprotein A-I (ProapoA-I); Truncated apolipoprotein A-I]	0	0
Q8VBT6	Apobr	Apolipoprotein B receptor (Apolipoprotein B-100 receptor) (Apolipoprotein B48 receptor) (apoB-48R)	0	0
P33622	Apoc3	Apolipoprotein C-III (Apo-CIII) (ApoC-III) (Apolipoprotein C3)	0.179502	0
P08226	Apoe	Apolipoprotein E (Apo-E)	0	0
P18572	Bsg	Basigin (Basic immunoglobulin superfamily) (HT7 antigen) (Membrane glycoprotein gp42) (CD antigen CD147)	0	0
P06909	Cfh	Complement factor H (Protein beta-1-H)	0	0
Q4LDF6	Cfhr2	Protein Cfhr2 (Putative complement factor H-related protein B)	0	0
Q8R1U2	Cgref1	Cell growth regulator with EF hand domain protein 1 (Cell growth regulatory gene 11 protein) (Hydrophobestin)	0	0
Q06890	Clu	Clusterin (Apolipoprotein J) (Apo-J) (Clustrin) (Sulfated glycoprotein 2) (SGP-2) [Cleaved into: Clusterin beta chain; Clusterin alpha chain]	0	0
Q9D1B1	Cst6	Cystatin E/M (Cystatin M/E) (Cystatin-B)	0	0
E9Q557	Dsp	Desmoplakin (DP)	0	0
Q01279	Egfr	Epidermal growth factor receptor (EC 2.7.10.1)	0	0
P19221	F2	Prothrombin (EC 3.4.21.5) (Coagulation factor II) [Cleaved into: Activation peptide fragment 1; Activation peptide fragment 2; Thrombin light chain; Thrombin heavy chain]	0	0
E9PV24	Fga	Fibrinogen alpha chain [Cleaved into: Fibrinopeptide A; Fibrinogen alpha chain]	0	0
Q8K0E8	Fgb	Fibrinogen beta chain [Cleaved into: Fibrinopeptide B; Fibrinogen beta chain]	0	0
P46412	Gpx3	Glutathione peroxidase 3 (GPx-3) (GSHPx-3) (EC 1.11.1.9) (Plasma glutathione peroxidase) (GPx-P) (GSHPx-P)	0	0
O09051	Guca2b	Guanylate cyclase activator 2B [Cleaved into: Uroguanylin (UGN)]	0.0955799	0
P13597	Icam1	Intercellular adhesion molecule 1 (ICAM-1) (MALA-2) (MyD10) (CD antigen CD54)	0	0
P01872	Ighm	Ig mu chain C region	0.0115845	0
P97812	Ihh	Indian hedgehog protein (IHH) (HHG-2) [Cleaved into: Indian hedgehog protein N-product; Indian hedgehog protein C-product]	0	0
P11835	Itgb2	Integrin beta-2 (Cell surface adhesion glycoproteins LFA-1/CR3/p150,95 subunit beta) (Complement receptor C3 subunit beta) (CD antigen CD18)	0	0
O54890	Itgb3	Integrin beta-3 (Platelet membrane glycoprotein IIIa) (GPIIIa) (CD antigen CD61)	0	0
Q3UT41	Lipo3	Lipase	0	0
D3Z608	Lipo4	Lipase	0.236919	0
Q61826	Madcam1	Mucosal addressin cell adhesion molecule 1 (MAdCAM-1) (mMAdCAM-1)	0	0
B5X0G2	Mup17	Major urinary protein 17 (MUP 17)	0	0
P04939	Mup3	Major urinary protein 3 (MUP 3) (Non-group 1/group 2 MUP15)	0	0
P02762	Mup6	Major urinary protein 6 (MUP 6) (Alpha-2U-globulin) (Group 1, BS6) (allergen Mus m 1)	0	0
Q61982	Notch3	Neurogenic locus notch homolog protein 3 (Notch 3) [Cleaved into: Notch 3 extracellular truncation; Notch 3 intracellular domain]	0	0
Q9Z126	Pf4	Platelet factor 4 (PF-4) (C-X-C motif chemokine 4)	0.133942	0
Q9R0M4	Podxl	Podocalyxin (Podocalyxin-like protein 1) (PC) (PCLP-1)	0	0
Q9EQI5	Ppbp	Chemokine (C-X-C motif) ligand 7, isoform CRA_b (Chemokine subfamily B Cys-X-Cys) (Platelet basic protein) (Pro-platelet basic protein) (Protein Ppbp) (Thymus chemokine 1)	0	0
P30412	Ppic	Peptidyl-prolyl cis-trans isomerase C (PPIase C) (EC 5.2.1.8) (Cyclophilin C) (Rotamase C)	0	0
P62821	Rab1A	Ras-related protein Rab-1A (YPT1-related protein)	0	0
Q9D1G1	Rab1b	Ras-related protein Rab-1B	0	0
P61028	Rab8b	Ras-related protein Rab-8B	0.0504361	0
Q00724	Rbp4	Retinol-binding protein 4 (Plasma retinol-binding protein) (PRBP) (RBP)	0	0
Q05186	Rcn1	Reticulocalbin-1	0	0
Q6UGQ3	Scgb2b2	Secretoglobin family 2B member 2 (Androgen-binding protein epsilon) (Lacrimal androgen-binding protein epsilon)	0	0
P18337	Sell	L-selectin (CD62 antigen-like family member L) (Leukocyte adhesion molecule 1) (LAM-1) (Leukocyte-endothelial cell adhesion molecule 1) (LECAM1) (Lymph node homing receptor) (Lymphocyte antigen 22) (Ly-22) (Lymphocyte surface MEL-14 antigen) (CD antigen CD62L)	0	0
P97290	Serping1	Plasma protease C1 inhibitor (C1 Inh) (C1Inh) (C1 esterase inhibitor) (C1-inhibiting factor) (Serpin G1)	0	0
P09036	Spink1	Serine protease inhibitor Kazal-type 3 (P12) (Prostatic secretory glycoprotein)	0	0
P35441	Thbs1	Thrombospondin-1	0	0
Q62465	Vat1	Synaptic vesicle membrane protein VAT-1 homolog (EC 1.-.-.-)	0	0
Q8BTE6	Wfdc21	Protein Wfdc21 (RIKEN cDNA 1100001G20)	0	0
Q6ZPZ3	Zc3h4	Zinc finger CCCH domain-containing protein 4	0	0

## Sheet: 129SVJ
Protein	Description	Gene	Count	Sum	Mol Weight	30	190	215	Average	30	190	215	Average
D2XZ31	ABPA7 (Androgen-binding protein) (Protein Scgb1b29) (Protein Scgb1b7) (Fragment)	Abpa29_a7 Abpa7 Scgb1b29 Scgb1b7	161	560	93		0.00281532	0.00237812	0.00259672		0.128205	0.0909091	0.109557
P29699	Alpha-2-HS-glycoprotein (Countertrypin) (Fetuin-A)	Ahsg Fetua	262	1246	345	0.000924642	0.00281532	0.00178359	0.00184118	0.0266667	0.128205	0.0681818	0.0743512
P07724	Serum albumin	Alb Alb-1 Alb1	282	23244	608	0.0249653	0.036036	0.0338882	0.0316299	0.72	1.64103	1.29545	1.21883
Q9R182	Angiopoietin-related protein 3 (Angiopoietin-like protein 3)	Angptl3	137	431	455		0.00225225	0.00416171	0.00320698		0.102564	0.159091	0.130828
P97449	Aminopeptidase N (AP-N) (mAPN) (EC 3.4.11.2) (Alanyl aminopeptidase) (Aminopeptidase M) (AP-M) (Membrane protein p161) (Microsomal aminopeptidase) (CD antigen CD13)	Anpep Lap-1 Lap1	63	140	966	0.000924642	0.00112613	0.00178359	0.00127812	0.0266667	0.0512821	0.0681818	0.0487102
Q9CZ52	Anthrax toxin receptor 1 (Tumor endothelial marker 8)	Antxr1 Atr Tem8	249	1183	562	0.00138696	0.00337838	0.00416171	0.00297568	0.04	0.153846	0.159091	0.117646
Q6DFX2	Anthrax toxin receptor 2	Antxr2	280	2195	487	0.00277393	0.00337838	0.0059453	0.00403254	0.08	0.153846	0.227273	0.153706
P07356	Annexin A2 (Annexin II) (Annexin-2) (Calpactin I heavy chain) (Calpactin-1 heavy chain) (Chromobindin-8) (Lipocortin II) (Placental anticoagulant protein IV) (PAP-IV) (Protein I) (p36)	Anxa2 Anx2 Cal1h	66	173	339	0.00138696			0.00138696	0.04			0.04
Q00623	Apolipoprotein A-I (Apo-AI) (ApoA-I) (Apolipoprotein A1) [Cleaved into: Proapolipoprotein A-I (ProapoA-I); Truncated apolipoprotein A-I]	Apoa1	282	110376	264	0.252427	0.188626	0.175386	0.20548	7.28	8.58974	6.70455	7.52476
P09813	Apolipoprotein A-II (Apo-AII) (ApoA-II) (Apolipoprotein A2) [Cleaved into: Proapolipoprotein A-II (ProapoA-II)]	Apoa2	282	19176	102	0.0101711	0.00844595	0.0118906	0.0101692	0.293333	0.384615	0.454545	0.377498
P06728	Apolipoprotein A-IV (Apo-AIV) (ApoA-IV) (Apolipoprotein A4)	Apoa4	282	7890	395	0.0106334	0.0152027	0.0160523	0.0139628	0.306667	0.692308	0.613636	0.537537
Q8C7G5	Apolipoprotein A-V (Apo-AV) (ApoA-V) (Apolipoprotein A5) (Regeneration-associated protein 3)	Apoa5 Rap3	242	1048	368		0.00281532	0.00178359	0.00229945		0.128205	0.0681818	0.0981935
E9Q414	Apolipoprotein B-100 (Apo B-100) [Cleaved into: Apolipoprotein B-48 (Apo B-48)]	Apob	282	30149	4505	0.0550162	0.0664414	0.0701546	0.0638707	1.58667	3.02564	2.68182	2.43138
Q8VBT6	Apolipoprotein B receptor (Apolipoprotein B-100 receptor) (Apolipoprotein B48 receptor) (apoB-48R)	Apobr Apob48r	90	244	942		0.00112613		0.00112613		0.0512821		0.0512821
P34928	Apolipoprotein C-I (Apo-CI) (ApoC-I) (Apolipoprotein C1) [Cleaved into: Truncated apolipoprotein C-I]	Apoc1	279	1986	88	0.00416089	0.00337838	0.00535077	0.00429668	0.12	0.153846	0.204545	0.159464
Q05020	Apolipoprotein C-II (Apo-CII) (ApoC-II) (Apolipoprotein C2)	Apoc2	266	1724	97	0.00323625	0.00563063	0.00535077	0.00473922	0.0933333	0.25641	0.204545	0.184763
P33622	Apolipoprotein C-III (Apo-CIII) (ApoC-III) (Apolipoprotein C3)	Apoc3	241	10464	99		0.0168919	0.020214	0.018553		0.769231	0.772727	0.770979
E9QP56	Apolipoprotein C-III	Apoc3	41	2276	137	0.038835			0.038835	1.12			1.12
Q61268	Apolipoprotein C-IV (Apo-CIV) (ApoC-IV) (Apolipoprotein C2-linked) (ACL) (Apolipoprotein C4)	Apoc4 Acl	277	1260	124	0.00184928	0.00168919	0.00237812	0.0019722	0.0533333	0.0769231	0.0909091	0.0737218
P51910	Apolipoprotein D (Apo-D) (ApoD)	Apod	280	3025	189	0.00323625	0.00788288	0.00832342	0.00648085	0.0933333	0.358974	0.318182	0.25683
P08226	Apolipoprotein E (Apo-E)	Apoe	282	19929	311	0.0240407	0.0320946	0.039239	0.0317914	0.693333	1.46154	1.5	1.21829
Q01339	Beta-2-glycoprotein 1 (APC inhibitor) (Activated protein C-binding protein) (Apolipoprotein H) (Apo-H) (Beta-2-glycoprotein I) (B2GPI) (Beta(2)GPI)	Apoh B2gp1	259	1267	345	0.00138696	0.00619369	0.0059453	0.00450865	0.04	0.282051	0.227273	0.183108
Q9Z1R3	Apolipoprotein M (Apo-M) (ApoM)	Apom Ng20	282	6086	190	0.00832178	0.0146396	0.0112961	0.0114192	0.24	0.666667	0.431818	0.446162
G3X9D6	Apolipoprotein N, isoform CRA_a (Protein Apon)	Apon mCG_17031	282	6202	251	0.011558	0.0118243	0.0142687	0.0125504	0.333333	0.538462	0.545455	0.472416
Q3TYD4	Arylsulfatase G (ASG) (EC 3.1.6.-)	Arsg Kiaa1001	221	841	525	0.00138696	0.00225225	0.00297265	0.00220396	0.04	0.102564	0.113636	0.0854002
P01887	Beta-2-microglobulin	B2m	282	3412	119	0.00508553	0.00957207	0.010107	0.00825487	0.146667	0.435897	0.386364	0.322976
P07743	BPI fold-containing family A member 2 (Parotid secretory protein) (PSP)	Bpifa2 Psp	282	8169	235	0.00832178	0.0101351	0.0148633	0.0111067	0.24	0.461538	0.568182	0.42324
P01027	Complement C3 (HSE-MSF) [Cleaved into: Complement C3 beta chain; C3-beta-c (C3bc); Complement C3 alpha chain; C3a anaphylatoxin; Acylation stimulating protein (ASP) (C3adesArg); Complement C3b alpha' chain; Complement C3c alpha' chain fragment 1; Complement C3dg fragment; Complement C3g fragment; Complement C3d fragment; Complement C3f fragment; Complement C3c alpha' chain fragment 2]	C3	280	8538	1663	0.0138696	0.0185811	0.0214031	0.0179513	0.4	0.846154	0.818182	0.688112
P01029	Complement C4-B [Cleaved into: Complement C4 beta chain; Complement C4 alpha chain; C4a anaphylatoxin; Complement C4 gamma chain]	C4b C4	275	2685	1738	0.0087841	0.00731982	0.010107	0.00873698	0.253333	0.333333	0.386364	0.324343
P08607	C4b-binding protein (C4bp)	C4bpa C4bp	173	1024	469		0.00337838	0.00297265	0.00317551		0.153846	0.113636	0.133741
P51437	Cathelin-related antimicrobial peptide (Cramp) (Cathelin-like protein) (CLP)	Camp Cnlp Cramp	255	1003	173	0.000924642	0.00225225	0.00297265	0.00204985	0.0266667	0.102564	0.113636	0.0809557
Q91V98	Endosialin (Tumor endothelial marker 1) (CD antigen CD248)	Cd248 Tem1	56	155	765		0.00112613		0.00112613		0.0512821		0.0512821
Q9Z0M6	CD97 antigen (CD antigen CD97)	Cd97	275	1895	818	0.00416089	0.00563063	0.0059453	0.00524561	0.12	0.25641	0.227273	0.201228
P06909	Complement factor H (Protein beta-1-H)	Cfh Hf1	106	526	1234	0.00184928	0.00112613		0.0014877	0.0533333	0.0512821		0.0523077
Q4LDF6	Protein Cfhr2 (Putative complement factor H-related protein B)	Cfhr2 BC026782 Cfh Cfhrb_4/2	145	898	332		0.0045045	0.00475624	0.00463037		0.205128	0.181818	0.193473
P40201	Chromodomain-helicase-DNA-binding protein 1 (CHD-1) (EC 3.6.4.12) (ATP-dependent helicase CHD1)	Chd1 Chd-1	30	105	1711	0.0023116			0.0023116	0.0666667			0.0666667
Q8VCP9	C-type lectin domain family 14 member A	Clec14a	211	696	459			0.00178359	0.00178359			0.0681818	0.0681818
Q06890	Clusterin (Apolipoprotein J) (Apo-J) (Clustrin) (Sulfated glycoprotein 2) (SGP-2) [Cleaved into: Clusterin beta chain; Clusterin alpha chain]	Clu Apoj Msgp-2	282	5282	448	0.00693481	0.0135135	0.0178359	0.0127614	0.2	0.615385	0.681818	0.499068
Q9D1B1	Cystatin E/M (Cystatin M/E) (Cystatin-B)	Cst6 mCG_11738	249	1049	149	0.00138696	0.00394144	0.00356718	0.0029652	0.04	0.179487	0.136364	0.118617
P18242	Cathepsin D (EC 3.4.23.5)	Ctsd	253	1034	410	0.00138696	0.00225225	0.00178359	0.0018076	0.04	0.102564	0.0681818	0.0702486
Q6P253	Dermokine (Epidermis-specific secreted protein SK30/SK89)	Dmkn	218	863	517	0.00138696	0.00168919	0.00178359	0.00161991	0.04	0.0769231	0.0681818	0.0617016
E9Q557	Desmoplakin (DP)	Dsp	45	277	2883	0.000924642			0.000924642	0.0266667			0.0266667
Q01279	Epidermal growth factor receptor (EC 2.7.10.1)	Egfr	155	857	1210		0.00394144	0.00356718	0.00375431		0.179487	0.136364	0.157925
O88947	Coagulation factor X (EC 3.4.21.6) (Stuart factor) [Cleaved into: Factor X light chain; Factor X heavy chain; Activated factor Xa heavy chain]	F10	137	444	481		0.00112613	0.00178359	0.00145486		0.0512821	0.0681818	0.0597319
P19221	Prothrombin (EC 3.4.21.5) (Coagulation factor II) [Cleaved into: Activation peptide fragment 1; Activation peptide fragment 2; Thrombin light chain; Thrombin heavy chain]	F2 Cf2	96	374	618	0.00184928			0.00184928	0.0533333			0.0533333
Q05816	Fatty acid-binding protein, epidermal (Epidermal-type fatty acid-binding protein) (E-FABP) (Fatty acid-binding protein 5) (Keratinocyte lipid-binding protein) (Psoriasis-associated fatty acid-binding protein homolog) (PA-FABP)	Fabp5 Fabpe Klbp Mal1	36	144	135	0.000924642			0.000924642	0.0266667			0.0266667
E9PV24	Fibrinogen alpha chain [Cleaved into: Fibrinopeptide A; Fibrinogen alpha chain]	Fga	267	1354	789	0.00138696	0.00225225	0.00356718	0.00240213	0.04	0.102564	0.136364	0.0929759
Q8VCM7	Fibrinogen gamma chain	Fgg	193	936	436		0.00112613	0.00178359	0.00145486		0.0512821	0.0681818	0.0597319
P21614	Vitamin D-binding protein (DBP) (VDB) (Gc-globulin) (Group-specific component)	Gc	242	1897	476	0.00184928	0.00281532		0.0023323	0.0533333	0.128205		0.0907692
Q8K0R6	Glycolipid transfer protein domain-containing protein 2	Gltpd2	72	148	321	0.000924642			0.000924642	0.0266667			0.0266667
J3QME6	Lipase	Gm5097	71	394	396		0.00506757	0.00475624	0.00491191		0.230769	0.181818	0.206294
F6WYC8	Protein Gm5097 (Fragment)	Gm5097	65	200	245	0.00184928			0.00184928	0.0533333			0.0533333
A2AEN9	Protein Gm5938	Gm5938	200	1047	163	0.0023116	0.00337838	0.00535077	0.00368025	0.0666667	0.153846	0.204545	0.141686
Q3V2D2	Uncharacterized protein C5orf46 homolog	Gm94	149	341	93	0.000924642	0.00168919	0.00118906	0.00126763	0.0266667	0.0769231	0.0454545	0.0496814
Q8VCU2	Glycosylphosphatidylinositol specific phospholipase D1 (Glycosylphosphatidylinositol specific phospholipase D1, isoform CRA_b) (Phosphatidylinositol-glycan-specific phospholipase D)	Gpld1 mCG_3149	189	3286	842	0.00970874	0.0123874	0.0124851	0.0115271	0.28	0.564103	0.477273	0.440458
P28798	Granulins (PC cell-derived growth factor) (PCDGF) (Proepithelin) (PEPI) [Cleaved into: Acrogranin (Progranulin); Granulin-1; Granulin-2; Granulin-3; Granulin-4; Granulin-5; Granulin-6; Granulin-7]	Grn	256	1486	589	0.0023116	0.0045045	0.00416171	0.00365927	0.0666667	0.205128	0.159091	0.143629
P01898	H-2 class I histocompatibility antigen, Q10 alpha chain	H2-Q10	282	12531	325	0.0291262	0.0304054	0.0315101	0.0303472	0.84	1.38462	1.20455	1.14305
Q8HWB2	Protein H2-Q4	H2-Q4 H2-Gs10 H2-gs10 H2-Q1	263	4194	354	0.00924642	0.0106982	0.0118906	0.0106117	0.266667	0.487179	0.454545	0.402797
P14430	H-2 class I histocompatibility antigen, Q8 alpha chain	H2-Q8	11	153	326	0.00924642			0.00924642	0.266667			0.266667
Q91VB8	Alpha globin 1 (Alpha globin 2) (Alpha-globin) (Hemoglobin alpha, adult chain 1) (Hemoglobin subunit alpha) (Protein Hba-a2)	haemaglobin alpha 2 haemaglobin alpha 1 Hba-a1 Hba-a2	48	432	142	0.00416089			0.00416089	0.12			0.12
P01942	Hemoglobin subunit alpha (Alpha-globin) (Hemoglobin alpha chain)	Hba Hba-a1	228	1182	142		0.00225225	0.00237812	0.00231519		0.102564	0.0909091	0.0967366
P02088	Hemoglobin subunit beta-1 (Beta-1-globin) (Hemoglobin beta-1 chain) (Hemoglobin beta-major chain)	Hbb-b1	206	1346	147	0.00323625	0.00394144	0.0059453	0.00437433	0.0933333	0.179487	0.227273	0.166698
P02089	Hemoglobin subunit beta-2 (Beta-2-globin) (Hemoglobin beta-2 chain) (Hemoglobin beta-minor chain)	Hbb-b2	182	752	147	0.0023116	0.00337838	0.00416171	0.0032839	0.0666667	0.153846	0.159091	0.126535
A8DUK4	Beta-globin (Protein Hbb-bs) (Protein Hbb-bt)	Hbbt1 Hbb-bs Hbb-bt Hbbt2	207	1528	147			0.00535077	0.00535077			0.204545	0.204545
P13597	Intercellular adhesion molecule 1 (ICAM-1) (MALA-2) (MyD10) (CD antigen CD54)	Icam1 Icam-1	209	553	537	0.000924642	0.00225225	0.00237812	0.00185167	0.0266667	0.102564	0.0909091	0.07338
Q8VC49	Interferon alpha-inducible protein 27-like protein 2B (Interferon-stimulated gene 12 protein B2) (ISG12(b2))	Ifi27l2b Isg12(b2)	233	908	283	0.00138696	0.00337838	0.00297265	0.00257933	0.04	0.153846	0.113636	0.102494
P70389	Insulin-like growth factor-binding protein complex acid labile subunit (ALS)	Igfals Albs Als	156	500	603	0.00138696	0.00168919	0.00178359	0.00161991	0.04	0.0769231	0.0681818	0.0617016
P01872	Ig mu chain C region	Ighm Igh-6	173	809	454		0.00112613	0.00178359	0.00145486		0.0512821	0.0681818	0.0597319
P09055	Integrin beta-1 (Fibronectin receptor subunit beta) (VLA-4 subunit beta) (CD antigen CD29)	Itgb1	161	546	798		0.00225225	0.00178359	0.00201792		0.102564	0.0681818	0.085373
P11835	Integrin beta-2 (Cell surface adhesion glycoproteins LFA-1/CR3/p150,95 subunit beta) (Complement receptor C3 subunit beta) (CD antigen CD18)	Itgb2	135	381	771		0.00168919		0.00168919		0.0769231		0.0769231
O54890	Integrin beta-3 (Platelet membrane glycoprotein IIIa) (GPIIIa) (CD antigen CD61)	Itgb3	99	268	787		0.00112613	0.00178359	0.00145486		0.0512821	0.0681818	0.0597319
Q02257	Junction plakoglobin (Desmoplakin III) (Desmoplakin-3)	Jup	58	183	745	0.00138696			0.00138696	0.04			0.04
O08677	Kininogen-1 [Cleaved into: Kininogen-1 heavy chain; Bradykinin; Kininogen-1 light chain]	Kng1 Kng	99	317	661		0.00168919	0.00297265	0.00233092		0.0769231	0.113636	0.0952797
P16301	Phosphatidylcholine-sterol acyltransferase (EC 2.3.1.43) (Lecithin-cholesterol acyltransferase) (Phospholipid-cholesterol acyltransferase)	Lcat	281	2386	438	0.00739713	0.00563063	0.00653983	0.00652253	0.213333	0.25641	0.25	0.239915
Q3UT41	Lipase	Lipo1 AI747699	52	138	399	0.000924642	0.00168919	0.00118906	0.00126763	0.0266667	0.0769231	0.0454545	0.0496814
D3Z608	Lipase	Lipo4	104	320	396	0.00138696		0.00237812	0.00188254	0.04		0.0909091	0.0654545
Q9DBH5	Vesicular integral-membrane protein VIP36 (Lectin mannose-binding 2) (Vesicular integral-membrane protein 36) (VIP36)	Lman2	59	136	358		0.00281532	0.00178359	0.00229945		0.128205	0.0681818	0.0981935
Q91ZX7	Prolow-density lipoprotein receptor-related protein 1 (LRP-1) (Alpha-2-macroglobulin receptor) (A2MR) (CD antigen CD91) [Cleaved into: Low-density lipoprotein receptor-related protein 1 85 kDa subunit (LRP-85); Low-density lipoprotein receptor-related protein 1 515 kDa subunit (LRP-515); Low-density lipoprotein receptor-related protein 1 intracellular domain (LRPICD)]	Lrp1 A2mr	90	275	4545	0.00138696	0.00168919		0.00153808	0.04	0.0769231		0.0584615
Q61826	Mucosal addressin cell adhesion molecule 1 (MAdCAM-1) (mMAdCAM-1)	Madcam1	99	260	405		0.00168919		0.00168919		0.0769231		0.0769231
P28665	Murinoglobulin-1 (MuG1)	Mug1 Mug-1	282	7233	1476	0.0157189	0.0185811	0.0231867	0.0191622	0.453333	0.846154	0.886364	0.728617
Q58EV3	Major urinary protein 1 (Major urinary protein 3) (Novel member of the major urinary protein (Mup) gene family) (Protein Mup7)	Mup1 Mup3 Mup7 CT990633.3-001	97	1461	180		0.00788288		0.00788288		0.358974		0.358974
B5X0G2	Major urinary protein 17 (MUP 17)	Mup17 Mup15	68	504	180			0.00535077	0.00535077			0.204545	0.204545
P11589	Major urinary protein 2 (MUP 2)	Mup2	98	1479	180		0.00788288	0.00535077	0.00661683		0.358974	0.204545	0.28176
P11590	Major urinary protein 4 (MUP 4)	Mup4	111	496	178	0.00184928	0.00337838	0.00535077	0.00352614	0.0533333	0.153846	0.204545	0.137242
P02762	Major urinary protein 6 (MUP 6) (Alpha-2U-globulin) (Group 1, BS6) (allergen Mus m 1)	Mup6	127	1470	180	0.0087841			0.0087841	0.253333			0.253333
L7MUC7	Protein Mup7 (Fragment)	Mup7	44	449	171		0.00563063		0.00563063		0.25641		0.25641
O09043	Napsin-A (EC 3.4.23.-) (KDAP-1) (Kidney-derived aspartic protease-like protein) (KAP)	Napsa Kdap Nap	268	1171	419	0.00323625	0.00225225	0.00356718	0.00301856	0.0933333	0.102564	0.136364	0.110754
Q61982	Neurogenic locus notch homolog protein 3 (Notch 3) [Cleaved into: Notch 3 extracellular truncation; Notch 3 intracellular domain]	Notch3	128	577	2318			0.00118906	0.00118906			0.0454545	0.0454545
Q9D3H2	MCG117626 (Odorant binding protein Ia) (Protein Obp1a)	Obp1a mCG_117626	240	1380	163	0.0023116	0.00337838	0.00535077	0.00368025	0.0666667	0.153846	0.204545	0.141686
A2AEP0	Protein Obp1b	Obp1b	20	71	171		0.00225225	0.00237812	0.00231519		0.102564	0.0909091	0.0967366
E9QAV0	Olfactory receptor	Olfr597	119	285	315			0.00178359	0.00178359			0.0681818	0.0681818
Q9CQF9	Prenylcysteine oxidase (EC 1.8.3.5)	Pcyox1 Kiaa0908	281	2779	505	0.00554785	0.00675676	0.0059453	0.0060833	0.16	0.307692	0.227273	0.231655
Q9Z126	Platelet factor 4 (PF-4) (C-X-C motif chemokine 4)	Pf4 Cxcl4 Scyb4	214	552	105	0.000924642	0.00168919	0.00118906	0.00126763	0.0266667	0.0769231	0.0454545	0.0496814
P20918	Plasminogen (EC 3.4.21.7) [Cleaved into: Plasmin heavy chain A; Activation peptide; Angiostatin; Plasmin heavy chain A, short form; Plasmin light chain B]	Plg	172	999	812		0.00168919		0.00168919		0.0769231		0.0769231
P55065	Phospholipid transfer protein (Lipid transfer protein II)	Pltp	282	3983	493	0.0087841	0.00957207	0.00951249	0.00928955	0.253333	0.435897	0.363636	0.350956
Q8C165	Probable carboxypeptidase PM20D1 (EC 3.4.17.-) (Peptidase M20 domain-containing protein 1)	Pm20d1	147	485	503		0.00112613	0.00237812	0.00175212		0.0512821	0.0909091	0.0710956
Q9R0M4	Podocalyxin (Podocalyxin-like protein 1) (PC) (PCLP-1)	Podxl Pclp1	111	313	503	0.000924642		0.00237812	0.00165138	0.0266667		0.0909091	0.0587879
P52430	Serum paraoxonase/arylesterase 1 (PON 1) (EC 3.1.1.2) (EC 3.1.1.81) (EC 3.1.8.1) (Aromatic esterase 1) (A-esterase 1) (Serum aryldialkylphosphatase 1)	Pon1 Pon	282	18962	355	0.0332871	0.036036	0.039239	0.0361874	0.96	1.64103	1.5	1.36701
Q62087	Serum paraoxonase/lactonase 3 (EC 3.1.1.2) (EC 3.1.1.81) (EC 3.1.8.1)	Pon3	213	708	354	0.00184928	0.00225225	0.00297265	0.00235806	0.0533333	0.102564	0.113636	0.0898446
P30412	Peptidyl-prolyl cis-trans isomerase C (PPIase C) (EC 5.2.1.8) (Cyclophilin C) (Rotamase C)	Ppic Cypc	230	920	212	0.00138696	0.00112613	0.00118906	0.00123405	0.04	0.0512821	0.0454545	0.0455789
P00729	Carboxypeptidase Y (cpY) (EC 3.4.16.5) (Carboxypeptidase YSCY)	PRC1 YMR297W	282	15139	532	0.0346741	0.0219595	0.0261593	0.0275976	1	1	1	1
Q61207	Prosaposin (Sulfated glycoprotein 1) (SGP-1)	Psap Sgp1	278	4046	557	0.00554785	0.00900901	0.0112961	0.00861765	0.16	0.410256	0.431818	0.334025
P61027	Ras-related protein Rab-10	Rab10	103	263	200			0.00118906	0.00118906			0.0454545	0.0454545
P62821	Ras-related protein Rab-1A (YPT1-related protein)	Rab1A Rab1	124	306	205	0.00138696	0.00168919	0.00178359	0.00161991	0.04	0.0769231	0.0681818	0.0617016
Q05186	Reticulocalbin-1	Rcn1 Rca1 Rcn	113	288	325	0.000924642	0.00225225	0.00178359	0.00165349	0.0266667	0.102564	0.0681818	0.0658042
P05366	Serum amyloid A-1 protein	Saa1	277	2734	122	0.00277393	0.0168919	0.00237812	0.00734798	0.08	0.769231	0.0909091	0.31338
P05367	Serum amyloid A-2 protein [Cleaved into: Amyloid protein A (Amyloid fibril protein AA)]	Saa2	269	1749	122	0.00369857	0.0191441	0.00297265	0.00860512	0.106667	0.871795	0.113636	0.364033
P31532	Serum amyloid A-4 protein (Amyloid A-5 protein)	Saa4 Saa5	282	8050	130	0.00647249	0.00844595	0.00653983	0.00715276	0.186667	0.384615	0.25	0.273761
O35176	ABPA2 (Androgen-binding protein) (Androgen-binding protein eta) (Lacrimal androgen-binding protein eta) (Protein Scgb1b2)	Scgb1b2 Abpa2 Abph Apbh Mja1l mCG_1396	184	837	93	0.00138696	0.00225225	0.00237812	0.00200578	0.04	0.102564	0.0909091	0.0778244
Q6UGQ3	Secretoglobin family 2B member 2 (Androgen-binding protein epsilon) (Lacrimal androgen-binding protein epsilon)	Scgb2b2 Abpe	107	354	114		0.00112613	0.00118906	0.00115759		0.0512821	0.0454545	0.0483683
P18337	L-selectin (CD62 antigen-like family member L) (Leukocyte adhesion molecule 1) (LAM-1) (Leukocyte-endothelial cell adhesion molecule 1) (LECAM1) (Lymph node homing receptor) (Lymphocyte antigen 22) (Ly-22) (Lymphocyte surface MEL-14 antigen) (CD antigen CD62L)	Sell Lnhr Ly-22 Ly22	245	1340	372	0.00138696	0.00563063	0.0059453	0.00432097	0.04	0.25641	0.227273	0.174561
P07758	Alpha-1-antitrypsin 1-1 (AAT) (Alpha-1 protease inhibitor 1) (Alpha-1-antiproteinase) (Serine protease inhibitor 1-1) (Serine protease inhibitor A1a) (Serpin A1a)	Serpina1a Dom1 Spi1-1	205	1109	413	0.00138696	0.00112613	0.00178359	0.00143223	0.04	0.0512821	0.0681818	0.0531546
P22599	Alpha-1-antitrypsin 1-2 (AAT) (Alpha-1 protease inhibitor 2) (Alpha-1-antiproteinase) (Serine protease inhibitor 1-2) (Serine protease inhibitor A1b) (Serpin A1b)	Serpina1b Aat2 Dom2 Spi1-2	32	288	413			0.00178359	0.00178359			0.0681818	0.0681818
P07759	Serine protease inhibitor A3K (Serpin A3K) (Contrapsin) (SPI-2)	Serpina3k Mcm2 Spi2	270	2551	418	0.0023116	0.00281532	0.00356718	0.00289803	0.0666667	0.128205	0.136364	0.110412
P32261	Antithrombin-III (ATIII) (Serpin C1)	Serpinc1 At3	184	546	465	0.000924642	0.00225225	0.00297265	0.00204985	0.0266667	0.102564	0.113636	0.0809557
P97290	Plasma protease C1 inhibitor (C1 Inh) (C1Inh) (C1 esterase inhibitor) (C1-inhibiting factor) (Serpin G1)	Serping1 C1nh	45	94	504		0.00112613	0.00178359	0.00145486		0.0512821	0.0681818	0.0597319
Q921I1	Serotransferrin (Transferrin) (Beta-1 metal-binding globulin) (Siderophilin)	Tf Trf	182	843	697		0.00168919	0.00178359	0.00173639		0.0769231	0.0681818	0.0725524
O54819	Tissue factor pathway inhibitor (TFPI) (Extrinsic pathway inhibitor) (EPI) (Lipoprotein-associated coagulation inhibitor) (LACI)	Tfpi	263	1251	306		0.0045045	0.00356718	0.00403584		0.205128	0.136364	0.170746
Q8BSB7	Tissue factor pathway inhibitor	Tfpi	15	63	235	0.0023116			0.0023116	0.0666667			0.0666667
Q62351	Transferrin receptor protein 1 (TR) (TfR) (TfR1) (Trfr) (CD antigen CD71)	Tfrc Trfr	264	1309	763		0.00168919	0.00237812	0.00203366		0.0769231	0.0909091	0.0839161
P20065	Thymosin beta-4 (T beta 4) [Cleaved into: Hematopoietic system regulatory peptide (Seraspenide)]	Tmsb4x Ptmb4 Tmsb4	70	195	50		0.00112613		0.00112613		0.0512821		0.0512821
P07309	Transthyretin (Prealbumin)	Ttr	238	855	147	0.000924642	0.00168919	0.00178359	0.00146581	0.0266667	0.0769231	0.0681818	0.0572572
Q62465	Synaptic vesicle membrane protein VAT-1 homolog (EC 1.-.-.-)	Vat1 Vat-1	43	101	406		0.00112613	0.00178359	0.00145486		0.0512821	0.0681818	0.0597319
P29533	Vascular cell adhesion protein 1 (V-CAM 1) (VCAM-1) (CD antigen CD106)	Vcam1 Vcam-1	248	1661	739	0.00508553	0.00675676	0.00772889	0.00652373	0.146667	0.307692	0.295455	0.249938
P29788	Vitronectin (VN) (S-protein) (Serum-spreading factor)	Vtn	279	2942	478	0.00416089	0.00731982	0.0059453	0.00580867	0.12	0.333333	0.227273	0.226869
Q8BTE6	Protein Wfdc21 (RIKEN cDNA 1100001G20)	Wfdc21 1100001G20Rik mCG_1032064	60	144	63			0.00118906	0.00118906			0.0454545	0.0454545
Q6ZPZ3	Zinc finger CCCH domain-containing protein 4	Zc3h4 Kiaa1064	43	103	1304	0.000924642			0.000924642	0.0266667			0.0266667

## Sheet: AJ
Protein	Description	Gene	Count	Sum	Mol Weight	50	110	162	Average	50	110	162	Average
D2XZ31	ABPA7 (Androgen-binding protein) (Protein Scgb1b29) (Protein Scgb1b7) (Fragment)	Abpa29_a7 Abpa7 Scgb1b29 Scgb1b7	161	560	93		0.00100756	0.00105042	0.00102899		0.0357143	0.031746	0.0337302
P62737	Actin, aortic smooth muscle (Alpha-actin-2)	Acta2 Actsa Actvs	37	89	377			0.00157563	0.00157563			0.047619	0.047619
P29699	Alpha-2-HS-glycoprotein (Countertrypin) (Fetuin-A)	Ahsg Fetua	262	1246	345		0.00302267	0.00105042	0.00203655		0.107143	0.031746	0.0694444
P07724	Serum albumin	Alb Alb-1 Alb1	282	23244	608	0.0434783	0.0448363	0.0330882	0.0404676	1	1.58929	1	1.19643
Q9R182	Angiopoietin-related protein 3 (Angiopoietin-like protein 3)	Angptl3	137	431	455	0.00177462		0.00105042	0.00141252	0.0408163		0.031746	0.0362812
P97449	Aminopeptidase N (AP-N) (mAPN) (EC 3.4.11.2) (Alanyl aminopeptidase) (Aminopeptidase M) (AP-M) (Membrane protein p161) (Microsomal aminopeptidase) (CD antigen CD13)	Anpep Lap-1 Lap1	63	140	966			0.00105042	0.00105042			0.031746	0.031746
Q9CZ52	Anthrax toxin receptor 1 (Tumor endothelial marker 8)	Antxr1 Atr Tem8	249	1183	562		0.00251889	0.00210084	0.00230987		0.0892857	0.0634921	0.0763889
Q6DFX2	Anthrax toxin receptor 2	Antxr2	280	2195	487	0.00709849	0.00352645	0.00367647	0.00476714	0.163265	0.125	0.111111	0.133125
Q00623	Apolipoprotein A-I (Apo-AI) (ApoA-I) (Apolipoprotein A1) [Cleaved into: Proapolipoprotein A-I (ProapoA-I); Truncated apolipoprotein A-I]	Apoa1	282	110376	264	0.332742	0.254912	0.294118	0.293924	7.65306	9.03571	8.88889	8.52589
P09813	Apolipoprotein A-II (Apo-AII) (ApoA-II) (Apolipoprotein A2) [Cleaved into: Proapolipoprotein A-II (ProapoA-II)]	Apoa2	282	19176	102	0.0310559	0.0236776	0.0204832	0.0250722	0.714286	0.839286	0.619048	0.724206
P06728	Apolipoprotein A-IV (Apo-AIV) (ApoA-IV) (Apolipoprotein A4)	Apoa4	282	7890	395	0.0106477	0.0141058	0.0157563	0.0135033	0.244898	0.5	0.47619	0.407029
Q8C7G5	Apolipoprotein A-V (Apo-AV) (ApoA-V) (Apolipoprotein A5) (Regeneration-associated protein 3)	Apoa5 Rap3	242	1048	368	0.00354925	0.00302267	0.00577731	0.00411641	0.0816327	0.107143	0.174603	0.121126
E9Q414	Apolipoprotein B-100 (Apo B-100) [Cleaved into: Apolipoprotein B-48 (Apo B-48)]	Apob	282	30149	4505	0.0567879	0.0649874	0.0735294	0.0651016	1.30612	2.30357	2.22222	1.94397
Q8VBT6	Apolipoprotein B receptor (Apolipoprotein B-100 receptor) (Apolipoprotein B48 receptor) (apoB-48R)	Apobr Apob48r	90	244	942			0.00105042	0.00105042			0.031746	0.031746
P34928	Apolipoprotein C-I (Apo-CI) (ApoC-I) (Apolipoprotein C1) [Cleaved into: Truncated apolipoprotein C-I]	Apoc1	279	1986	88	0.00354925	0.00352645	0.0052521	0.00410926	0.0816327	0.125	0.15873	0.121788
Q05020	Apolipoprotein C-II (Apo-CII) (ApoC-II) (Apolipoprotein C2)	Apoc2	266	1724	97	0.00354925	0.00453401	0.00367647	0.00391991	0.0816327	0.160714	0.111111	0.117819
P33622	Apolipoprotein C-III (Apo-CIII) (ApoC-III) (Apolipoprotein C3)	Apoc3	241	10464	99	0.0346051	0.0292191	0.0346639	0.0328294	0.795918	1.03571	1.04762	0.959751
Q61268	Apolipoprotein C-IV (Apo-CIV) (ApoC-IV) (Apolipoprotein C2-linked) (ACL) (Apolipoprotein C4)	Apoc4 Acl	277	1260	124	0.00354925	0.00352645	0.00210084	0.00305884	0.0816327	0.125	0.0634921	0.0900416
P51910	Apolipoprotein D (Apo-D) (ApoD)	Apod	280	3025	189	0.00354925	0.00302267	0.00420168	0.0035912	0.0816327	0.107143	0.126984	0.105253
P08226	Apolipoprotein E (Apo-E)	Apoe	282	19929	311	0.025732	0.036272	0.0383403	0.0334481	0.591837	1.28571	1.15873	1.01209
Q01339	Beta-2-glycoprotein 1 (APC inhibitor) (Activated protein C-binding protein) (Apolipoprotein H) (Apo-H) (Beta-2-glycoprotein I) (B2GPI) (Beta(2)GPI)	Apoh B2gp1	259	1267	345	0.00266193	0.00151134	0.00157563	0.0019163	0.0612245	0.0535714	0.047619	0.0541383
Q9Z1R3	Apolipoprotein M (Apo-M) (ApoM)	Apom Ng20	282	6086	190	0.00709849	0.00906801	0.0110294	0.0090653	0.163265	0.321429	0.333333	0.272676
G3X9D6	Apolipoprotein N, isoform CRA_a (Protein Apon)	Apon mCG_17031	282	6202	251	0.0159716	0.0110831	0.0152311	0.0140953	0.367347	0.392857	0.460317	0.406841
Q3TYD4	Arylsulfatase G (ASG) (EC 3.1.6.-)	Arsg Kiaa1001	221	841	525	0.00177462	0.00151134	0.00262605	0.00197067	0.0408163	0.0535714	0.0793651	0.0579176
P01887	Beta-2-microglobulin	B2m	282	3412	119	0.00354925	0.00403023	0.00472689	0.00410212	0.0816327	0.142857	0.142857	0.122449
P07743	BPI fold-containing family A member 2 (Parotid secretory protein) (PSP)	Bpifa2 Psp	282	8169	235	0.00621118	0.00352645	0.00577731	0.00517165	0.142857	0.125	0.174603	0.147487
P01027	Complement C3 (HSE-MSF) [Cleaved into: Complement C3 beta chain; C3-beta-c (C3bc); Complement C3 alpha chain; C3a anaphylatoxin; Acylation stimulating protein (ASP) (C3adesArg); Complement C3b alpha' chain; Complement C3c alpha' chain fragment 1; Complement C3dg fragment; Complement C3g fragment; Complement C3d fragment; Complement C3f fragment; Complement C3c alpha' chain fragment 2]	C3	280	8538	1663	0.0150843	0.0256927	0.0147059	0.0184943	0.346939	0.910714	0.444444	0.567366
P01029	Complement C4-B [Cleaved into: Complement C4 beta chain; Complement C4 alpha chain; C4a anaphylatoxin; Complement C4 gamma chain]	C4b C4	275	2685	1738	0.00354925	0.00403023	0.00367647	0.00375198	0.0816327	0.142857	0.111111	0.111867
P51437	Cathelin-related antimicrobial peptide (Cramp) (Cathelin-like protein) (CLP)	Camp Cnlp Cramp	255	1003	173	0.00177462	0.00100756		0.00139109	0.0408163	0.0357143		0.0382653
Q9Z0M6	CD97 antigen (CD antigen CD97)	Cd97	275	1895	818	0.00177462	0.00302267	0.00262605	0.00247445	0.0408163	0.107143	0.0793651	0.0757748
Q8R1U2	Cell growth regulator with EF hand domain protein 1 (Cell growth regulatory gene 11 protein) (Hydrophobestin)	Cgref1 Cgr11	39	88	281			0.00105042	0.00105042			0.031746	0.031746
P49300	C-type lectin domain family 10 member A (MMGL) (Macrophage asialoglycoprotein-binding protein 1) (M-ASGP-BP-1) (Macrophage galactose/N-acetylgalactosamine-specific lectin)	Clec10a Mgl Mgl1	54	129	304		0.00100756		0.00100756		0.0357143		0.0357143
Q8VCP9	C-type lectin domain family 14 member A	Clec14a	211	696	459	0.00177462		0.00105042	0.00141252	0.0408163		0.031746	0.0362812
Q06890	Clusterin (Apolipoprotein J) (Apo-J) (Clustrin) (Sulfated glycoprotein 2) (SGP-2) [Cleaved into: Clusterin beta chain; Clusterin alpha chain]	Clu Apoj Msgp-2	282	5282	448	0.00621118	0.0070529	0.0052521	0.00617206	0.142857	0.25	0.15873	0.183862
P21460	Cystatin-C (Cystatin-3)	Cst3	36	91	140			0.00105042	0.00105042			0.031746	0.031746
Q9D1B1	Cystatin E/M (Cystatin M/E) (Cystatin-B)	Cst6 mCG_11738	249	1049	149		0.00251889	0.00262605	0.00257247		0.0892857	0.0793651	0.0843254
P18242	Cathepsin D (EC 3.4.23.5)	Ctsd	253	1034	410	0.00354925	0.00403023	0.00367647	0.00375198	0.0816327	0.142857	0.111111	0.111867
Q6P253	Dermokine (Epidermis-specific secreted protein SK30/SK89)	Dmkn	218	863	517	0.00266193	0.00352645	0.00367647	0.00328828	0.0612245	0.125	0.111111	0.0991119
O88947	Coagulation factor X (EC 3.4.21.6) (Stuart factor) [Cleaved into: Factor X light chain; Factor X heavy chain; Activated factor Xa heavy chain]	F10	137	444	481		0.00100756	0.00157563	0.00129159		0.0357143	0.047619	0.0416667
P19221	Prothrombin (EC 3.4.21.5) (Coagulation factor II) [Cleaved into: Activation peptide fragment 1; Activation peptide fragment 2; Thrombin light chain; Thrombin heavy chain]	F2 Cf2	96	374	618			0.00105042	0.00105042			0.031746	0.031746
Q9QXC1	Fetuin-B (Fetuin-like protein IRL685)	Fetub	84	257	388			0.00105042	0.00105042			0.031746	0.031746
E9PV24	Fibrinogen alpha chain [Cleaved into: Fibrinopeptide A; Fibrinogen alpha chain]	Fga	267	1354	789	0.00177462	0.00100756	0.00210084	0.00162767	0.0408163	0.0357143	0.0634921	0.0466742
Q8K0E8	Fibrinogen beta chain [Cleaved into: Fibrinopeptide B; Fibrinogen beta chain]	Fgb	134	610	481			0.00105042	0.00105042			0.031746	0.031746
Q8VCM7	Fibrinogen gamma chain	Fgg	193	936	436			0.00105042	0.00105042			0.031746	0.031746
P21614	Vitamin D-binding protein (DBP) (VDB) (Gc-globulin) (Group-specific component)	Gc	242	1897	476		0.00403023	0.00105042	0.00254032		0.142857	0.031746	0.0873016
Q8K0R6	Glycolipid transfer protein domain-containing protein 2	Gltpd2	72	148	321		0.00100756	0.00105042	0.00102899		0.0357143	0.031746	0.0337302
F6WYC8	Protein Gm5097 (Fragment)	Gm5097	65	200	245		0.00100756	0.00157563	0.00129159		0.0357143	0.047619	0.0416667
A2AEN9	Protein Gm5938	Gm5938	200	1047	163		0.00151134		0.00151134		0.0535714		0.0535714
Q3V2D2	Uncharacterized protein C5orf46 homolog	Gm94	149	341	93	0.00177462		0.00105042	0.00141252	0.0408163		0.031746	0.0362812
O70362	Phosphatidylinositol-glycan-specific phospholipase D (PI-G PLD) (EC 3.1.4.50) (Glycoprotein phospholipase D) (Glycosyl-phosphatidylinositol-specific phospholipase D) (GPI-PLD) (GPI-specific phospholipase D)	Gpld1	92	1235	837		0.00654912		0.00654912		0.232143		0.232143
Q8VCU2	Glycosylphosphatidylinositol specific phospholipase D1 (Glycosylphosphatidylinositol specific phospholipase D1, isoform CRA_b) (Phosphatidylinositol-glycan-specific phospholipase D)	Gpld1 mCG_3149	189	3286	842	0.00621118		0.00630252	0.00625685	0.142857		0.190476	0.166667
P28798	Granulins (PC cell-derived growth factor) (PCDGF) (Proepithelin) (PEPI) [Cleaved into: Acrogranin (Progranulin); Granulin-1; Granulin-2; Granulin-3; Granulin-4; Granulin-5; Granulin-6; Granulin-7]	Grn	256	1486	589		0.00251889	0.00210084	0.00230987		0.0892857	0.0634921	0.0763889
E9PX63	Protein H2-Q1	H2-Q1	111	1014	341	0.00532387	0.00604534	0.0052521	0.00554044	0.122449	0.214286	0.15873	0.165155
P01898	H-2 class I histocompatibility antigen, Q10 alpha chain	H2-Q10	282	12531	325	0.0310559	0.0191436	0.0215336	0.023911	0.714286	0.678571	0.650794	0.681217
Q4KN81	Histocompatibility 2, Q region locus 2 (MHC class I antigen) (Protein H2-Q2)	H2-Q2 Gm11132	6	66	360	0.00976043			0.00976043	0.22449			0.22449
Q8HWB2	Protein H2-Q4	H2-Q4 H2-Gs10 H2-gs10 H2-Q1	263	4194	354	0.0079858	0.0070529	0.00682773	0.00728881	0.183673	0.25	0.206349	0.213341
P01942	Hemoglobin subunit alpha (Alpha-globin) (Hemoglobin alpha chain)	Hba Hba-a1	228	1182	142	0.00354925	0.00453401	0.00210084	0.0033947	0.0816327	0.160714	0.0634921	0.101946
P02088	Hemoglobin subunit beta-1 (Beta-1-globin) (Hemoglobin beta-1 chain) (Hemoglobin beta-major chain)	Hbb-b1	206	1346	147	0.00354925	0.00554156	0.00577731	0.00495604	0.0816327	0.196429	0.174603	0.150888
P02089	Hemoglobin subunit beta-2 (Beta-2-globin) (Hemoglobin beta-2 chain) (Hemoglobin beta-minor chain)	Hbb-b2	182	752	147	0.00177462	0.00302267	0.00367647	0.00282459	0.0408163	0.107143	0.111111	0.0863568
A8DUK4	Beta-globin (Protein Hbb-bs) (Protein Hbb-bt)	Hbbt1 Hbb-bs Hbb-bt Hbbt2	207	1528	147	0.00177462	0.00503778		0.0034062	0.0408163	0.178571		0.109694
P13597	Intercellular adhesion molecule 1 (ICAM-1) (MALA-2) (MyD10) (CD antigen CD54)	Icam1 Icam-1	209	553	537		0.00100756	0.00105042	0.00102899		0.0357143	0.031746	0.0337302
Q8VC49	Interferon alpha-inducible protein 27-like protein 2B (Interferon-stimulated gene 12 protein B2) (ISG12(b2))	Ifi27l2b Isg12(b2)	233	908	283	0.00354925	0.00100756	0.00157563	0.00204414	0.0816327	0.0357143	0.047619	0.0549887
P70389	Insulin-like growth factor-binding protein complex acid labile subunit (ALS)	Igfals Albs Als	156	500	603		0.00151134		0.00151134		0.0535714		0.0535714
P01872	Ig mu chain C region	Ighm Igh-6	173	809	454	0.00177462		0.00105042	0.00141252	0.0408163		0.031746	0.0362812
P97812	Indian hedgehog protein (IHH) (HHG-2) [Cleaved into: Indian hedgehog protein N-product; Indian hedgehog protein C-product]	Ihh	149	457	411		0.00151134	0.00157563	0.00154348		0.0535714	0.047619	0.0505952
Q62469	Integrin alpha-2 (CD49 antigen-like family member B) (Collagen receptor) (Platelet membrane glycoprotein Ia) (GPIa) (VLA-2 subunit alpha) (CD antigen CD49b)	Itga2	76	280	1178		0.00100756		0.00100756		0.0357143		0.0357143
P09055	Integrin beta-1 (Fibronectin receptor subunit beta) (VLA-4 subunit beta) (CD antigen CD29)	Itgb1	161	546	798		0.00151134	0.00157563	0.00154348		0.0535714	0.047619	0.0505952
P16301	Phosphatidylcholine-sterol acyltransferase (EC 2.3.1.43) (Lecithin-cholesterol acyltransferase) (Phospholipid-cholesterol acyltransferase)	Lcat	281	2386	438	0.00532387	0.0070529	0.00577731	0.00605136	0.122449	0.25	0.174603	0.182351
D3YY49	Lipase	Lipo2	66	172	398		0.00100756		0.00100756		0.0357143		0.0357143
Q91ZX7	Prolow-density lipoprotein receptor-related protein 1 (LRP-1) (Alpha-2-macroglobulin receptor) (A2MR) (CD antigen CD91) [Cleaved into: Low-density lipoprotein receptor-related protein 1 85 kDa subunit (LRP-85); Low-density lipoprotein receptor-related protein 1 515 kDa subunit (LRP-515); Low-density lipoprotein receptor-related protein 1 intracellular domain (LRPICD)]	Lrp1 A2mr	90	275	4545	0.00177462		0.00105042	0.00141252	0.0408163		0.031746	0.0362812
P28665	Murinoglobulin-1 (MuG1)	Mug1 Mug-1	282	7233	1476	0.00976043	0.0105793	0.0136555	0.0113317	0.22449	0.375	0.412698	0.337396
Q58EV3	Major urinary protein 1 (Major urinary protein 3) (Novel member of the major urinary protein (Mup) gene family) (Protein Mup7)	Mup1 Mup3 Mup7 CT990633.3-001	97	1461	180		0.00755668	0.00840336	0.00798002		0.267857	0.253968	0.260913
P11589	Major urinary protein 2 (MUP 2)	Mup2	98	1479	180	0.00443656	0.00654912	0.00840336	0.00646301	0.102041	0.232143	0.253968	0.196051
P04939	Major urinary protein 3 (MUP 3) (Non-group 1/group 2 MUP15)	Mup3	87	301	184			0.00157563	0.00157563			0.047619	0.047619
P11590	Major urinary protein 4 (MUP 4)	Mup4	111	496	178		0.00151134		0.00151134		0.0535714		0.0535714
O09043	Napsin-A (EC 3.4.23.-) (KDAP-1) (Kidney-derived aspartic protease-like protein) (KAP)	Napsa Kdap Nap	268	1171	419	0.00354925	0.00201511	0.00262605	0.00273014	0.0816327	0.0714286	0.0793651	0.0774754
Q61982	Neurogenic locus notch homolog protein 3 (Notch 3) [Cleaved into: Notch 3 extracellular truncation; Notch 3 intracellular domain]	Notch3	128	577	2318			0.00105042	0.00105042			0.031746	0.031746
Q9D3H2	MCG117626 (Odorant binding protein Ia) (Protein Obp1a)	Obp1a mCG_117626	240	1380	163		0.00151134	0.00157563	0.00154348		0.0535714	0.047619	0.0505952
Q9CQF9	Prenylcysteine oxidase (EC 1.8.3.5)	Pcyox1 Kiaa0908	281	2779	505	0.00532387	0.00604534	0.00682773	0.00606565	0.122449	0.214286	0.206349	0.181028
Q9Z126	Platelet factor 4 (PF-4) (C-X-C motif chemokine 4)	Pf4 Cxcl4 Scyb4	214	552	105		0.00151134	0.00157563	0.00154348		0.0535714	0.047619	0.0505952
P20918	Plasminogen (EC 3.4.21.7) [Cleaved into: Plasmin heavy chain A; Activation peptide; Angiostatin; Plasmin heavy chain A, short form; Plasmin light chain B]	Plg	172	999	812		0.00151134	0.00210084	0.00180609		0.0535714	0.0634921	0.0585317
P55065	Phospholipid transfer protein (Lipid transfer protein II)	Pltp	282	3983	493	0.00709849	0.00906801	0.00892857	0.00836502	0.163265	0.321429	0.269841	0.251512
P52430	Serum paraoxonase/arylesterase 1 (PON 1) (EC 3.1.1.2) (EC 3.1.1.81) (EC 3.1.8.1) (Aromatic esterase 1) (A-esterase 1) (Serum aryldialkylphosphatase 1)	Pon1 Pon	282	18962	355	0.0514641	0.0327456	0.0378151	0.0406749	1.18367	1.16071	1.14286	1.16241
Q62087	Serum paraoxonase/lactonase 3 (EC 3.1.1.2) (EC 3.1.1.81) (EC 3.1.8.1)	Pon3	213	708	354		0.00201511	0.00105042	0.00153277		0.0714286	0.031746	0.0515873
P30412	Peptidyl-prolyl cis-trans isomerase C (PPIase C) (EC 5.2.1.8) (Cyclophilin C) (Rotamase C)	Ppic Cypc	230	920	212	0.00177462	0.00201511	0.00262605	0.0021386	0.0408163	0.0714286	0.0793651	0.06387
P00729	Carboxypeptidase Y (cpY) (EC 3.4.16.5) (Carboxypeptidase YSCY)	PRC1 YMR297W	282	15139	532	0.0434783	0.0282116	0.0330882	0.034926	1	1	1	1
Q61207	Prosaposin (Sulfated glycoprotein 1) (SGP-1)	Psap Sgp1	278	4046	557	0.00887311	0.00906801	0.0136555	0.0105322	0.204082	0.321429	0.412698	0.312736
P61027	Ras-related protein Rab-10	Rab10	103	263	200		0.00151134	0.00105042	0.00128088		0.0535714	0.031746	0.0426587
Q00724	Retinol-binding protein 4 (Plasma retinol-binding protein) (PRBP) (RBP)	Rbp4	190	799	201	0.00177462	0.00100756	0.00157563	0.0014526	0.0408163	0.0357143	0.047619	0.0413832
Q05186	Reticulocalbin-1	Rcn1 Rca1 Rcn	113	288	325		0.00100756	0.00105042	0.00102899		0.0357143	0.031746	0.0337302
P05366	Serum amyloid A-1 protein	Saa1	277	2734	122	0.00443656	0.00302267	0.00210084	0.00318669	0.102041	0.107143	0.0634921	0.0908919
P05367	Serum amyloid A-2 protein [Cleaved into: Amyloid protein A (Amyloid fibril protein AA)]	Saa2	269	1749	122		0.00100756	0.00105042	0.00102899		0.0357143	0.031746	0.0337302
P31532	Serum amyloid A-4 protein (Amyloid A-5 protein)	Saa4 Saa5	282	8050	130	0.0248447	0.0125945	0.012605	0.0166814	0.571429	0.446429	0.380952	0.46627
O35176	ABPA2 (Androgen-binding protein) (Androgen-binding protein eta) (Lacrimal androgen-binding protein eta) (Protein Scgb1b2)	Scgb1b2 Abpa2 Abph Apbh Mja1l mCG_1396	184	837	93		0.00151134	0.00105042	0.00128088		0.0535714	0.031746	0.0426587
D2XZ38	Androgen-binding protein (Protein Scgb2b3) (Fragment)	Scgb2b3 Abpbg3 Gm4362	76	286	112		0.00100756		0.00100756		0.0357143		0.0357143
D3YYY1	ABPBG7 (MCG116526) (Protein Scgb2b7)	Scgb2b7 Abpbg7 mCG_116526	135	403	112		0.00151134	0.00105042	0.00128088		0.0535714	0.031746	0.0426587
P18337	L-selectin (CD62 antigen-like family member L) (Leukocyte adhesion molecule 1) (LAM-1) (Leukocyte-endothelial cell adhesion molecule 1) (LECAM1) (Lymph node homing receptor) (Lymphocyte antigen 22) (Ly-22) (Lymphocyte surface MEL-14 antigen) (CD antigen CD62L)	Sell Lnhr Ly-22 Ly22	245	1340	372		0.00151134	0.00105042	0.00128088		0.0535714	0.031746	0.0426587
P07758	Alpha-1-antitrypsin 1-1 (AAT) (Alpha-1 protease inhibitor 1) (Alpha-1-antiproteinase) (Serine protease inhibitor 1-1) (Serine protease inhibitor A1a) (Serpin A1a)	Serpina1a Dom1 Spi1-1	205	1109	413		0.00201511	0.00315126	0.00258319		0.0714286	0.0952381	0.0833333
Q00898	Alpha-1-antitrypsin 1-5 (Alpha-1 protease inhibitor 5) (Serine protease inhibitor 1-5) (Serine protease inhibitor A1e) (Serpin A1e)	Serpina1e Dom5 Spi1-5	123	716	413		0.00251889	0.00367647	0.00309768		0.0892857	0.111111	0.100198
P07759	Serine protease inhibitor A3K (Serpin A3K) (Contrapsin) (SPI-2)	Serpina3k Mcm2 Spi2	270	2551	418	0.00177462	0.00403023	0.00210084	0.00263523	0.0408163	0.142857	0.0634921	0.0823885
P32261	Antithrombin-III (ATIII) (Serpin C1)	Serpinc1 At3	184	546	465		0.00151134	0.00105042	0.00128088		0.0535714	0.031746	0.0426587
O54819	Tissue factor pathway inhibitor (TFPI) (Extrinsic pathway inhibitor) (EPI) (Lipoprotein-associated coagulation inhibitor) (LACI)	Tfpi	263	1251	306	0.00266193	0.00302267	0.00157563	0.00242008	0.0612245	0.107143	0.047619	0.0719955
Q62351	Transferrin receptor protein 1 (TR) (TfR) (TfR1) (Trfr) (CD antigen CD71)	Tfrc Trfr	264	1309	763	0.00532387	0.00453401	0.00210084	0.00398624	0.122449	0.160714	0.0634921	0.115552
E9Q2T3	Protein Tnxb	Tnxb	43	101	3126	0.00177462			0.00177462	0.0408163			0.0408163
P07309	Transthyretin (Prealbumin)	Ttr	238	855	147		0.00201511	0.00105042	0.00153277		0.0714286	0.031746	0.0515873
Q62465	Synaptic vesicle membrane protein VAT-1 homolog (EC 1.-.-.-)	Vat1 Vat-1	43	101	406			0.00105042	0.00105042			0.031746	0.031746
P29533	Vascular cell adhesion protein 1 (V-CAM 1) (VCAM-1) (CD antigen CD106)	Vcam1 Vcam-1	248	1661	739	0.00177462	0.00352645	0.00210084	0.0024673	0.0408163	0.125	0.0634921	0.0764361
P29788	Vitronectin (VN) (S-protein) (Serum-spreading factor)	Vtn	279	2942	478	0.00709849	0.00503778	0.00577731	0.0059712	0.163265	0.178571	0.174603	0.172147

## Sheet: AKRJ
Protein	Description	Gene	count	sum	Mol Weight	5	59	192	231	Average	5	59	192	231	Average
D2XZ31	ABPA7 (Androgen-binding protein) (Protein Scgb1b29) (Protein Scgb1b7) (Fragment)	Abpa29_a7 Abpa7 Scgb1b29 Scgb1b7	161	560	93	0.00235156			0.00416171	0.00325664	0.0606061			0.155556	0.108081
P62737	Actin, aortic smooth muscle (Alpha-actin-2)	Acta2 Actsa Actvs	37	89	377			0.00112486		0.00112486			0.0555556		0.0555556
P29699	Alpha-2-HS-glycoprotein (Countertrypin) (Fetuin-A)	Ahsg Fetua	262	1246	345	0.00235156	0.00336474	0.00224972	0.00237812	0.00258603	0.0606061	0.185185	0.111111	0.0888889	0.111448
P07724	Serum albumin	Alb Alb-1 Alb1	282	23244	608	0.0329218	0.0329744	0.0354331	0.0404281	0.0354393	0.848485	1.81481	1.75	1.51111	1.4811
Q9R182	Angiopoietin-related protein 3 (Angiopoietin-like protein 3)	Angptl3	137	431	455			0.00112486	0.00118906	0.00115696			0.0555556	0.0444444	0.05
Q9CZ52	Anthrax toxin receptor 1 (Tumor endothelial marker 8)	Antxr1 Atr Tem8	249	1183	562	0.00176367	0.0013459	0.00281215	0.00416171	0.00252086	0.0454545	0.0740741	0.138889	0.155556	0.103493
Q6DFX2	Anthrax toxin receptor 2	Antxr2	280	2195	487	0.00352734	0.00269179	0.00281215	0.00535077	0.00359551	0.0909091	0.148148	0.138889	0.2	0.144487
Q00623	Apolipoprotein A-I (Apo-AI) (ApoA-I) (Apolipoprotein A1) [Cleaved into: Proapolipoprotein A-I (ProapoA-I); Truncated apolipoprotein A-I]	Apoa1	282	110376	264	0.341564	0.145357	0.117548	0.166468	0.192734	8.80303	8	5.80556	6.22222	7.2077
P09813	Apolipoprotein A-II (Apo-AII) (ApoA-II) (Apolipoprotein A2) [Cleaved into: Proapolipoprotein A-II (ProapoA-II)]	Apoa2	282	19176	102	0.0711346	0.0329744	0.0331834	0.0428062	0.0450246	1.83333	1.81481	1.63889	1.6	1.72176
P06728	Apolipoprotein A-IV (Apo-AIV) (ApoA-IV) (Apolipoprotein A4)	Apoa4	282	7890	395	0.0123457	0.00942127	0.00843645	0.0148633	0.0112667	0.318182	0.518519	0.416667	0.555556	0.452231
Q8C7G5	Apolipoprotein A-V (Apo-AV) (ApoA-V) (Apolipoprotein A5) (Regeneration-associated protein 3)	Apoa5 Rap3	242	1048	368	0.00235156	0.0013459	0.00224972	0.00237812	0.00208132	0.0606061	0.0740741	0.111111	0.0888889	0.08367
E9Q414	Apolipoprotein B-100 (Apo B-100) [Cleaved into: Apolipoprotein B-48 (Apo B-48)]	Apob	282	30149	4505	0.0493827	0.0356662	0.0461192	0.0558859	0.0467635	1.27273	1.96296	2.27778	2.08889	1.90059
Q8VBT6	Apolipoprotein B receptor (Apolipoprotein B-100 receptor) (Apolipoprotein B48 receptor) (apoB-48R)	Apobr Apob48r	90	244	942				0.00118906	0.00118906				0.0444444	0.0444444
P34928	Apolipoprotein C-I (Apo-CI) (ApoC-I) (Apolipoprotein C1) [Cleaved into: Truncated apolipoprotein C-I]	Apoc1	279	1986	88	0.00235156	0.00403769	0.00449944	0.00356718	0.00361397	0.0606061	0.222222	0.222222	0.133333	0.159596
Q05020	Apolipoprotein C-II (Apo-CII) (ApoC-II) (Apolipoprotein C2)	Apoc2	266	1724	97	0.00235156		0.00281215	0.00475624	0.00330665	0.0606061		0.138889	0.177778	0.125758
P33622	Apolipoprotein C-III (Apo-CIII) (ApoC-III) (Apolipoprotein C3)	Apoc3	241	10464	99	0.0329218	0.0168237	0.00899888	0.0136742	0.0181046	0.848485	0.925926	0.444444	0.511111	0.682492
Q61268	Apolipoprotein C-IV (Apo-CIV) (ApoC-IV) (Apolipoprotein C2-linked) (ACL) (Apolipoprotein C4)	Apoc4 Acl	277	1260	124	0.00293945	0.00269179	0.00337458	0.00356718	0.00314325	0.0757576	0.148148	0.166667	0.133333	0.130976
P51910	Apolipoprotein D (Apo-D) (ApoD)	Apod	280	3025	189	0.00411523	0.00538358	0.00674916	0.00713436	0.00584558	0.106061	0.296296	0.333333	0.266667	0.250589
P08226	Apolipoprotein E (Apo-E)	Apoe	282	19929	311	0.0199882	0.0356662	0.0247469	0.0398335	0.0300587	0.515152	1.96296	1.22222	1.48889	1.29731
Q01339	Beta-2-glycoprotein 1 (APC inhibitor) (Activated protein C-binding protein) (Apolipoprotein H) (Apo-H) (Beta-2-glycoprotein I) (B2GPI) (Beta(2)GPI)	Apoh B2gp1	259	1267	345	0.00176367		0.00224972	0.00416171	0.00272503	0.0454545		0.111111	0.155556	0.10404
Q9Z1R3	Apolipoprotein M (Apo-M) (ApoM)	Apom Ng20	282	6086	190	0.00940623	0.0316285	0.0163105	0.0112961	0.0171603	0.242424	1.74074	0.805556	0.422222	0.802736
G3X9D6	Apolipoprotein N, isoform CRA_a (Protein Apon)	Apon mCG_17031	282	6202	251	0.0170488	0.0141319	0.0101237	0.0160523	0.0143392	0.439394	0.777778	0.5	0.6	0.579293
Q3TYD4	Arylsulfatase G (ASG) (EC 3.1.6.-)	Arsg Kiaa1001	221	841	525		0.00201884	0.00224972	0.00356718	0.00261191		0.111111	0.111111	0.133333	0.118519
P01887	Beta-2-microglobulin	B2m	282	3412	119	0.00470312	0.00740242	0.0095613	0.00772889	0.00734893	0.121212	0.407407	0.472222	0.288889	0.322433
P07743	BPI fold-containing family A member 2 (Parotid secretory protein) (PSP)	Bpifa2 Psp	282	8169	235	0.00764256	0.00538358	0.00393701	0.00535077	0.00557848	0.19697	0.296296	0.194444	0.2	0.221928
P18572	Basigin (Basic immunoglobulin superfamily) (HT7 antigen) (Membrane glycoprotein gp42) (CD antigen CD147)	Bsg	46	105	389		0.0013459		0.00118906	0.00126748		0.0740741		0.0444444	0.0592593
P01027	Complement C3 (HSE-MSF) [Cleaved into: Complement C3 beta chain; C3-beta-c (C3bc); Complement C3 alpha chain; C3a anaphylatoxin; Acylation stimulating protein (ASP) (C3adesArg); Complement C3b alpha' chain; Complement C3c alpha' chain fragment 1; Complement C3dg fragment; Complement C3g fragment; Complement C3d fragment; Complement C3f fragment; Complement C3c alpha' chain fragment 2]	C3	280	8538	1663	0.0176367	0.0174966	0.0168729	0.019025	0.0177578	0.454545	0.962963	0.833333	0.711111	0.740488
P01029	Complement C4-B [Cleaved into: Complement C4 beta chain; Complement C4 alpha chain; C4a anaphylatoxin; Complement C4 gamma chain]	C4b C4	275	2685	1738	0.00352734	0.00269179	0.00224972	0.00178359	0.00256311	0.0909091	0.148148	0.111111	0.0666667	0.104209
P51437	Cathelin-related antimicrobial peptide (Cramp) (Cathelin-like protein) (CLP)	Camp Cnlp Cramp	255	1003	173		0.00269179	0.00168729	0.00237812	0.0022524		0.148148	0.0833333	0.0888889	0.10679
Q9Z0M6	CD97 antigen (CD antigen CD97)	Cd97	275	1895	818	0.00176367	0.00471063	0.00224972	0.00237812	0.00277554	0.0454545	0.259259	0.111111	0.0888889	0.126178
P06909	Complement factor H (Protein beta-1-H)	Cfh Hf1	106	526	1234	0.00117578	0.00201884			0.00159731	0.030303	0.111111			0.0707071
Q4LDF6	Protein Cfhr2 (Putative complement factor H-related protein B)	Cfhr2 BC026782 Cfh Cfhrb_4/2	145	898	332			0.00393701	0.00356718	0.00375209			0.194444	0.133333	0.163889
Q8VCP9	C-type lectin domain family 14 member A	Clec14a	211	696	459			0.00224972	0.00118906	0.00171939			0.111111	0.0444444	0.0777778
Q06890	Clusterin (Apolipoprotein J) (Apo-J) (Clustrin) (Sulfated glycoprotein 2) (SGP-2) [Cleaved into: Clusterin beta chain; Clusterin alpha chain]	Clu Apoj Msgp-2	282	5282	448	0.00587889	0.00942127	0.0106862	0.0124851	0.00961787	0.151515	0.518519	0.527778	0.466667	0.41612
Q9D1B1	Cystatin E/M (Cystatin M/E) (Cystatin-B)	Cst6 mCG_11738	249	1049	149	0.00176367	0.00336474	0.00281215	0.00356718	0.00287693	0.0454545	0.185185	0.138889	0.133333	0.125715
P18242	Cathepsin D (EC 3.4.23.5)	Ctsd	253	1034	410	0.00235156		0.00112486	0.00297265	0.00214969	0.0606061		0.0555556	0.111111	0.0757576
Q6P253	Dermokine (Epidermis-specific secreted protein SK30/SK89)	Dmkn	218	863	517		0.0013459			0.0013459		0.0740741			0.0740741
E9Q557	Desmoplakin (DP)	Dsp	45	277	2883			0.00112486		0.00112486			0.0555556		0.0555556
Q01279	Epidermal growth factor receptor (EC 2.7.10.1)	Egfr	155	857	1210			0.00168729		0.00168729			0.0833333		0.0833333
O88947	Coagulation factor X (EC 3.4.21.6) (Stuart factor) [Cleaved into: Factor X light chain; Factor X heavy chain; Activated factor Xa heavy chain]	F10	137	444	481		0.00201884	0.00168729	0.00178359	0.00182991		0.111111	0.0833333	0.0666667	0.087037
P19221	Prothrombin (EC 3.4.21.5) (Coagulation factor II) [Cleaved into: Activation peptide fragment 1; Activation peptide fragment 2; Thrombin light chain; Thrombin heavy chain]	F2 Cf2	96	374	618	0.00352734	0.00403769	0.00112486		0.00289663	0.0909091	0.222222	0.0555556		0.122896
Q05816	Fatty acid-binding protein, epidermal (Epidermal-type fatty acid-binding protein) (E-FABP) (Fatty acid-binding protein 5) (Keratinocyte lipid-binding protein) (Psoriasis-associated fatty acid-binding protein homolog) (PA-FABP)	Fabp5 Fabpe Klbp Mal1	36	144	135			0.00281215		0.00281215			0.138889		0.138889
E9PV24	Fibrinogen alpha chain [Cleaved into: Fibrinopeptide A; Fibrinogen alpha chain]	Fga	267	1354	789	0.00176367	0.00672948	0.00281215	0.00297265	0.00356949	0.0454545	0.37037	0.138889	0.111111	0.166456
Q8K0E8	Fibrinogen beta chain [Cleaved into: Fibrinopeptide B; Fibrinogen beta chain]	Fgb	134	610	481		0.00201884		0.00118906	0.00160395		0.111111		0.0444444	0.0777778
Q8VCM7	Fibrinogen gamma chain	Fgg	193	936	436	0.00117578	0.0013459		0.00237812	0.00163327	0.030303	0.0740741		0.0888889	0.064422
P21614	Vitamin D-binding protein (DBP) (VDB) (Gc-globulin) (Group-specific component)	Gc	242	1897	476		0.00269179	0.00168729	0.00237812	0.0022524		0.148148	0.0833333	0.0888889	0.10679
J3QME6	Lipase	Gm5097	71	394	396	0.00352734			0.00475624	0.00414179	0.0909091			0.177778	0.134343
A2AEN9	Protein Gm5938	Gm5938	200	1047	163	0.00235156			0.00178359	0.00206757	0.0606061			0.0666667	0.0636364
Q3V2D2	Uncharacterized protein C5orf46 homolog	Gm94	149	341	93	0.00117578	0.0013459	0.00112486		0.00121551	0.030303	0.0740741	0.0555556		0.0533109
O70362	Phosphatidylinositol-glycan-specific phospholipase D (PI-G PLD) (EC 3.1.4.50) (Glycoprotein phospholipase D) (Glycosyl-phosphatidylinositol-specific phospholipase D) (GPI-PLD) (GPI-specific phospholipase D)	Gpld1	92	1235	837		0.00471063	0.00224972	0.00535077	0.00410371		0.259259	0.111111	0.2	0.190123
P46412	Glutathione peroxidase 3 (GPx-3) (GSHPx-3) (EC 1.11.1.9) (Plasma glutathione peroxidase) (GPx-P) (GSHPx-P)	Gpx3	38	80	226	0.00117578				0.00117578	0.030303				0.030303
P28798	Granulins (PC cell-derived growth factor) (PCDGF) (Proepithelin) (PEPI) [Cleaved into: Acrogranin (Progranulin); Granulin-1; Granulin-2; Granulin-3; Granulin-4; Granulin-5; Granulin-6; Granulin-7]	Grn	256	1486	589	0.00176367		0.00281215	0.00475624	0.00311069	0.0454545		0.138889	0.177778	0.120707
P01898	H-2 class I histocompatibility antigen, Q10 alpha chain	H2-Q10	282	12531	325	0.0282187	0.0323015	0.0320585	0.030321	0.0307249	0.727273	1.77778	1.58333	1.13333	1.30543
Q8HWB2	Protein H2-Q4	H2-Q4 H2-Gs10 H2-gs10 H2-Q1	263	4194	354	0.00881834	0.0188425	0.0134983	0.0124851	0.0134111	0.227273	1.03704	0.666667	0.466667	0.599411
P01942	Hemoglobin subunit alpha (Alpha-globin) (Hemoglobin alpha chain)	Hba Hba-a1	228	1182	142	0.00411523	0.00403769	0.00281215	0.00237812	0.0033358	0.106061	0.222222	0.138889	0.0888889	0.139015
P02088	Hemoglobin subunit beta-1 (Beta-1-globin) (Hemoglobin beta-1 chain) (Hemoglobin beta-major chain)	Hbb-b1	206	1346	147	0.00352734	0.00403769	0.00337458	0.00356718	0.0036267	0.0909091	0.222222	0.166667	0.133333	0.153283
P02089	Hemoglobin subunit beta-2 (Beta-2-globin) (Hemoglobin beta-2 chain) (Hemoglobin beta-minor chain)	Hbb-b2	182	752	147	0.00235156	0.00201884	0.00281215	0.00237812	0.00239017	0.0606061	0.111111	0.138889	0.0888889	0.0998737
A8DUK4	Beta-globin (Protein Hbb-bs) (Protein Hbb-bt)	Hbbt1 Hbb-bs Hbb-bt Hbbt2	207	1528	147		0.00336474	0.00281215	0.00297265	0.00304985		0.185185	0.138889	0.111111	0.145062
P13597	Intercellular adhesion molecule 1 (ICAM-1) (MALA-2) (MyD10) (CD antigen CD54)	Icam1 Icam-1	209	553	537	0.00117578	0.0013459	0.00112486	0.00237812	0.00150616	0.030303	0.0740741	0.0555556	0.0888889	0.0622054
Q8VC49	Interferon alpha-inducible protein 27-like protein 2B (Interferon-stimulated gene 12 protein B2) (ISG12(b2))	Ifi27l2b Isg12(b2)	233	908	283	0.00176367		0.00168729	0.00178359	0.00174485	0.0454545		0.0833333	0.0666667	0.0651515
P70389	Insulin-like growth factor-binding protein complex acid labile subunit (ALS)	Igfals Albs Als	156	500	603			0.00168729		0.00168729			0.0833333		0.0833333
P01872	Ig mu chain C region	Ighm Igh-6	173	809	454	0.00117578		0.00393701	0.00356718	0.00289332	0.030303		0.194444	0.133333	0.11936
P97812	Indian hedgehog protein (IHH) (HHG-2) [Cleaved into: Indian hedgehog protein N-product; Indian hedgehog protein C-product]	Ihh	149	457	411	0.00117578				0.00117578	0.030303				0.030303
Q9QUM0	Integrin alpha-IIb (GPalpha IIb) (GPIIb) (Platelet membrane glycoprotein IIb) (CD antigen CD41) [Cleaved into: Integrin alpha-IIb heavy chain; Integrin alpha-IIb light chain]	Itga2b	42	94	1033			0.00112486	0.00118906	0.00115696			0.0555556	0.0444444	0.05
P09055	Integrin beta-1 (Fibronectin receptor subunit beta) (VLA-4 subunit beta) (CD antigen CD29)	Itgb1	161	546	798			0.00224972	0.00118906	0.00171939			0.111111	0.0444444	0.0777778
O54890	Integrin beta-3 (Platelet membrane glycoprotein IIIa) (GPIIIa) (CD antigen CD61)	Itgb3	99	268	787		0.0013459	0.00112486		0.00123538		0.0740741	0.0555556		0.0648148
O08677	Kininogen-1 [Cleaved into: Kininogen-1 heavy chain; Bradykinin; Kininogen-1 light chain]	Kng1 Kng	99	317	661			0.00112486		0.00112486			0.0555556		0.0555556
P16301	Phosphatidylcholine-sterol acyltransferase (EC 2.3.1.43) (Lecithin-cholesterol acyltransferase) (Phospholipid-cholesterol acyltransferase)	Lcat	281	2386	438	0.00470312	0.00672948	0.00393701	0.00475624	0.00503146	0.121212	0.37037	0.194444	0.177778	0.215951
Q3UT41	Lipase	Lipo1 AI747699	52	138	399				0.00118906	0.00118906				0.0444444	0.0444444
D3Z608	Lipase	Lipo4	104	320	396	0.00293945				0.00293945	0.0757576				0.0757576
Q9DBH5	Vesicular integral-membrane protein VIP36 (Lectin mannose-binding 2) (Vesicular integral-membrane protein 36) (VIP36)	Lman2	59	136	358			0.00168729	0.00237812	0.00203271			0.0833333	0.0888889	0.0861111
Q91ZX7	Prolow-density lipoprotein receptor-related protein 1 (LRP-1) (Alpha-2-macroglobulin receptor) (A2MR) (CD antigen CD91) [Cleaved into: Low-density lipoprotein receptor-related protein 1 85 kDa subunit (LRP-85); Low-density lipoprotein receptor-related protein 1 515 kDa subunit (LRP-515); Low-density lipoprotein receptor-related protein 1 intracellular domain (LRPICD)]	Lrp1 A2mr	90	275	4545		0.00201884			0.00201884		0.111111			0.111111
Q61826	Mucosal addressin cell adhesion molecule 1 (MAdCAM-1) (mMAdCAM-1)	Madcam1	99	260	405		0.0013459	0.00112486	0.00118906	0.00121994		0.0740741	0.0555556	0.0444444	0.0580247
P28665	Murinoglobulin-1 (MuG1)	Mug1 Mug-1	282	7233	1476	0.010582	0.0174966	0.0146232	0.0154578	0.0145399	0.272727	0.962963	0.722222	0.577778	0.633923
P11588	Major urinary protein 1 (MUP 1)	Mup1	42	487	180				0.0059453	0.0059453				0.222222	0.222222
Q58EV3	Major urinary protein 1 (Major urinary protein 3) (Novel member of the major urinary protein (Mup) gene family) (Protein Mup7)	Mup1 Mup3 Mup7 CT990633.3-001	97	1461	180				0.00653983	0.00653983				0.244444	0.244444
B5X0G2	Major urinary protein 17 (MUP 17)	Mup17 Mup15	68	504	180		0.00201884	0.00449944		0.00325914		0.111111	0.222222		0.166667
P04939	Major urinary protein 3 (MUP 3) (Non-group 1/group 2 MUP15)	Mup3	87	301	184				0.00237812	0.00237812				0.0888889	0.0888889
P11590	Major urinary protein 4 (MUP 4)	Mup4	111	496	178	0.00352734			0.00416171	0.00384452	0.0909091			0.155556	0.123232
P02762	Major urinary protein 6 (MUP 6) (Alpha-2U-globulin) (Group 1, BS6) (allergen Mus m 1)	Mup6	127	1470	180	0.010582	0.00201884	0.00281215		0.00513767	0.272727	0.111111	0.138889		0.174242
E9QA79	Protein Mup7	Mup7	35	547	235	0.00999412				0.00999412	0.257576				0.257576
L7MUC7	Protein Mup7 (Fragment)	Mup7	44	449	171				0.00416171	0.00416171				0.155556	0.155556
O09043	Napsin-A (EC 3.4.23.-) (KDAP-1) (Kidney-derived aspartic protease-like protein) (KAP)	Napsa Kdap Nap	268	1171	419	0.00117578	0.00269179	0.00168729	0.00297265	0.00213188	0.030303	0.148148	0.0833333	0.111111	0.0932239
Q61982	Neurogenic locus notch homolog protein 3 (Notch 3) [Cleaved into: Notch 3 extracellular truncation; Notch 3 intracellular domain]	Notch3	128	577	2318		0.0013459	0.00224972		0.00179781		0.0740741	0.111111		0.0925926
Q9D3H2	MCG117626 (Odorant binding protein Ia) (Protein Obp1a)	Obp1a mCG_117626	240	1380	163	0.00176367	0.00403769	0.00112486	0.00356718	0.00262335	0.0454545	0.222222	0.0555556	0.133333	0.114141
E9QAV0	Olfactory receptor	Olfr597	119	285	315	0.00293945	0.00201884		0.00178359	0.00224729	0.0757576	0.111111		0.0666667	0.0845118
Q9CQF9	Prenylcysteine oxidase (EC 1.8.3.5)	Pcyox1 Kiaa0908	281	2779	505	0.00293945	0.00471063	0.00506187	0.0059453	0.00466431	0.0757576	0.259259	0.25	0.222222	0.20181
Q9Z126	Platelet factor 4 (PF-4) (C-X-C motif chemokine 4)	Pf4 Cxcl4 Scyb4	214	552	105	0.00176367		0.00168729	0.00178359	0.00174485	0.0454545		0.0833333	0.0666667	0.0651515
P20918	Plasminogen (EC 3.4.21.7) [Cleaved into: Plasmin heavy chain A; Activation peptide; Angiostatin; Plasmin heavy chain A, short form; Plasmin light chain B]	Plg	172	999	812	0.00117578	0.00201884	0.00112486	0.0059453	0.0025662	0.030303	0.111111	0.0555556	0.222222	0.104798
P55065	Phospholipid transfer protein (Lipid transfer protein II)	Pltp	282	3983	493	0.00705467	0.00807537	0.00731159	0.00653983	0.00724537	0.181818	0.444444	0.361111	0.244444	0.307955
Q8C165	Probable carboxypeptidase PM20D1 (EC 3.4.17.-) (Peptidase M20 domain-containing protein 1)	Pm20d1	147	485	503		0.0013459	0.00112486	0.00178359	0.00141812		0.0740741	0.0555556	0.0666667	0.0654321
Q9R0M4	Podocalyxin (Podocalyxin-like protein 1) (PC) (PCLP-1)	Podxl Pclp1	111	313	503			0.00112486	0.00178359	0.00145423			0.0555556	0.0666667	0.0611111
P52430	Serum paraoxonase/arylesterase 1 (PON 1) (EC 3.1.1.2) (EC 3.1.1.81) (EC 3.1.8.1) (Aromatic esterase 1) (A-esterase 1) (Serum aryldialkylphosphatase 1)	Pon1 Pon	282	18962	355	0.0411523	0.0551817	0.0388076	0.0338882	0.0422575	1.06061	3.03704	1.91667	1.26667	1.82024
Q62087	Serum paraoxonase/lactonase 3 (EC 3.1.1.2) (EC 3.1.1.81) (EC 3.1.8.1)	Pon3	213	708	354	0.00117578		0.00112486	0.00178359	0.00136141	0.030303		0.0555556	0.0666667	0.0508418
Q9EQI5	Chemokine (C-X-C motif) ligand 7, isoform CRA_b (Chemokine subfamily B Cys-X-Cys) (Platelet basic protein) (Pro-platelet basic protein) (Protein Ppbp) (Thymus chemokine 1)	Ppbp Cxcl7 mCG_1702	38	101	113			0.00168729		0.00168729			0.0833333		0.0833333
P30412	Peptidyl-prolyl cis-trans isomerase C (PPIase C) (EC 5.2.1.8) (Cyclophilin C) (Rotamase C)	Ppic Cypc	230	920	212	0.00117578	0.0013459		0.00118906	0.00123691	0.030303	0.0740741		0.0444444	0.0496072
P00729	Carboxypeptidase Y (cpY) (EC 3.4.16.5) (Carboxypeptidase YSCY)	PRC1 YMR297W	282	15139	532	0.0388007	0.0181696	0.0202475	0.0267539	0.0259929	1	1	1	1	1
Q61207	Prosaposin (Sulfated glycoprotein 1) (SGP-1)	Psap Sgp1	278	4046	557	0.00999412	0.00336474	0.00899888	0.00772889	0.00752166	0.257576	0.185185	0.444444	0.288889	0.294024
P61027	Ras-related protein Rab-10	Rab10	103	263	200	0.00117578				0.00117578	0.030303				0.030303
P62821	Ras-related protein Rab-1A (YPT1-related protein)	Rab1A Rab1	124	306	205		0.0013459	0.00168729		0.00151659		0.0740741	0.0833333		0.0787037
Q00724	Retinol-binding protein 4 (Plasma retinol-binding protein) (PRBP) (RBP)	Rbp4	190	799	201		0.00605653	0.00224972	0.00118906	0.0031651		0.333333	0.111111	0.0444444	0.162963
Q05186	Reticulocalbin-1	Rcn1 Rca1 Rcn	113	288	325			0.00112486	0.00118906	0.00115696			0.0555556	0.0444444	0.05
P05366	Serum amyloid A-1 protein	Saa1	277	2734	122	0.00529101	0.0141319	0.00674916	0.00891795	0.0087725	0.136364	0.777778	0.333333	0.333333	0.395202
P05367	Serum amyloid A-2 protein [Cleaved into: Amyloid protein A (Amyloid fibril protein AA)]	Saa2	269	1749	122	0.00235156	0.00336474	0.00224972	0.00653983	0.00362646	0.0606061	0.185185	0.111111	0.244444	0.150337
P31532	Serum amyloid A-4 protein (Amyloid A-5 protein)	Saa4 Saa5	282	8050	130	0.0194004	0.0208614	0.0151856	0.0208086	0.019064	0.5	1.14815	0.75	0.777778	0.793981
O35176	ABPA2 (Androgen-binding protein) (Androgen-binding protein eta) (Lacrimal androgen-binding protein eta) (Protein Scgb1b2)	Scgb1b2 Abpa2 Abph Apbh Mja1l mCG_1396	184	837	93	0.00176367			0.00178359	0.00177363	0.0454545			0.0666667	0.0560606
Q6UGQ3	Secretoglobin family 2B member 2 (Androgen-binding protein epsilon) (Lacrimal androgen-binding protein epsilon)	Scgb2b2 Abpe	107	354	114	0.00117578			0.00237812	0.00177695	0.030303			0.0888889	0.059596
D2XZ38	Androgen-binding protein (Protein Scgb2b3) (Fragment)	Scgb2b3 Abpbg3 Gm4362	76	286	112	0.00235156			0.00178359	0.00206757	0.0606061			0.0666667	0.0636364
D3YYY1	ABPBG7 (MCG116526) (Protein Scgb2b7)	Scgb2b7 Abpbg7 mCG_116526	135	403	112	0.00352734		0.00112486	0.00237812	0.00234344	0.0909091		0.0555556	0.0888889	0.0784512
P18337	L-selectin (CD62 antigen-like family member L) (Leukocyte adhesion molecule 1) (LAM-1) (Leukocyte-endothelial cell adhesion molecule 1) (LECAM1) (Lymph node homing receptor) (Lymphocyte antigen 22) (Ly-22) (Lymphocyte surface MEL-14 antigen) (CD antigen CD62L)	Sell Lnhr Ly-22 Ly22	245	1340	372	0.00117578	0.00471063	0.00449944	0.00475624	0.00378552	0.030303	0.259259	0.222222	0.177778	0.172391
P07758	Alpha-1-antitrypsin 1-1 (AAT) (Alpha-1 protease inhibitor 1) (Alpha-1-antiproteinase) (Serine protease inhibitor 1-1) (Serine protease inhibitor A1a) (Serpin A1a)	Serpina1a Dom1 Spi1-1	205	1109	413	0.00176367		0.00224972		0.00200669	0.0454545		0.111111		0.0782828
P07759	Serine protease inhibitor A3K (Serpin A3K) (Contrapsin) (SPI-2)	Serpina3k Mcm2 Spi2	270	2551	418		0.00201884	0.0056243	0.00416171	0.00393495		0.111111	0.277778	0.155556	0.181481
Q91WP6	Serine protease inhibitor A3N (Serpin A3N)	Serpina3n Spi2	36	140	418				0.00178359	0.00178359				0.0666667	0.0666667
P32261	Antithrombin-III (ATIII) (Serpin C1)	Serpinc1 At3	184	546	465		0.00201884	0.00168729	0.00237812	0.00202808		0.111111	0.0833333	0.0888889	0.0944444
P09036	Serine protease inhibitor Kazal-type 3 (P12) (Prostatic secretory glycoprotein)	Spink3	66	147	80		0.0013459	0.00112486		0.00123538		0.0740741	0.0555556		0.0648148
Q921I1	Serotransferrin (Transferrin) (Beta-1 metal-binding globulin) (Siderophilin)	Tf Trf	182	843	697		0.00201884		0.00178359	0.00190122		0.111111		0.0666667	0.0888889
O54819	Tissue factor pathway inhibitor (TFPI) (Extrinsic pathway inhibitor) (EPI) (Lipoprotein-associated coagulation inhibitor) (LACI)	Tfpi	263	1251	306	0.00293945	0.00269179	0.00337458	0.00475624	0.00344051	0.0757576	0.148148	0.166667	0.177778	0.142088
Q62351	Transferrin receptor protein 1 (TR) (TfR) (TfR1) (Trfr) (CD antigen CD71)	Tfrc Trfr	264	1309	763	0.00176367	0.00269179	0.00337458	0.00178359	0.00240341	0.0454545	0.148148	0.166667	0.0666667	0.106734
P35441	Thrombospondin-1	Thbs1 Tsp1	43	105	1170		0.0013459			0.0013459		0.0740741			0.0740741
P20065	Thymosin beta-4 (T beta 4) [Cleaved into: Hematopoietic system regulatory peptide (Seraspenide)]	Tmsb4x Ptmb4 Tmsb4	70	195	50		0.0013459	0.00112486	0.00297265	0.00181447		0.0740741	0.0555556	0.111111	0.0802469
P07309	Transthyretin (Prealbumin)	Ttr	238	855	147	0.00117578	0.0013459		0.00118906	0.00123691	0.030303	0.0740741		0.0444444	0.0496072
Q62465	Synaptic vesicle membrane protein VAT-1 homolog (EC 1.-.-.-)	Vat1 Vat-1	43	101	406			0.00112486		0.00112486			0.0555556		0.0555556
P29533	Vascular cell adhesion protein 1 (V-CAM 1) (VCAM-1) (CD antigen CD106)	Vcam1 Vcam-1	248	1661	739	0.00293945	0.00740242	0.00674916	0.00772889	0.00620498	0.0757576	0.407407	0.333333	0.288889	0.276347
P29788	Vitronectin (VN) (S-protein) (Serum-spreading factor)	Vtn	279	2942	478	0.00587889	0.00605653	0.0056243	0.00713436	0.00617352	0.151515	0.333333	0.277778	0.266667	0.257323
Q8BTE6	Protein Wfdc21 (RIKEN cDNA 1100001G20)	Wfdc21 1100001G20Rik mCG_1032064	60	144	63			0.00112486		0.00112486			0.0555556		0.0555556
P01843	Ig lambda-1 chain C region		45	95	105				0.00118906	0.00118906				0.0444444	0.0444444

## Sheet: AXB1PGN
Protein	Description	Gene	Count	Sum	Mol Weight	58	247	Average	58	247	Average
D2XZ31	ABPA7 (Androgen-binding protein) (Protein Scgb1b29) (Protein Scgb1b7) (Fragment)	Abpa29_a7 Abpa7 Scgb1b29 Scgb1b7	161	560	93		0.00240096	0.00240096		0.0888889	0.0888889
P29699	Alpha-2-HS-glycoprotein (Countertrypin) (Fetuin-A)	Ahsg Fetua	262	1246	345	0.00180832	0.00240096	0.00210464	0.0540541	0.0888889	0.0714715
P07724	Serum albumin	Alb Alb-1 Alb1	282	23244	608	0.0307414	0.0384154	0.0345784	0.918919	1.42222	1.17057
Q9R182	Angiopoietin-related protein 3 (Angiopoietin-like protein 3)	Angptl3	137	431	455		0.00120048	0.00120048		0.0444444	0.0444444
Q9CZ52	Anthrax toxin receptor 1 (Tumor endothelial marker 8)	Antxr1 Atr Tem8	249	1183	562	0.00135624	0.0030012	0.00217872	0.0405405	0.111111	0.0758258
Q6DFX2	Anthrax toxin receptor 2	Antxr2	280	2195	487	0.00361664	0.0060024	0.00480952	0.108108	0.222222	0.165165
P07356	Annexin A2 (Annexin II) (Annexin-2) (Calpactin I heavy chain) (Calpactin-1 heavy chain) (Chromobindin-8) (Lipocortin II) (Placental anticoagulant protein IV) (PAP-IV) (Protein I) (p36)	Anxa2 Anx2 Cal1h	66	173	339	0.000904159		0.000904159	0.027027		0.027027
P12246	Serum amyloid P-component (SAP)	Apcs Ptx2 Sap	33	69	224	0.000904159		0.000904159	0.027027		0.027027
Q00623	Apolipoprotein A-I (Apo-AI) (ApoA-I) (Apolipoprotein A1) [Cleaved into: Proapolipoprotein A-I (ProapoA-I); Truncated apolipoprotein A-I]	Apoa1	282	110376	264	0.243219	0.165666	0.204443	7.27027	6.13333	6.7018
P09813	Apolipoprotein A-II (Apo-AII) (ApoA-II) (Apolipoprotein A2) [Cleaved into: Proapolipoprotein A-II (ProapoA-II)]	Apoa2	282	19176	102	0.0235081	0.0204082	0.0219582	0.702703	0.755556	0.729129
P06728	Apolipoprotein A-IV (Apo-AIV) (ApoA-IV) (Apolipoprotein A4)	Apoa4	282	7890	395	0.0167269	0.0180072	0.0173671	0.5	0.666667	0.583333
Q8C7G5	Apolipoprotein A-V (Apo-AV) (ApoA-V) (Apolipoprotein A5) (Regeneration-associated protein 3)	Apoa5 Rap3	242	1048	368	0.00135624	0.00180072	0.00157848	0.0405405	0.0666667	0.0536036
E9Q414	Apolipoprotein B-100 (Apo B-100) [Cleaved into: Apolipoprotein B-48 (Apo B-48)]	Apob	282	30149	4505	0.0614828	0.0732293	0.0673561	1.83784	2.71111	2.27447
P34928	Apolipoprotein C-I (Apo-CI) (ApoC-I) (Apolipoprotein C1) [Cleaved into: Truncated apolipoprotein C-I]	Apoc1	279	1986	88	0.00406872	0.00420168	0.0041352	0.121622	0.155556	0.138589
Q05020	Apolipoprotein C-II (Apo-CII) (ApoC-II) (Apolipoprotein C2)	Apoc2	266	1724	97	0.00406872	0.0030012	0.00353496	0.121622	0.111111	0.116366
P33622	Apolipoprotein C-III (Apo-CIII) (ApoC-III) (Apolipoprotein C3)	Apoc3	241	10464	99	0.0325497	0.0198079	0.0261788	0.972973	0.733333	0.853153
Q61268	Apolipoprotein C-IV (Apo-CIV) (ApoC-IV) (Apolipoprotein C2-linked) (ACL) (Apolipoprotein C4)	Apoc4 Acl	277	1260	124	0.0022604	0.00420168	0.00323104	0.0675676	0.155556	0.111562
P51910	Apolipoprotein D (Apo-D) (ApoD)	Apod	280	3025	189	0.0045208	0.00720288	0.00586184	0.135135	0.266667	0.200901
P08226	Apolipoprotein E (Apo-E)	Apoe	282	19929	311	0.0443038	0.0618247	0.0530643	1.32432	2.28889	1.80661
Q01339	Beta-2-glycoprotein 1 (APC inhibitor) (Activated protein C-binding protein) (Apolipoprotein H) (Apo-H) (Beta-2-glycoprotein I) (B2GPI) (Beta(2)GPI)	Apoh B2gp1	259	1267	345	0.00135624	0.00420168	0.00277896	0.0405405	0.155556	0.098048
Q9Z1R3	Apolipoprotein M (Apo-M) (ApoM)	Apom Ng20	282	6086	190	0.00768535	0.0102041	0.00894472	0.22973	0.377778	0.303754
G3X9D6	Apolipoprotein N, isoform CRA_a (Protein Apon)	Apon mCG_17031	282	6202	251	0.0149186	0.0090036	0.0119611	0.445946	0.333333	0.38964
Q3TYD4	Arylsulfatase G (ASG) (EC 3.1.6.-)	Arsg Kiaa1001	221	841	525	0.000904159	0.00120048	0.00105232	0.027027	0.0444444	0.0357357
P01887	Beta-2-microglobulin	B2m	282	3412	119	0.00632911	0.00480192	0.00556552	0.189189	0.177778	0.183483
P07743	BPI fold-containing family A member 2 (Parotid secretory protein) (PSP)	Bpifa2 Psp	282	8169	235	0.00949367	0.00840336	0.00894852	0.283784	0.311111	0.297447
P01027	Complement C3 (HSE-MSF) [Cleaved into: Complement C3 beta chain; C3-beta-c (C3bc); Complement C3 alpha chain; C3a anaphylatoxin; Acylation stimulating protein (ASP) (C3adesArg); Complement C3b alpha' chain; Complement C3c alpha' chain fragment 1; Complement C3dg fragment; Complement C3g fragment; Complement C3d fragment; Complement C3f fragment; Complement C3c alpha' chain fragment 2]	C3	280	8538	1663	0.0135624	0.0402161	0.0268892	0.405405	1.48889	0.947147
P01029	Complement C4-B [Cleaved into: Complement C4 beta chain; Complement C4 alpha chain; C4a anaphylatoxin; Complement C4 gamma chain]	C4b C4	275	2685	1738	0.00497288	0.00360144	0.00428716	0.148649	0.133333	0.140991
P08607	C4b-binding protein (C4bp)	C4bpa C4bp	173	1024	469	0.0045208	0.00420168	0.00436124	0.135135	0.155556	0.145345
P51437	Cathelin-related antimicrobial peptide (Cramp) (Cathelin-like protein) (CLP)	Camp Cnlp Cramp	255	1003	173		0.00180072	0.00180072		0.0666667	0.0666667
Q9Z0M6	CD97 antigen (CD antigen CD97)	Cd97	275	1895	818	0.00406872	0.00420168	0.0041352	0.121622	0.155556	0.138589
P06909	Complement factor H (Protein beta-1-H)	Cfh Hf1	106	526	1234	0.0022604	0.00420168	0.00323104	0.0675676	0.155556	0.111562
Q4LDF6	Protein Cfhr2 (Putative complement factor H-related protein B)	Cfhr2 BC026782 Cfh Cfhrb_4/2	145	898	332		0.00540216	0.00540216		0.2	0.2
Q8VCP9	C-type lectin domain family 14 member A	Clec14a	211	696	459	0.000904159	0.00240096	0.00165256	0.027027	0.0888889	0.057958
Q06890	Clusterin (Apolipoprotein J) (Apo-J) (Clustrin) (Sulfated glycoprotein 2) (SGP-2) [Cleaved into: Clusterin beta chain; Clusterin alpha chain]	Clu Apoj Msgp-2	282	5282	448	0.00632911	0.0180072	0.0121682	0.189189	0.666667	0.427928
Q9D1B1	Cystatin E/M (Cystatin M/E) (Cystatin-B)	Cst6 mCG_11738	249	1049	149	0.0022604	0.00420168	0.00323104	0.0675676	0.155556	0.111562
P18242	Cathepsin D (EC 3.4.23.5)	Ctsd	253	1034	410	0.0022604	0.00120048	0.00173044	0.0675676	0.0444444	0.056006
Q6P253	Dermokine (Epidermis-specific secreted protein SK30/SK89)	Dmkn	218	863	517	0.00180832	0.00240096	0.00210464	0.0540541	0.0888889	0.0714715
Q01279	Epidermal growth factor receptor (EC 2.7.10.1)	Egfr	155	857	1210	0.000904159	0.00180072	0.00135244	0.027027	0.0666667	0.0468468
O88947	Coagulation factor X (EC 3.4.21.6) (Stuart factor) [Cleaved into: Factor X light chain; Factor X heavy chain; Activated factor Xa heavy chain]	F10	137	444	481		0.00360144	0.00360144		0.133333	0.133333
E9PV24	Fibrinogen alpha chain [Cleaved into: Fibrinopeptide A; Fibrinogen alpha chain]	Fga	267	1354	789	0.000904159	0.0030012	0.00195268	0.027027	0.111111	0.0690691
Q8K0E8	Fibrinogen beta chain [Cleaved into: Fibrinopeptide B; Fibrinogen beta chain]	Fgb	134	610	481		0.00120048	0.00120048		0.0444444	0.0444444
Q8VCM7	Fibrinogen gamma chain	Fgg	193	936	436		0.00120048	0.00120048		0.0444444	0.0444444
P21614	Vitamin D-binding protein (DBP) (VDB) (Gc-globulin) (Group-specific component)	Gc	242	1897	476	0.0022604	0.00120048	0.00173044	0.0675676	0.0444444	0.056006
A2AEN9	Protein Gm5938	Gm5938	200	1047	163		0.00240096	0.00240096		0.0888889	0.0888889
Q3V2D2	Uncharacterized protein C5orf46 homolog	Gm94	149	341	93	0.000904159	0.00120048	0.00105232	0.027027	0.0444444	0.0357357
O70362	Phosphatidylinositol-glycan-specific phospholipase D (PI-G PLD) (EC 3.1.4.50) (Glycoprotein phospholipase D) (Glycosyl-phosphatidylinositol-specific phospholipase D) (GPI-PLD) (GPI-specific phospholipase D)	Gpld1	92	1235	837		0.00960384	0.00960384		0.355556	0.355556
Q8VCU2	Glycosylphosphatidylinositol specific phospholipase D1 (Glycosylphosphatidylinositol specific phospholipase D1, isoform CRA_b) (Phosphatidylinositol-glycan-specific phospholipase D)	Gpld1 mCG_3149	189	3286	842	0.00768535		0.00768535	0.22973		0.22973
P46412	Glutathione peroxidase 3 (GPx-3) (GSHPx-3) (EC 1.11.1.9) (Plasma glutathione peroxidase) (GPx-P) (GSHPx-P)	Gpx3	38	80	226		0.00120048	0.00120048		0.0444444	0.0444444
P28798	Granulins (PC cell-derived growth factor) (PCDGF) (Proepithelin) (PEPI) [Cleaved into: Acrogranin (Progranulin); Granulin-1; Granulin-2; Granulin-3; Granulin-4; Granulin-5; Granulin-6; Granulin-7]	Grn	256	1486	589	0.00135624	0.00420168	0.00277896	0.0405405	0.155556	0.098048
P01900	H-2 class I histocompatibility antigen, D-D alpha chain (H-2D(D))	H2-D1	27	155	365		0.00240096	0.00240096		0.0888889	0.0888889
E9PX63	Protein H2-Q1	H2-Q1	111	1014	341	0.00361664		0.00361664	0.108108		0.108108
P01898	H-2 class I histocompatibility antigen, Q10 alpha chain	H2-Q10	282	12531	325	0.0198915	0.0222089	0.0210502	0.594595	0.822222	0.708408
Q8HWB2	Protein H2-Q4	H2-Q4 H2-Gs10 H2-gs10 H2-Q1	263	4194	354	0.00542495	0.0060024	0.00571368	0.162162	0.222222	0.192192
Q91VB8	Alpha globin 1 (Alpha globin 2) (Alpha-globin) (Hemoglobin alpha, adult chain 1) (Hemoglobin subunit alpha) (Protein Hba-a2)	haemaglobin alpha 2 haemaglobin alpha 1 Hba-a1 Hba-a2	48	432	142	0.00316456		0.00316456	0.0945946		0.0945946
P01942	Hemoglobin subunit alpha (Alpha-globin) (Hemoglobin alpha chain)	Hba Hba-a1	228	1182	142		0.00180072	0.00180072		0.0666667	0.0666667
P02088	Hemoglobin subunit beta-1 (Beta-1-globin) (Hemoglobin beta-1 chain) (Hemoglobin beta-major chain)	Hbb-b1	206	1346	147	0.0045208	0.00240096	0.00346088	0.135135	0.0888889	0.112012
P02089	Hemoglobin subunit beta-2 (Beta-2-globin) (Hemoglobin beta-2 chain) (Hemoglobin beta-minor chain)	Hbb-b2	182	752	147	0.0022604	0.00120048	0.00173044	0.0675676	0.0444444	0.056006
A8DUK4	Beta-globin (Protein Hbb-bs) (Protein Hbb-bt)	Hbbt1 Hbb-bs Hbb-bt Hbbt2	207	1528	147	0.00542495	0.00240096	0.00391296	0.162162	0.0888889	0.125526
P13597	Intercellular adhesion molecule 1 (ICAM-1) (MALA-2) (MyD10) (CD antigen CD54)	Icam1 Icam-1	209	553	537		0.00120048	0.00120048		0.0444444	0.0444444
Q8VC49	Interferon alpha-inducible protein 27-like protein 2B (Interferon-stimulated gene 12 protein B2) (ISG12(b2))	Ifi27l2b Isg12(b2)	233	908	283	0.000904159	0.00360144	0.0022528	0.027027	0.133333	0.0801802
P01872	Ig mu chain C region	Ighm Igh-6	173	809	454		0.00240096	0.00240096		0.0888889	0.0888889
P97812	Indian hedgehog protein (IHH) (HHG-2) [Cleaved into: Indian hedgehog protein N-product; Indian hedgehog protein C-product]	Ihh	149	457	411	0.000904159		0.000904159	0.027027		0.027027
Q62469	Integrin alpha-2 (CD49 antigen-like family member B) (Collagen receptor) (Platelet membrane glycoprotein Ia) (GPIa) (VLA-2 subunit alpha) (CD antigen CD49b)	Itga2	76	280	1178	0.000904159	0.00180072	0.00135244	0.027027	0.0666667	0.0468468
P09055	Integrin beta-1 (Fibronectin receptor subunit beta) (VLA-4 subunit beta) (CD antigen CD29)	Itgb1	161	546	798	0.00135624	0.00360144	0.00247884	0.0405405	0.133333	0.0869369
P11835	Integrin beta-2 (Cell surface adhesion glycoproteins LFA-1/CR3/p150,95 subunit beta) (Complement receptor C3 subunit beta) (CD antigen CD18)	Itgb2	135	381	771	0.00135624	0.0030012	0.00217872	0.0405405	0.111111	0.0758258
O54890	Integrin beta-3 (Platelet membrane glycoprotein IIIa) (GPIIIa) (CD antigen CD61)	Itgb3	99	268	787	0.000904159		0.000904159	0.027027		0.027027
O08677	Kininogen-1 [Cleaved into: Kininogen-1 heavy chain; Bradykinin; Kininogen-1 light chain]	Kng1 Kng	99	317	661		0.00120048	0.00120048		0.0444444	0.0444444
P16301	Phosphatidylcholine-sterol acyltransferase (EC 2.3.1.43) (Lecithin-cholesterol acyltransferase) (Phospholipid-cholesterol acyltransferase)	Lcat	281	2386	438	0.00678119	0.00420168	0.00549144	0.202703	0.155556	0.179129
D3YY49	Lipase	Lipo2	66	172	398		0.00120048	0.00120048		0.0444444	0.0444444
Q9DBH5	Vesicular integral-membrane protein VIP36 (Lectin mannose-binding 2) (Vesicular integral-membrane protein 36) (VIP36)	Lman2	59	136	358		0.00120048	0.00120048		0.0444444	0.0444444
Q61826	Mucosal addressin cell adhesion molecule 1 (MAdCAM-1) (mMAdCAM-1)	Madcam1	99	260	405		0.00180072	0.00180072		0.0666667	0.0666667
P04247	Myoglobin	Mb	39	162	154	0.00180832		0.00180832	0.0540541		0.0540541
P28665	Murinoglobulin-1 (MuG1)	Mug1 Mug-1	282	7233	1476	0.00904159	0.0120048	0.0105232	0.27027	0.444444	0.357357
B5X0G2	Major urinary protein 17 (MUP 17)	Mup17 Mup15	68	504	180		0.0030012	0.0030012		0.111111	0.111111
P04939	Major urinary protein 3 (MUP 3) (Non-group 1/group 2 MUP15)	Mup3	87	301	184	0.000904159		0.000904159	0.027027		0.027027
P11590	Major urinary protein 4 (MUP 4)	Mup4	111	496	178		0.00120048	0.00120048		0.0444444	0.0444444
P02762	Major urinary protein 6 (MUP 6) (Alpha-2U-globulin) (Group 1, BS6) (allergen Mus m 1)	Mup6	127	1470	180	0.00723327	0.00240096	0.00481712	0.216216	0.0888889	0.152553
E9QA79	Protein Mup7	Mup7	35	547	235	0.00768535		0.00768535	0.22973		0.22973
O09043	Napsin-A (EC 3.4.23.-) (KDAP-1) (Kidney-derived aspartic protease-like protein) (KAP)	Napsa Kdap Nap	268	1171	419	0.0022604	0.00180072	0.00203056	0.0675676	0.0666667	0.0671171
Q61982	Neurogenic locus notch homolog protein 3 (Notch 3) [Cleaved into: Notch 3 extracellular truncation; Notch 3 intracellular domain]	Notch3	128	577	2318	0.000904159	0.00180072	0.00135244	0.027027	0.0666667	0.0468468
Q9D3H2	MCG117626 (Odorant binding protein Ia) (Protein Obp1a)	Obp1a mCG_117626	240	1380	163	0.000904159	0.0060024	0.00345328	0.027027	0.222222	0.124625
E9QAV0	Olfactory receptor	Olfr597	119	285	315		0.0030012	0.0030012		0.111111	0.111111
Q9CQF9	Prenylcysteine oxidase (EC 1.8.3.5)	Pcyox1 Kiaa0908	281	2779	505	0.00497288	0.00840336	0.00668812	0.148649	0.311111	0.22988
Q9Z126	Platelet factor 4 (PF-4) (C-X-C motif chemokine 4)	Pf4 Cxcl4 Scyb4	214	552	105	0.000904159	0.00120048	0.00105232	0.027027	0.0444444	0.0357357
P20918	Plasminogen (EC 3.4.21.7) [Cleaved into: Plasmin heavy chain A; Activation peptide; Angiostatin; Plasmin heavy chain A, short form; Plasmin light chain B]	Plg	172	999	812	0.000904159	0.00180072	0.00135244	0.027027	0.0666667	0.0468468
P55065	Phospholipid transfer protein (Lipid transfer protein II)	Pltp	282	3983	493	0.00904159	0.00720288	0.00812224	0.27027	0.266667	0.268468
Q8C165	Probable carboxypeptidase PM20D1 (EC 3.4.17.-) (Peptidase M20 domain-containing protein 1)	Pm20d1	147	485	503	0.00180832	0.00180072	0.00180452	0.0540541	0.0666667	0.0603604
Q9R0M4	Podocalyxin (Podocalyxin-like protein 1) (PC) (PCLP-1)	Podxl Pclp1	111	313	503		0.00120048	0.00120048		0.0444444	0.0444444
P52430	Serum paraoxonase/arylesterase 1 (PON 1) (EC 3.1.1.2) (EC 3.1.1.81) (EC 3.1.8.1) (Aromatic esterase 1) (A-esterase 1) (Serum aryldialkylphosphatase 1)	Pon1 Pon	282	18962	355	0.0424955	0.0558223	0.0491589	1.27027	2.06667	1.66847
Q62087	Serum paraoxonase/lactonase 3 (EC 3.1.1.2) (EC 3.1.1.81) (EC 3.1.8.1)	Pon3	213	708	354	0.000904159	0.00120048	0.00105232	0.027027	0.0444444	0.0357357
P30412	Peptidyl-prolyl cis-trans isomerase C (PPIase C) (EC 5.2.1.8) (Cyclophilin C) (Rotamase C)	Ppic Cypc	230	920	212	0.00180832		0.00180832	0.0540541		0.0540541
P00729	Carboxypeptidase Y (cpY) (EC 3.4.16.5) (Carboxypeptidase YSCY)	PRC1 YMR297W	282	15139	532	0.0334539	0.0270108	0.0302323	1	1	1
Q61207	Prosaposin (Sulfated glycoprotein 1) (SGP-1)	Psap Sgp1	278	4046	557	0.00813743	0.00840336	0.0082704	0.243243	0.311111	0.277177
P61027	Ras-related protein Rab-10	Rab10	103	263	200	0.00135624		0.00135624	0.0405405		0.0405405
P62821	Ras-related protein Rab-1A (YPT1-related protein)	Rab1A Rab1	124	306	205	0.000904159	0.00180072	0.00135244	0.027027	0.0666667	0.0468468
P55258	Ras-related protein Rab-8A (Oncogene c-mel)	Rab8a Mel Rab8	50	114	207	0.00135624		0.00135624	0.0405405		0.0405405
Q00724	Retinol-binding protein 4 (Plasma retinol-binding protein) (PRBP) (RBP)	Rbp4	190	799	201		0.00180072	0.00180072		0.0666667	0.0666667
Q05186	Reticulocalbin-1	Rcn1 Rca1 Rcn	113	288	325	0.000904159		0.000904159	0.027027		0.027027
P05366	Serum amyloid A-1 protein	Saa1	277	2734	122	0.0045208	0.00660264	0.00556172	0.135135	0.244444	0.18979
P05367	Serum amyloid A-2 protein [Cleaved into: Amyloid protein A (Amyloid fibril protein AA)]	Saa2	269	1749	122	0.0045208	0.0030012	0.003761	0.135135	0.111111	0.123123
P31532	Serum amyloid A-4 protein (Amyloid A-5 protein)	Saa4 Saa5	282	8050	130	0.0126582	0.0132053	0.0129318	0.378378	0.488889	0.433634
Q6UGQ3	Secretoglobin family 2B member 2 (Androgen-binding protein epsilon) (Lacrimal androgen-binding protein epsilon)	Scgb2b2 Abpe	107	354	114		0.0030012	0.0030012		0.111111	0.111111
P18337	L-selectin (CD62 antigen-like family member L) (Leukocyte adhesion molecule 1) (LAM-1) (Leukocyte-endothelial cell adhesion molecule 1) (LECAM1) (Lymph node homing receptor) (Lymphocyte antigen 22) (Ly-22) (Lymphocyte surface MEL-14 antigen) (CD antigen CD62L)	Sell Lnhr Ly-22 Ly22	245	1340	372	0.000904159	0.00420168	0.00255292	0.027027	0.155556	0.0912913
P07758	Alpha-1-antitrypsin 1-1 (AAT) (Alpha-1 protease inhibitor 1) (Alpha-1-antiproteinase) (Serine protease inhibitor 1-1) (Serine protease inhibitor A1a) (Serpin A1a)	Serpina1a Dom1 Spi1-1	205	1109	413	0.0022604	0.00120048	0.00173044	0.0675676	0.0444444	0.056006
Q00898	Alpha-1-antitrypsin 1-5 (Alpha-1 protease inhibitor 5) (Serine protease inhibitor 1-5) (Serine protease inhibitor A1e) (Serpin A1e)	Serpina1e Dom5 Spi1-5	123	716	413	0.000904159	0.00120048	0.00105232	0.027027	0.0444444	0.0357357
P07759	Serine protease inhibitor A3K (Serpin A3K) (Contrapsin) (SPI-2)	Serpina3k Mcm2 Spi2	270	2551	418	0.00180832	0.00480192	0.00330512	0.0540541	0.177778	0.115916
P32261	Antithrombin-III (ATIII) (Serpin C1)	Serpinc1 At3	184	546	465		0.00120048	0.00120048		0.0444444	0.0444444
P09036	Serine protease inhibitor Kazal-type 3 (P12) (Prostatic secretory glycoprotein)	Spink3	66	147	80		0.00120048	0.00120048		0.0444444	0.0444444
Q921I1	Serotransferrin (Transferrin) (Beta-1 metal-binding globulin) (Siderophilin)	Tf Trf	182	843	697		0.00180072	0.00180072		0.0666667	0.0666667
O54819	Tissue factor pathway inhibitor (TFPI) (Extrinsic pathway inhibitor) (EPI) (Lipoprotein-associated coagulation inhibitor) (LACI)	Tfpi	263	1251	306	0.000904159	0.00240096	0.00165256	0.027027	0.0888889	0.057958
Q62351	Transferrin receptor protein 1 (TR) (TfR) (TfR1) (Trfr) (CD antigen CD71)	Tfrc Trfr	264	1309	763	0.00180832	0.00240096	0.00210464	0.0540541	0.0888889	0.0714715
P20065	Thymosin beta-4 (T beta 4) [Cleaved into: Hematopoietic system regulatory peptide (Seraspenide)]	Tmsb4x Ptmb4 Tmsb4	70	195	50		0.00120048	0.00120048		0.0444444	0.0444444
E9Q2T3	Protein Tnxb	Tnxb	43	101	3126	0.000904159		0.000904159	0.027027		0.027027
Q9ER38	Torsin-3A (ATP-dependent interferon-responsive protein) (Torsin family 3 member A)	Tor3a Adir	106	255	385	0.0022604		0.0022604	0.0675676		0.0675676
P07309	Transthyretin (Prealbumin)	Ttr	238	855	147	0.00180832	0.00180072	0.00180452	0.0540541	0.0666667	0.0603604
P29533	Vascular cell adhesion protein 1 (V-CAM 1) (VCAM-1) (CD antigen CD106)	Vcam1 Vcam-1	248	1661	739		0.00360144	0.00360144		0.133333	0.133333
P29788	Vitronectin (VN) (S-protein) (Serum-spreading factor)	Vtn	279	2942	478	0.00497288	0.00720288	0.00608788	0.148649	0.266667	0.207658
Q8BTE6	Protein Wfdc21 (RIKEN cDNA 1100001G20)	Wfdc21 1100001G20Rik mCG_1032064	60	144	63		0.00120048	0.00120048		0.0444444	0.0444444

## Sheet: AXB12PGN
Protein	Description	Gene	count	sum	Mol Weight	86	191	213	Average	86	191	213	Average
D2XZ31	ABPA7 (Androgen-binding protein) (Protein Scgb1b29) (Protein Scgb1b7) (Fragment)	Abpa29_a7 Abpa7 Scgb1b29 Scgb1b7	161	560	93			0.00228571	0.00228571			0.114286	0.114286
P62737	Actin, aortic smooth muscle (Alpha-actin-2)	Acta2 Actsa Actvs	37	89	377			0.00114286	0.00114286			0.0571429	0.0571429
P29699	Alpha-2-HS-glycoprotein (Countertrypin) (Fetuin-A)	Ahsg Fetua	262	1246	345		0.00222717	0.00514286	0.00368501		0.0677966	0.257143	0.16247
P07724	Serum albumin	Alb Alb-1 Alb1	282	23244	608	0.037751	0.0278396	0.0862857	0.0506255	0.959184	0.847458	4.31429	2.04031
Q07456	Protein AMBP [Cleaved into: Alpha-1-microglobulin; Inter-alpha-trypsin inhibitor light chain (ITI-LC) (Bikunin) (HI-30); Trypstatin]	Ambp Itil	37	83	349			0.00114286	0.00114286			0.0571429	0.0571429
Q9CZ52	Anthrax toxin receptor 1 (Tumor endothelial marker 8)	Antxr1 Atr Tem8	249	1183	562		0.00167038	0.00171429	0.00169233		0.0508475	0.0857143	0.0682809
Q6DFX2	Anthrax toxin receptor 2	Antxr2	280	2195	487	0.00562249	0.00334076	0.00571429	0.00489251	0.142857	0.101695	0.285714	0.176755
P07356	Annexin A2 (Annexin II) (Annexin-2) (Calpactin I heavy chain) (Calpactin-1 heavy chain) (Chromobindin-8) (Lipocortin II) (Placental anticoagulant protein IV) (PAP-IV) (Protein I) (p36)	Anxa2 Anx2 Cal1h	66	173	339		0.00111359		0.00111359		0.0338983		0.0338983
Q00623	Apolipoprotein A-I (Apo-AI) (ApoA-I) (Apolipoprotein A1) [Cleaved into: Proapolipoprotein A-I (ProapoA-I); Truncated apolipoprotein A-I]	Apoa1	282	110376	264	0.311647	0.237751	0.108	0.219132	7.91837	7.23729	5.4	6.85189
P09813	Apolipoprotein A-II (Apo-AII) (ApoA-II) (Apolipoprotein A2) [Cleaved into: Proapolipoprotein A-II (ProapoA-II)]	Apoa2	282	19176	102	0.0433735	0.0406459	0.0331429	0.0390541	1.10204	1.23729	1.65714	1.33216
P06728	Apolipoprotein A-IV (Apo-AIV) (ApoA-IV) (Apolipoprotein A4)	Apoa4	282	7890	395	0.011245	0.0183742	0.0177143	0.0157778	0.285714	0.559322	0.885714	0.576917
Q8C7G5	Apolipoprotein A-V (Apo-AV) (ApoA-V) (Apolipoprotein A5) (Regeneration-associated protein 3)	Apoa5 Rap3	242	1048	368	0.00160643	0.00167038	0.00114286	0.00147322	0.0408163	0.0508475	0.0571429	0.0496022
E9Q414	Apolipoprotein B-100 (Apo B-100) [Cleaved into: Apolipoprotein B-48 (Apo B-48)]	Apob	282	30149	4505	0.0514056	0.0567929	0.0605714	0.0562566	1.30612	1.72881	3.02857	2.02117
P34928	Apolipoprotein C-I (Apo-CI) (ApoC-I) (Apolipoprotein C1) [Cleaved into: Truncated apolipoprotein C-I]	Apoc1	279	1986	88	0.00321285	0.00334076	0.00342857	0.00332739	0.0816327	0.101695	0.171429	0.118252
Q05020	Apolipoprotein C-II (Apo-CII) (ApoC-II) (Apolipoprotein C2)	Apoc2	266	1724	97	0.00401606	0.00167038	0.00171429	0.00246691	0.102041	0.0508475	0.0857143	0.0795342
P33622	Apolipoprotein C-III (Apo-CIII) (ApoC-III) (Apolipoprotein C3)	Apoc3	241	10464	99	0.0176707		0.00742857	0.0125496	0.44898		0.371429	0.410204
E9QP56	Apolipoprotein C-III	Apoc3	41	2276	137		0.0217149		0.0217149		0.661017		0.661017
Q61268	Apolipoprotein C-IV (Apo-CIV) (ApoC-IV) (Apolipoprotein C2-linked) (ACL) (Apolipoprotein C4)	Apoc4 Acl	277	1260	124	0.00160643	0.00334076	0.00228571	0.00241097	0.0408163	0.101695	0.114286	0.085599
P51910	Apolipoprotein D (Apo-D) (ApoD)	Apod	280	3025	189	0.0064257	0.00668151	0.008	0.00703574	0.163265	0.20339	0.4	0.255552
P08226	Apolipoprotein E (Apo-E)	Apoe	282	19929	311	0.0361446	0.0278396	0.0451429	0.0363757	0.918367	0.847458	2.25714	1.34099
Q01339	Beta-2-glycoprotein 1 (APC inhibitor) (Activated protein C-binding protein) (Apolipoprotein H) (Apo-H) (Beta-2-glycoprotein I) (B2GPI) (Beta(2)GPI)	Apoh B2gp1	259	1267	345		0.00167038	0.00285714	0.00226376		0.0508475	0.142857	0.0968523
Q9Z1R3	Apolipoprotein M (Apo-M) (ApoM)	Apom Ng20	282	6086	190	0.00963855	0.00890869	0.0137143	0.0107538	0.244898	0.271186	0.685714	0.4006
G3X9D6	Apolipoprotein N, isoform CRA_a (Protein Apon)	Apon mCG_17031	282	6202	251	0.0128514	0.0105791	0.00742857	0.0102863	0.326531	0.322034	0.371429	0.339998
Q3TYD4	Arylsulfatase G (ASG) (EC 3.1.6.-)	Arsg Kiaa1001	221	841	525			0.00114286	0.00114286			0.0571429	0.0571429
P01887	Beta-2-microglobulin	B2m	282	3412	119	0.00481928	0.00556793	0.00628571	0.00555764	0.122449	0.169492	0.314286	0.202075
P07743	BPI fold-containing family A member 2 (Parotid secretory protein) (PSP)	Bpifa2 Psp	282	8169	235	0.0104418	0.00668151	0.00514286	0.00742205	0.265306	0.20339	0.257143	0.241946
P01027	Complement C3 (HSE-MSF) [Cleaved into: Complement C3 beta chain; C3-beta-c (C3bc); Complement C3 alpha chain; C3a anaphylatoxin; Acylation stimulating protein (ASP) (C3adesArg); Complement C3b alpha' chain; Complement C3c alpha' chain fragment 1; Complement C3dg fragment; Complement C3g fragment; Complement C3d fragment; Complement C3f fragment; Complement C3c alpha' chain fragment 2]	C3	280	8538	1663	0.0184739	0.0144766	0.0142857	0.0157454	0.469388	0.440678	0.714286	0.54145
P01029	Complement C4-B [Cleaved into: Complement C4 beta chain; Complement C4 alpha chain; C4a anaphylatoxin; Complement C4 gamma chain]	C4b C4	275	2685	1738	0.00481928	0.00668151	0.00457143	0.00535741	0.122449	0.20339	0.228571	0.184803
P08607	C4b-binding protein (C4bp)	C4bpa C4bp	173	1024	469			0.00171429	0.00171429			0.0857143	0.0857143
P51437	Cathelin-related antimicrobial peptide (Cramp) (Cathelin-like protein) (CLP)	Camp Cnlp Cramp	255	1003	173	0.00240964	0.00111359	0.00228571	0.00193631	0.0612245	0.0338983	0.114286	0.0698028
Q9Z0M6	CD97 antigen (CD antigen CD97)	Cd97	275	1895	818	0.00562249	0.00278396	0.00342857	0.00394501	0.142857	0.0847458	0.171429	0.13301
Q4LDF6	Protein Cfhr2 (Putative complement factor H-related protein B)	Cfhr2 BC026782 Cfh Cfhrb_4/2	145	898	332			0.00114286	0.00114286			0.0571429	0.0571429
P40201	Chromodomain-helicase-DNA-binding protein 1 (CHD-1) (EC 3.6.4.12) (ATP-dependent helicase CHD1)	Chd1 Chd-1	30	105	1711	0.00240964			0.00240964	0.0612245			0.0612245
Q8VCP9	C-type lectin domain family 14 member A	Clec14a	211	696	459	0.00160643	0.00167038	0.00228571	0.00185417	0.0408163	0.0508475	0.114286	0.0686498
Q06890	Clusterin (Apolipoprotein J) (Apo-J) (Clustrin) (Sulfated glycoprotein 2) (SGP-2) [Cleaved into: Clusterin beta chain; Clusterin alpha chain]	Clu Apoj Msgp-2	282	5282	448	0.00963855	0.00723831	0.0154286	0.0107685	0.244898	0.220339	0.771429	0.412222
Q9D1B1	Cystatin E/M (Cystatin M/E) (Cystatin-B)	Cst6 mCG_11738	249	1049	149		0.00111359	0.00342857	0.00227108		0.0338983	0.171429	0.102663
P18242	Cathepsin D (EC 3.4.23.5)	Ctsd	253	1034	410	0.00240964	0.00389755	0.00171429	0.00267382	0.0612245	0.118644	0.0857143	0.0885276
Q6P253	Dermokine (Epidermis-specific secreted protein SK30/SK89)	Dmkn	218	863	517		0.00111359	0.00228571	0.00169965		0.0338983	0.114286	0.074092
Q01279	Epidermal growth factor receptor (EC 2.7.10.1)	Egfr	155	857	1210			0.00228571	0.00228571			0.114286	0.114286
O88947	Coagulation factor X (EC 3.4.21.6) (Stuart factor) [Cleaved into: Factor X light chain; Factor X heavy chain; Activated factor Xa heavy chain]	F10	137	444	481			0.004	0.004			0.2	0.2
P19221	Prothrombin (EC 3.4.21.5) (Coagulation factor II) [Cleaved into: Activation peptide fragment 1; Activation peptide fragment 2; Thrombin light chain; Thrombin heavy chain]	F2 Cf2	96	374	618	0.00160643			0.00160643	0.0408163			0.0408163
Q9QXC1	Fetuin-B (Fetuin-like protein IRL685)	Fetub	84	257	388			0.00285714	0.00285714			0.142857	0.142857
E9PV24	Fibrinogen alpha chain [Cleaved into: Fibrinopeptide A; Fibrinogen alpha chain]	Fga	267	1354	789	0.00160643	0.00389755	0.00342857	0.00297752	0.0408163	0.118644	0.171429	0.110296
Q8K0E8	Fibrinogen beta chain [Cleaved into: Fibrinopeptide B; Fibrinogen beta chain]	Fgb	134	610	481		0.00334076	0.00114286	0.00224181		0.101695	0.0571429	0.0794189
Q8VCM7	Fibrinogen gamma chain	Fgg	193	936	436		0.00445434	0.004	0.00422717		0.135593	0.2	0.167797
P21614	Vitamin D-binding protein (DBP) (VDB) (Gc-globulin) (Group-specific component)	Gc	242	1897	476			0.0125714	0.0125714			0.628571	0.628571
Q8K0R6	Glycolipid transfer protein domain-containing protein 2	Gltpd2	72	148	321		0.00111359		0.00111359		0.0338983		0.0338983
A2AEN9	Protein Gm5938	Gm5938	200	1047	163			0.00114286	0.00114286			0.0571429	0.0571429
Q3V2D2	Uncharacterized protein C5orf46 homolog	Gm94	149	341	93		0.00167038	0.00114286	0.00140662		0.0508475	0.0571429	0.0539952
Q8VCU2	Glycosylphosphatidylinositol specific phospholipase D1 (Glycosylphosphatidylinositol specific phospholipase D1, isoform CRA_b) (Phosphatidylinositol-glycan-specific phospholipase D)	Gpld1 mCG_3149	189	3286	842	0.00722892	0.00723831	0.016	0.0101557	0.183673	0.220339	0.8	0.401337
P28798	Granulins (PC cell-derived growth factor) (PCDGF) (Proepithelin) (PEPI) [Cleaved into: Acrogranin (Progranulin); Granulin-1; Granulin-2; Granulin-3; Granulin-4; Granulin-5; Granulin-6; Granulin-7]	Grn	256	1486	589	0.00240964	0.00389755	0.00514286	0.00381668	0.0612245	0.118644	0.257143	0.14567
P01900	H-2 class I histocompatibility antigen, D-D alpha chain (H-2D(D))	H2-D1	27	155	365			0.00285714	0.00285714			0.142857	0.142857
E9PX63	Protein H2-Q1	H2-Q1	111	1014	341	0.00401606	0.00445434	0.00514286	0.00453775	0.102041	0.135593	0.257143	0.164926
P01898	H-2 class I histocompatibility antigen, Q10 alpha chain	H2-Q10	282	12531	325	0.0208835	0.018931	0.0182857	0.0193667	0.530612	0.576271	0.914286	0.673723
Q8HWB2	Protein H2-Q4	H2-Q4 H2-Gs10 H2-gs10 H2-Q1	263	4194	354	0.00562249	0.00556793	0.00857143	0.00658728	0.142857	0.169492	0.428571	0.246973
P01942	Hemoglobin subunit alpha (Alpha-globin) (Hemoglobin alpha chain)	Hba Hba-a1	228	1182	142	0.00240964	0.00167038	0.00285714	0.00231239	0.0612245	0.0508475	0.142857	0.0849764
P02088	Hemoglobin subunit beta-1 (Beta-1-globin) (Hemoglobin beta-1 chain) (Hemoglobin beta-major chain)	Hbb-b1	206	1346	147	0.00240964	0.00167038	0.00571429	0.00326477	0.0612245	0.0508475	0.285714	0.132595
P02089	Hemoglobin subunit beta-2 (Beta-2-globin) (Hemoglobin beta-2 chain) (Hemoglobin beta-minor chain)	Hbb-b2	182	752	147	0.00240964	0.00222717	0.00228571	0.00230751	0.0612245	0.0677966	0.114286	0.0811023
A8DUK4	Beta-globin (Protein Hbb-bs) (Protein Hbb-bt)	Hbbt1 Hbb-bs Hbb-bt Hbbt2	207	1528	147		0.00167038	0.004	0.00283519		0.0508475	0.2	0.125424
P13597	Intercellular adhesion molecule 1 (ICAM-1) (MALA-2) (MyD10) (CD antigen CD54)	Icam1 Icam-1	209	553	537		0.00111359	0.00114286	0.00112822		0.0338983	0.0571429	0.0455206
Q8VC49	Interferon alpha-inducible protein 27-like protein 2B (Interferon-stimulated gene 12 protein B2) (ISG12(b2))	Ifi27l2b Isg12(b2)	233	908	283	0.00160643	0.00111359	0.00342857	0.00204953	0.0408163	0.0338983	0.171429	0.0820477
P70389	Insulin-like growth factor-binding protein complex acid labile subunit (ALS)	Igfals Albs Als	156	500	603	0.00481928	0.00334076		0.00408002	0.122449	0.101695		0.112072
P01872	Ig mu chain C region	Ighm Igh-6	173	809	454			0.00514286	0.00514286			0.257143	0.257143
P97812	Indian hedgehog protein (IHH) (HHG-2) [Cleaved into: Indian hedgehog protein N-product; Indian hedgehog protein C-product]	Ihh	149	457	411	0.00160643			0.00160643	0.0408163			0.0408163
Q62469	Integrin alpha-2 (CD49 antigen-like family member B) (Collagen receptor) (Platelet membrane glycoprotein Ia) (GPIa) (VLA-2 subunit alpha) (CD antigen CD49b)	Itga2	76	280	1178			0.00114286	0.00114286			0.0571429	0.0571429
P09055	Integrin beta-1 (Fibronectin receptor subunit beta) (VLA-4 subunit beta) (CD antigen CD29)	Itgb1	161	546	798		0.00111359	0.00171429	0.00141394		0.0338983	0.0857143	0.0598063
O08677	Kininogen-1 [Cleaved into: Kininogen-1 heavy chain; Bradykinin; Kininogen-1 light chain]	Kng1 Kng	99	317	661	0.00240964		0.00171429	0.00206196	0.0612245		0.0857143	0.0734694
P16301	Phosphatidylcholine-sterol acyltransferase (EC 2.3.1.43) (Lecithin-cholesterol acyltransferase) (Phospholipid-cholesterol acyltransferase)	Lcat	281	2386	438	0.00321285	0.00222717	0.00514286	0.00352763	0.0816327	0.0677966	0.257143	0.135524
D3Z608	Lipase	Lipo4	104	320	396		0.00111359		0.00111359		0.0338983		0.0338983
Q91ZX7	Prolow-density lipoprotein receptor-related protein 1 (LRP-1) (Alpha-2-macroglobulin receptor) (A2MR) (CD antigen CD91) [Cleaved into: Low-density lipoprotein receptor-related protein 1 85 kDa subunit (LRP-85); Low-density lipoprotein receptor-related protein 1 515 kDa subunit (LRP-515); Low-density lipoprotein receptor-related protein 1 intracellular domain (LRPICD)]	Lrp1 A2mr	90	275	4545	0.00321285	0.00111359	0.00228571	0.00220405	0.0816327	0.0338983	0.114286	0.0766056
Q61826	Mucosal addressin cell adhesion molecule 1 (MAdCAM-1) (mMAdCAM-1)	Madcam1	99	260	405		0.00111359	0.00171429	0.00141394		0.0338983	0.0857143	0.0598063
P28665	Murinoglobulin-1 (MuG1)	Mug1 Mug-1	282	7233	1476	0.0120482	0.0144766	0.0154286	0.0139845	0.306122	0.440678	0.771429	0.506076
Q58EV3	Major urinary protein 1 (Major urinary protein 3) (Novel member of the major urinary protein (Mup) gene family) (Protein Mup7)	Mup1 Mup3 Mup7 CT990633.3-001	97	1461	180		0.00501114		0.00501114		0.152542		0.152542
A2BIN1	Major urinary protein 8 (Protein Mup10)	Mup10 Mup8	25	428	180	0.00883534			0.00883534	0.22449			0.22449
B5X0G2	Major urinary protein 17 (MUP 17)	Mup17 Mup15	68	504	180			0.00228571	0.00228571			0.114286	0.114286
P11589	Major urinary protein 2 (MUP 2)	Mup2	98	1479	180		0.00445434		0.00445434		0.135593		0.135593
O09043	Napsin-A (EC 3.4.23.-) (KDAP-1) (Kidney-derived aspartic protease-like protein) (KAP)	Napsa Kdap Nap	268	1171	419	0.00321285	0.00334076	0.00228571	0.00294644	0.0816327	0.101695	0.114286	0.0992044
Q61982	Neurogenic locus notch homolog protein 3 (Notch 3) [Cleaved into: Notch 3 extracellular truncation; Notch 3 intracellular domain]	Notch3	128	577	2318			0.00228571	0.00228571			0.114286	0.114286
Q9D3H2	MCG117626 (Odorant binding protein Ia) (Protein Obp1a)	Obp1a mCG_117626	240	1380	163			0.00285714	0.00285714			0.142857	0.142857
Q9CQF9	Prenylcysteine oxidase (EC 1.8.3.5)	Pcyox1 Kiaa0908	281	2779	505	0.00160643	0.00501114	0.00571429	0.00411062	0.0408163	0.152542	0.285714	0.159691
Q9Z126	Platelet factor 4 (PF-4) (C-X-C motif chemokine 4)	Pf4 Cxcl4 Scyb4	214	552	105	0.00160643	0.00167038	0.00114286	0.00147322	0.0408163	0.0508475	0.0571429	0.0496022
P20918	Plasminogen (EC 3.4.21.7) [Cleaved into: Plasmin heavy chain A; Activation peptide; Angiostatin; Plasmin heavy chain A, short form; Plasmin light chain B]	Plg	172	999	812	0.00160643	0.00278396	0.00685714	0.00374918	0.0408163	0.0847458	0.342857	0.15614
P55065	Phospholipid transfer protein (Lipid transfer protein II)	Pltp	282	3983	493	0.00803213	0.00668151	0.00457143	0.00642836	0.204082	0.20339	0.228571	0.212014
Q9R0M4	Podocalyxin (Podocalyxin-like protein 1) (PC) (PCLP-1)	Podxl Pclp1	111	313	503			0.00228571	0.00228571			0.114286	0.114286
P52430	Serum paraoxonase/arylesterase 1 (PON 1) (EC 3.1.1.2) (EC 3.1.1.81) (EC 3.1.8.1) (Aromatic esterase 1) (A-esterase 1) (Serum aryldialkylphosphatase 1)	Pon1 Pon	282	18962	355	0.0425703	0.0373051	0.0451429	0.0416728	1.08163	1.13559	2.25714	1.49146
Q62087	Serum paraoxonase/lactonase 3 (EC 3.1.1.2) (EC 3.1.1.81) (EC 3.1.8.1)	Pon3	213	708	354		0.00222717	0.00285714	0.00254216		0.0677966	0.142857	0.105327
Q9EQI5	Chemokine (C-X-C motif) ligand 7, isoform CRA_b (Chemokine subfamily B Cys-X-Cys) (Platelet basic protein) (Pro-platelet basic protein) (Protein Ppbp) (Thymus chemokine 1)	Ppbp Cxcl7 mCG_1702	38	101	113			0.00171429	0.00171429			0.0857143	0.0857143
P30412	Peptidyl-prolyl cis-trans isomerase C (PPIase C) (EC 5.2.1.8) (Cyclophilin C) (Rotamase C)	Ppic Cypc	230	920	212		0.00222717	0.00171429	0.00197073		0.0677966	0.0857143	0.0767554
P00729	Carboxypeptidase Y (cpY) (EC 3.4.16.5) (Carboxypeptidase YSCY)	PRC1 YMR297W	282	15139	532	0.0393574	0.0328508	0.02	0.0307361	1	1	1	1
Q61207	Prosaposin (Sulfated glycoprotein 1) (SGP-1)	Psap Sgp1	278	4046	557	0.00722892	0.0105791	0.00628571	0.00803123	0.183673	0.322034	0.314286	0.273331
P61027	Ras-related protein Rab-10	Rab10	103	263	200		0.00111359		0.00111359		0.0338983		0.0338983
Q9D1G1	Ras-related protein Rab-1B	Rab1b	62	152	201			0.00114286	0.00114286			0.0571429	0.0571429
Q00724	Retinol-binding protein 4 (Plasma retinol-binding protein) (PRBP) (RBP)	Rbp4	190	799	201			0.00342857	0.00342857			0.171429	0.171429
Q05186	Reticulocalbin-1	Rcn1 Rca1 Rcn	113	288	325		0.00111359	0.00171429	0.00141394		0.0338983	0.0857143	0.0598063
P05366	Serum amyloid A-1 protein	Saa1	277	2734	122	0.00321285	0.0111359	0.00514286	0.00649719	0.0816327	0.338983	0.257143	0.22592
P05367	Serum amyloid A-2 protein [Cleaved into: Amyloid protein A (Amyloid fibril protein AA)]	Saa2	269	1749	122		0.0105791	0.00228571	0.00643239		0.322034	0.114286	0.21816
P31532	Serum amyloid A-4 protein (Amyloid A-5 protein)	Saa4 Saa5	282	8050	130	0.0168675	0.013363	0.0125714	0.0142673	0.428571	0.40678	0.628571	0.487974
Q6UGQ3	Secretoglobin family 2B member 2 (Androgen-binding protein epsilon) (Lacrimal androgen-binding protein epsilon)	Scgb2b2 Abpe	107	354	114			0.00228571	0.00228571			0.114286	0.114286
D2XZ38	Androgen-binding protein (Protein Scgb2b3) (Fragment)	Scgb2b3 Abpbg3 Gm4362	76	286	112			0.00114286	0.00114286			0.0571429	0.0571429
D3YYY1	ABPBG7 (MCG116526) (Protein Scgb2b7)	Scgb2b7 Abpbg7 mCG_116526	135	403	112	0.00160643			0.00160643	0.0408163			0.0408163
P18337	L-selectin (CD62 antigen-like family member L) (Leukocyte adhesion molecule 1) (LAM-1) (Leukocyte-endothelial cell adhesion molecule 1) (LECAM1) (Lymph node homing receptor) (Lymphocyte antigen 22) (Ly-22) (Lymphocyte surface MEL-14 antigen) (CD antigen CD62L)	Sell Lnhr Ly-22 Ly22	245	1340	372	0.00160643	0.00334076	0.00514286	0.00336335	0.0408163	0.101695	0.257143	0.133218
P07758	Alpha-1-antitrypsin 1-1 (AAT) (Alpha-1 protease inhibitor 1) (Alpha-1-antiproteinase) (Serine protease inhibitor 1-1) (Serine protease inhibitor A1a) (Serpin A1a)	Serpina1a Dom1 Spi1-1	205	1109	413		0.00222717		0.00222717		0.0677966		0.0677966
Q00897	Alpha-1-antitrypsin 1-4 (Alpha-1 protease inhibitor 4) (Serine protease inhibitor 1-4) (Serine protease inhibitor A1d) (Serpin A1d)	Serpina1d Dom4 Spi1-4	72	515	413			0.00228571	0.00228571			0.114286	0.114286
Q00898	Alpha-1-antitrypsin 1-5 (Alpha-1 protease inhibitor 5) (Serine protease inhibitor 1-5) (Serine protease inhibitor A1e) (Serpin A1e)	Serpina1e Dom5 Spi1-5	123	716	413			0.00114286	0.00114286			0.0571429	0.0571429
P07759	Serine protease inhibitor A3K (Serpin A3K) (Contrapsin) (SPI-2)	Serpina3k Mcm2 Spi2	270	2551	418		0.00222717	0.00685714	0.00454216		0.0677966	0.342857	0.205327
Q91WP6	Serine protease inhibitor A3N (Serpin A3N)	Serpina3n Spi2	36	140	418			0.00114286	0.00114286			0.0571429	0.0571429
P32261	Antithrombin-III (ATIII) (Serpin C1)	Serpinc1 At3	184	546	465			0.00171429	0.00171429			0.0857143	0.0857143
P09036	Serine protease inhibitor Kazal-type 3 (P12) (Prostatic secretory glycoprotein)	Spink3	66	147	80			0.00114286	0.00114286			0.0571429	0.0571429
Q921I1	Serotransferrin (Transferrin) (Beta-1 metal-binding globulin) (Siderophilin)	Tf Trf	182	843	697		0.00111359	0.00342857	0.00227108		0.0338983	0.171429	0.102663
O54819	Tissue factor pathway inhibitor (TFPI) (Extrinsic pathway inhibitor) (EPI) (Lipoprotein-associated coagulation inhibitor) (LACI)	Tfpi	263	1251	306	0.00401606	0.00389755	0.004	0.0039712	0.102041	0.118644	0.2	0.140228
Q62351	Transferrin receptor protein 1 (TR) (TfR) (TfR1) (Trfr) (CD antigen CD71)	Tfrc Trfr	264	1309	763	0.00240964		0.00171429	0.00206196	0.0612245		0.0857143	0.0734694
P35441	Thrombospondin-1	Thbs1 Tsp1	43	105	1170			0.00171429	0.00171429			0.0857143	0.0857143
P20065	Thymosin beta-4 (T beta 4) [Cleaved into: Hematopoietic system regulatory peptide (Seraspenide)]	Tmsb4x Ptmb4 Tmsb4	70	195	50			0.00114286	0.00114286			0.0571429	0.0571429
Q9ER38	Torsin-3A (ATP-dependent interferon-responsive protein) (Torsin family 3 member A)	Tor3a Adir	106	255	385			0.00171429	0.00171429			0.0857143	0.0857143
P07309	Transthyretin (Prealbumin)	Ttr	238	855	147		0.00167038	0.00228571	0.00197805		0.0508475	0.114286	0.0825666
P29533	Vascular cell adhesion protein 1 (V-CAM 1) (VCAM-1) (CD antigen CD106)	Vcam1 Vcam-1	248	1661	739		0.00222717	0.00228571	0.00225644		0.0677966	0.114286	0.0910412
P29788	Vitronectin (VN) (S-protein) (Serum-spreading factor)	Vtn	279	2942	478	0.00722892	0.00556793	0.008	0.00693228	0.183673	0.169492	0.4	0.251055
Q8BTE6	Protein Wfdc21 (RIKEN cDNA 1100001G20)	Wfdc21 1100001G20Rik mCG_1032064	60	144	63			0.00171429	0.00171429			0.0857143	0.0857143
P01843	Ig lambda-1 chain C region		45	95	105			0.00114286	0.00114286			0.0571429	0.0571429

[truncated: 88 more sheets: AXB13PGN, AXB15PGN, AXB19PGN, AXB19aPGN, AXB19bPGN, AXB24PGN, AXB5PGN, AXB6PGN, AXB8PGN, BALBCBYJ, BTBRTTFJ, BUBBNJ, BXA1PGN, BXA11PGN, BXA12PGN, BXA13PGN, BXA14PGN, BXA16PGN, BXA2PGN, BXA24PGN …]
