# Supplementary material for: Genetic control of the mouse HDL proteome defines HDL traits, function, and heterogeneity
Source: J Lipid Res. 2019 Jan 8;60(3):594–608. doi: 10.1194/jlr.M090555 (PMC6399512; doi:10.1194/jlr.M090555)
Supplement: Supplemental Data [file 10.1194_M090555_jlr.M090555-3.xlsx]

## Sheet: ReadMe
Supplementary Table 5. The correlations for the HDL metrics.
The supplementary table represents the correlations values and associated adjusted P values for Yeast and Total adjusted PSMs.
Sheets:
Yeast_ r value: Pearson r value is calculated using yeast adjusted protein match spectra (PSMs).
Yeast_P value: P values for associations are adjust using Bonferroni-Holm correction.
Total_ r value:Pearson r value is calculated using total PSM adjusted protein levels.
Total_P value: P values for associations for total PSM normalized data are adjusted using Bonferroni-Holm correction.
N value: The N values corresponding to each correaltion is reported.
R_yeast_Spearm: Spearman rho value is calculated using yeast adjusted protein match spectra (PSMs).
P_yeast_spearm: P values for associations are adjust using Bonferroni-Holm correction.
R_total_Spearm: Spearman rho value is calculated using yeast adjusted protein match spectra (PSMs).
P_total_spearm: P values for associations are adjust using Bonferroni-Holm correction.

## Sheet: Yeat_r value
	F10	Rab1A	Igfals	C4bpa	Gm94	Hbb.b2	Fgb	Ihh	Egfr	Abpa7	Itgb1	Gm5938	Hbbt1	Hbb.b1	Ighm	Tf	Gpld1	Scgb1b2	Serpinc1	Pon3	Rbp4	Clec14a	Fgg	Ifi27l2b	Arsg	Dmkn	Plg	Serpina1a	Apoa5	Hba	Icam1	Obp1a	Pf4	Ppic	Antxr1	Apoc2	C4b	Ctsd	Fga	Gc	Grn	H2.Q4	Sell	Serpina3k	Ttr	Vcam1	Ahsg	Alb	Antxr2
F10	1	0.21281	0.281401	0.277674	0.428091	0.24536	0.502661	0.239539	0.288347	0.318038	0.552179	0.399104	0.335332	0.380359	0.701681	0.244816	0.334577	0.398028	0.351285	0.488784	0.676001	0.631213	0.312693	0.644172	0.474208	0.561836	0.622023	0.141625	0.203346	0.535902	0.300424	0.447105	0.535518	0.255048	0.620084	-0.0800697	0.207351	0.455946	0.59598	0.491569	0.532659	0.401999	0.623161	0.51172	0.50959	0.556362	0.579555	0.580236	0.518264
Rab1A	0.21281	1	0.182995	0.295581	0.353466	0.330655	0.276327	0.162383	0.118494	0.155348	0.114753	0.179862	0.316307	0.268109	0.258546	0.00407313	0.122213	0.153438	0.138208	0.428076	0.239936	0.283932	0.116551	0.316257	0.284283	0.261974	0.278964	0.0465354	0.21073	0.459931	0.15183	0.177233	0.326259	0.0813927	0.316724	0.209574	0.0754314	0.209514	0.34443	0.230347	0.240672	0.271291	0.32451	0.251025	0.211449	0.272088	0.307039	0.254654	0.222194
Igfals	0.281401	0.182995	1	0.205391	0.148226	0.024559	0.0798991	0.197295	0.13382	0.24527	0.0731818	0.282567	0.0757915	0.0319126	0.318694	-0.0988748	0.131432	0.520998	0.2077	0.361449	0.308623	0.121612	0.0954686	0.185728	0.312531	0.13959	0.170488	-0.0850349	0.361233	0.0741861	0.137162	0.210466	0.254629	0.113749	0.25528	0.185353	0.200095	0.27603	0.227903	0.135258	0.199217	0.347916	0.124454	-0.00544831	0.194947	0.166145	0.222914	0.0444685	0.238198
C4bpa	0.277674	0.295581	0.205391	1	0.332868	0.0590544	0.340264	-0.0138004	0.0543765	0.081178	0.203911	0.44383	0.227399	0.173361	0.216787	-0.00593466	0.104252	0.266257	0.0767625	0.20294	0.299638	0.34269	0.0894489	0.502804	0.0965154	0.335549	0.276838	0.079095	-0.0351197	0.272236	0.0823573	0.372482	0.179569	-0.00639033	0.38937	-0.0504413	0.140811	0.0675151	0.525761	0.0623686	0.226433	0.304831	0.538258	0.301185	0.180568	0.290683	0.333219	0.378637	0.352573
Gm94	0.428091	0.353466	0.148226	0.332868	1	0.305183	0.253145	0.177086	0.370604	0.448066	0.434642	0.51569	0.247073	0.338486	0.472899	0.192034	0.504313	0.311673	0.451363	0.332038	0.543101	0.585424	0.252997	0.56761	0.364594	0.417453	0.493945	-0.0403233	0.239314	0.449851	0.159492	0.552814	0.402699	0.347357	0.502535	0.0888492	0.0262859	0.394527	0.477919	0.220734	0.626566	0.49946	0.499083	0.34752	0.469754	0.47111	0.476988	0.435316	0.297732
Hbb-b2	0.24536	0.330655	0.024559	0.0590544	0.305183	1	0.487659	0.530497	0.543275	0.522395	0.270232	0.328724	0.446087	0.728612	0.352365	0.020991	0.569872	0.452381	0.54428	0.179151	0.552695	0.53612	0.508203	0.389121	0.176531	0.393582	0.433721	0.0720509	0.343647	0.650998	0.576852	0.562951	0.287753	0.509215	0.417299	0.123629	0.0847163	0.452587	0.430084	0.225633	0.638395	0.377559	0.330712	0.337785	0.500436	0.398482	0.391328	0.273768	0.467528
Fgb	0.502661	0.276327	0.0798991	0.340264	0.253145	0.487659	1	0.365645	0.492447	0.437172	0.381288	0.415006	0.418963	0.550501	0.40136	0.23751	0.511482	0.430035	0.478399	0.290674	0.618228	0.582583	0.546752	0.387765	0.305209	0.515715	0.574899	0.174356	0.134508	0.630245	0.486684	0.591723	0.42891	0.436069	0.366789	-0.0689709	0.150667	0.417591	0.704552	0.33128	0.61482	0.271138	0.407358	0.490315	0.592257	0.432546	0.472829	0.470381	0.552676
Ihh	0.239539	0.162383	0.197295	-0.0138004	0.177086	0.530497	0.365645	1	0.849465	0.816352	0.0687936	0.374805	-0.0120607	0.30681	0.127552	-0.0412733	0.874613	0.494133	0.834785	0.264953	0.494683	0.638026	0.832109	0.323457	0.0437977	0.32666	0.541971	-0.141154	0.533634	0.503168	0.811381	0.619764	0.317825	0.839147	0.349922	0.0837431	0.116069	0.653338	0.348955	-0.109198	0.821938	0.375997	0.217736	0.119574	0.396973	0.259246	0.218808	-0.0246771	0.513487
Egfr	0.288347	0.118494	0.13382	0.0543765	0.370604	0.543275	0.492447	0.849465	1	0.921766	0.106575	0.3509	0.0978821	0.458397	0.106482	0.00892531	0.971209	0.429124	0.929585	0.0818476	0.573552	0.665732	0.968761	0.257656	0.0131805	0.43811	0.56676	0.014259	0.425863	0.587009	0.967846	0.685906	0.211824	0.984251	0.269175	0.000271514	0.0308151	0.6476	0.417129	0.0692515	0.873099	0.336318	0.224642	0.199816	0.553891	0.235276	0.290447	0.0798163	0.61298
Abpa7	0.318038	0.155348	0.24527	0.081178	0.448066	0.522395	0.437172	0.816352	0.921766	1	0.0510812	0.390369	0.210219	0.464096	0.194853	0.000290459	0.913829	0.528621	0.913668	0.151539	0.618651	0.702222	0.888486	0.340456	0.0948803	0.44676	0.611454	-0.0189916	0.499553	0.574412	0.910135	0.711915	0.284346	0.909166	0.310375	0.0480429	0.0777274	0.641812	0.450387	0.066302	0.85469	0.425849	0.31302	0.20552	0.527843	0.312658	0.372103	0.145192	0.620083
Itgb1	0.552179	0.114753	0.0731818	0.203911	0.434642	0.270232	0.381288	0.0687936	0.106575	0.0510812	1	0.261674	0.0823561	0.274546	0.439796	0.169075	0.14646	0.150312	0.203837	0.381377	0.512705	0.38728	0.05966	0.51304	0.463593	0.353858	0.297869	0.0793804	0.139804	0.351493	0.0949478	0.2396	0.502751	0.060011	0.636186	0.0138336	0.189539	0.24857	0.432597	0.219563	0.339791	0.31724	0.491097	0.367988	0.508923	0.545177	0.360399	0.37101	0.33322
Gm5938	0.399104	0.179862	0.282567	0.44383	0.51569	0.328724	0.415006	0.374805	0.3509	0.390369	0.261674	1	0.360565	0.377966	0.325301	0.174266	0.416382	0.608425	0.36295	0.324221	0.609375	0.605723	0.348259	0.557706	0.239648	0.527184	0.583238	0.165727	0.419811	0.537426	0.406454	0.770713	0.259946	0.29318	0.550377	0.109431	0.20162	0.421446	0.582873	0.166888	0.543801	0.476075	0.454159	0.31835	0.428263	0.565581	0.604722	0.491176	0.483345
Hbbt1	0.335332	0.316307	0.0757915	0.227399	0.247073	0.446087	0.418963	-0.0120607	0.0978821	0.210219	0.0823561	0.360565	1	0.720181	0.270562	0.247621	0.1212	0.337502	0.156303	0.112354	0.446621	0.392511	0.123779	0.283143	0.207	0.429822	0.412747	0.343206	0.0252997	0.591654	0.150011	0.426521	0.205178	0.0857773	0.237314	0.0828789	0.0942765	0.136019	0.356124	0.377654	0.229248	0.164054	0.283662	0.467225	0.399447	0.346363	0.479189	0.601628	0.340429
Hbb-b1	0.380359	0.268109	0.0319126	0.173361	0.338486	0.728612	0.550501	0.30681	0.458397	0.464096	0.274546	0.377966	0.720181	1	0.440674	0.17939	0.473744	0.421707	0.474598	0.140192	0.624922	0.620338	0.447347	0.397916	0.245322	0.535217	0.513705	0.280777	0.187374	0.732816	0.468826	0.568103	0.320873	0.423734	0.424828	0.0449695	-0.0138228	0.421362	0.473734	0.361063	0.54847	0.285213	0.384295	0.460404	0.570083	0.457071	0.549368	0.5067	0.583653
Ighm	0.701681	0.258546	0.318694	0.216787	0.472899	0.352365	0.40136	0.127552	0.106482	0.194853	0.439796	0.325301	0.270562	0.440674	1	0.263908	0.177251	0.306756	0.229808	0.506281	0.580306	0.511348	0.147455	0.652054	0.540761	0.5307	0.531248	0.126323	0.284108	0.438441	0.144413	0.293261	0.621244	0.0854804	0.582879	-0.0169051	0.205883	0.478348	0.545503	0.448179	0.424878	0.40143	0.633801	0.445916	0.504914	0.535918	0.562182	0.530007	0.44363
Tf	0.244816	0.00407313	-0.0988748	-0.00593466	0.192034	0.020991	0.23751	-0.0412733	0.00892531	0.000290459	0.169075	0.174266	0.247621	0.17939	0.263908	1	0.00790578	0.0626738	0.0309283	0.108423	0.242811	0.278791	0.00858548	0.299679	0.237199	0.296259	0.246491	0.379787	0.046712	0.307974	-0.100737	0.204988	0.129418	-0.030947	0.110919	-0.371739	0.0316003	0.0407039	0.272365	0.499683	0.114789	0.0188242	0.250561	0.482367	0.359988	0.379251	0.443205	0.650218	0.142605
Gpld1	0.334577	0.122213	0.131432	0.104252	0.504313	0.569872	0.511482	0.874613	0.971209	0.913829	0.14646	0.416382	0.1212	0.473744	0.177251	0.00790578	1	0.470955	0.954165	0.123885	0.653084	0.736265	0.964169	0.333709	0.0374917	0.472756	0.658125	-0.00660612	0.45049	0.608988	0.966701	0.723901	0.310183	0.972123	0.368782	0.0347836	0.0455675	0.715862	0.497232	0.0576524	0.90725	0.431186	0.303072	0.231228	0.576568	0.316349	0.361569	0.130271	0.662996
Scgb1b2	0.398028	0.153438	0.520998	0.266257	0.311673	0.452381	0.430035	0.494133	0.429124	0.528621	0.150312	0.608425	0.337502	0.421707	0.306756	0.0626738	0.470955	1	0.427731	0.397717	0.656407	0.533461	0.386435	0.400041	0.25421	0.389153	0.588157	-0.000204703	0.496865	0.508349	0.53952	0.658991	0.426653	0.378852	0.504414	0.236779	0.285759	0.605019	0.394285	0.0931116	0.589476	0.472139	0.329891	0.15883	0.44743	0.530956	0.549343	0.264729	0.454103
Serpinc1	0.351285	0.138208	0.2077	0.0767625	0.451363	0.54428	0.478399	0.834785	0.929585	0.913668	0.203837	0.36295	0.156303	0.474598	0.229808	0.0309283	0.954165	0.427731	1	0.210558	0.675998	0.714297	0.922232	0.343334	0.105237	0.452959	0.635574	-0.0363763	0.500092	0.619026	0.905689	0.684921	0.325398	0.950362	0.402635	0.0294711	0.0669394	0.719123	0.55001	0.114207	0.905872	0.385483	0.342209	0.253436	0.55599	0.323349	0.380468	0.174196	0.652733
Pon3	0.488784	0.428076	0.361449	0.20294	0.332038	0.179151	0.290674	0.264953	0.0818476	0.151539	0.381377	0.324221	0.112354	0.140192	0.506281	0.108423	0.123885	0.397717	0.210558	1	0.471767	0.289125	0.100018	0.463995	0.484676	0.311344	0.376839	-0.119168	0.425484	0.331312	0.107494	0.267536	0.547358	0.0285088	0.693762	0.0652826	0.526392	0.456256	0.490019	0.308183	0.350825	0.39108	0.579842	0.399107	0.381872	0.511623	0.514099	0.397325	0.400645
Rbp4	0.676001	0.239936	0.308623	0.299638	0.543101	0.552695	0.618228	0.494683	0.573552	0.618651	0.512705	0.609375	0.446621	0.624922	0.580306	0.242811	0.653084	0.656407	0.675998	0.471767	1	0.805906	0.560681	0.573387	0.366483	0.633764	0.823981	0.0999644	0.449618	0.802802	0.618369	0.749597	0.540299	0.537812	0.690245	0.0994774	0.195128	0.670331	0.754644	0.393598	0.798325	0.508114	0.591948	0.549223	0.774034	0.742689	0.77906	0.628538	0.667461
Clec14a	0.631213	0.283932	0.121612	0.34269	0.585424	0.53612	0.582583	0.638026	0.665732	0.702222	0.38728	0.605723	0.392511	0.620338	0.511348	0.278791	0.736265	0.533461	0.714297	0.289125	0.805906	1	0.673375	0.645707	0.31897	0.664815	0.774424	0.186978	0.372487	0.755229	0.684134	0.724184	0.495863	0.634382	0.60802	-0.0905122	0.0768093	0.588715	0.691612	0.277934	0.811685	0.516093	0.593823	0.49218	0.69235	0.640831	0.664659	0.55166	0.698964
Fgg	0.312693	0.116551	0.0954686	0.0894489	0.252997	0.508203	0.546752	0.832109	0.968761	0.888486	0.05966	0.348259	0.123779	0.447347	0.147455	0.00858548	0.964169	0.386435	0.922232	0.100018	0.560681	0.673375	1	0.275256	-0.0113647	0.430644	0.598811	0.0485657	0.382623	0.583041	0.947261	0.674416	0.216077	0.973626	0.253961	-0.0226965	0.0368061	0.635622	0.485425	0.0998592	0.857937	0.307773	0.231399	0.226991	0.514279	0.192583	0.311371	0.112767	0.633992
Ifi27l2b	0.644172	0.316257	0.185728	0.502804	0.56761	0.389121	0.387765	0.323457	0.257656	0.340456	0.51304	0.557706	0.283143	0.397916	0.652054	0.299679	0.333709	0.400041	0.343334	0.463995	0.573387	0.645707	0.275256	1	0.470723	0.642048	0.528185	0.122879	0.422526	0.501676	0.265346	0.532211	0.509367	0.197815	0.643868	0.0241632	0.251218	0.473925	0.592947	0.218992	0.570632	0.500954	0.720622	0.453239	0.44127	0.644935	0.58765	0.531733	0.537301
Arsg	0.474208	0.284283	0.312531	0.0965154	0.364594	0.176531	0.305209	0.0437977	0.0131805	0.0948803	0.463593	0.239648	0.207	0.245322	0.540761	0.237199	0.0374917	0.25421	0.105237	0.484676	0.366483	0.31897	-0.0113647	0.470723	1	0.453275	0.371994	0.0388217	0.340014	0.300242	0.0766829	0.195274	0.501648	-0.0243405	0.578326	0.0643475	0.276695	0.288223	0.378638	0.218296	0.229869	0.543819	0.506255	0.298991	0.268136	0.574906	0.427937	0.388958	0.338033
Dmkn	0.561836	0.261974	0.13959	0.335549	0.417453	0.393582	0.515715	0.32666	0.43811	0.44676	0.353858	0.527184	0.429822	0.535217	0.5307	0.296259	0.472756	0.389153	0.452959	0.311344	0.633764	0.664815	0.430644	0.642048	0.453275	1	0.567902	0.340051	0.29151	0.62471	0.439676	0.607834	0.383763	0.385959	0.461295	0.0700085	0.131596	0.459484	0.551936	0.266891	0.600617	0.425387	0.519764	0.425433	0.466074	0.584405	0.655238	0.54119	0.554671
Plg	0.622023	0.278964	0.170488	0.276838	0.493945	0.433721	0.574899	0.541971	0.56676	0.611454	0.297869	0.583238	0.412747	0.513705	0.531248	0.246491	0.658125	0.588157	0.635574	0.376839	0.823981	0.774424	0.598811	0.528185	0.371994	0.567902	1	0.114939	0.463464	0.736754	0.608341	0.66939	0.524012	0.572038	0.632283	0.00951809	0.205213	0.638438	0.731547	0.342507	0.746674	0.490724	0.522356	0.488418	0.631642	0.609481	0.737634	0.56497	0.644361
Serpina1a	0.141625	0.0465354	-0.0850349	0.079095	-0.0403233	0.0720509	0.174356	-0.141154	0.014259	-0.0189916	0.0793804	0.165727	0.343206	0.280777	0.126323	0.379787	-0.00660612	-0.000204703	-0.0363763	-0.119168	0.0999644	0.186978	0.0485657	0.122879	0.0388217	0.340051	0.114939	1	-0.0454349	0.296887	-0.014664	0.167005	0.0919061	-0.00421947	0.0579801	-0.224974	-0.0790207	-0.0179682	0.100782	0.374355	-0.00816327	-0.0791841	0.127367	0.315959	0.201001	0.150326	0.388146	0.520163	0.197525
Apoa5	0.203346	0.21073	0.361233	-0.0351197	0.239314	0.343647	0.134508	0.533634	0.425863	0.499553	0.139804	0.419811	0.0252997	0.187374	0.284108	0.046712	0.45049	0.496865	0.500092	0.425484	0.449618	0.372487	0.382623	0.422526	0.340014	0.29151	0.463464	-0.0454349	1	0.324043	0.439342	0.39409	0.401892	0.411602	0.502101	0.216528	0.208028	0.675122	0.350506	-0.0709513	0.535049	0.378769	0.290228	0.0830477	0.243511	0.396515	0.364044	0.06794	0.372263
Hba	0.535902	0.459931	0.0741861	0.272236	0.449851	0.650998	0.630245	0.503168	0.587009	0.574412	0.351493	0.537426	0.591654	0.732816	0.438441	0.307974	0.608988	0.508349	0.619026	0.331312	0.802802	0.755229	0.583041	0.501676	0.300242	0.62471	0.736754	0.296887	0.324043	1	0.588856	0.73012	0.371681	0.549973	0.529047	0.000183209	0.12485	0.503565	0.679456	0.41365	0.749263	0.44965	0.498807	0.639338	0.66851	0.621724	0.739169	0.646581	0.660859
Icam1	0.300424	0.15183	0.137162	0.0823573	0.159492	0.576852	0.486684	0.811381	0.967846	0.910135	0.0949478	0.406454	0.150011	0.468826	0.144413	-0.100737	0.966701	0.53952	0.905689	0.107494	0.618369	0.684134	0.947261	0.265346	0.0766829	0.439676	0.608341	-0.014664	0.439342	0.588856	1	0.741402	0.274722	0.957986	0.314046	0.0779089	0.0595878	0.645246	0.419003	0.0199681	0.866293	0.385491	0.26254	0.144789	0.516333	0.311914	0.317604	0.0554756	0.615252
Obp1a	0.447105	0.177233	0.210466	0.372482	0.552814	0.562951	0.591723	0.619764	0.685906	0.711915	0.2396	0.770713	0.426521	0.568103	0.293261	0.204988	0.723901	0.658991	0.684921	0.267536	0.749597	0.724184	0.674416	0.532211	0.195274	0.607834	0.66939	0.167005	0.39409	0.73012	0.741402	1	0.297766	0.63005	0.45915	0.013297	0.112862	0.542424	0.644349	0.237687	0.824765	0.538235	0.485536	0.400373	0.606656	0.610848	0.64721	0.505818	0.644138
Pf4	0.535518	0.326259	0.254629	0.179569	0.402699	0.287753	0.42891	0.317825	0.211824	0.284346	0.502751	0.259946	0.205178	0.320873	0.621244	0.129418	0.310183	0.426653	0.325398	0.547358	0.540299	0.495863	0.216077	0.509367	0.501648	0.383763	0.524012	0.0919061	0.401892	0.371681	0.274722	0.297766	1	0.185991	0.667989	0.16565	0.16363	0.601385	0.476168	0.176712	0.461063	0.377098	0.554442	0.291116	0.452798	0.498327	0.468747	0.370003	0.437362
Ppic	0.255048	0.0813927	0.113749	-0.00639033	0.347357	0.509215	0.436069	0.839147	0.984251	0.909166	0.060011	0.29318	0.0857773	0.423734	0.0854804	-0.030947	0.972123	0.378852	0.950362	0.0285088	0.537812	0.634382	0.973626	0.197815	-0.0243405	0.385959	0.572038	-0.00421947	0.411602	0.549973	0.957986	0.63005	0.185991	1	0.224063	0.0370734	-0.00655453	0.629439	0.369383	0.0273952	0.84094	0.283841	0.158251	0.145447	0.476027	0.157336	0.23761	0.0206309	0.571046
Antxr1	0.620084	0.316724	0.25528	0.38937	0.502535	0.417299	0.366789	0.349922	0.269175	0.310375	0.636186	0.550377	0.237314	0.424828	0.582879	0.110919	0.368782	0.504414	0.402635	0.693762	0.690245	0.60802	0.253961	0.643868	0.578326	0.461295	0.632283	0.0579801	0.502101	0.529047	0.314046	0.45915	0.667989	0.224063	1	0.0992659	0.36521	0.597338	0.672576	0.214759	0.559259	0.603459	0.725194	0.52017	0.525191	0.704663	0.628909	0.516157	0.605523
Apoc2	-0.0800697	0.209574	0.185353	-0.0504413	0.0888492	0.123629	-0.0689709	0.0837431	0.000271514	0.0480429	0.0138336	0.109431	0.0828789	0.0449695	-0.0169051	-0.371739	0.0347836	0.236779	0.0294711	0.0652826	0.0994774	-0.0905122	-0.0226965	0.0241632	0.0643475	0.0700085	0.00951809	-0.224974	0.216528	0.000183209	0.0779089	0.013297	0.16565	0.0370734	0.0992659	1	0.121286	0.178059	-0.0893048	-0.263411	0.095099	0.129621	-0.140696	-0.248037	-0.100038	-0.0187634	-0.0580077	-0.260279	-0.113006
C4b	0.207351	0.0754314	0.200095	0.140811	0.0262859	0.0847163	0.150667	0.116069	0.0308151	0.0777274	0.189539	0.20162	0.0942765	-0.0138228	0.205883	0.0316003	0.0455675	0.285759	0.0669394	0.526392	0.195128	0.0768093	0.0368061	0.251218	0.276695	0.131596	0.205213	-0.0790207	0.208028	0.12485	0.0595878	0.112862	0.16363	-0.00655453	0.36521	0.121286	1	0.11441	0.250205	0.0717731	0.119724	0.264522	0.273034	0.174064	0.0578731	0.155469	0.163135	0.134303	0.249296
Ctsd	0.455946	0.209514	0.27603	0.0675151	0.394527	0.452587	0.417591	0.653338	0.6476	0.641812	0.24857	0.421446	0.136019	0.421362	0.478348	0.0407039	0.715862	0.605019	0.719123	0.456256	0.670331	0.588715	0.635622	0.473925	0.288223	0.459484	0.638438	-0.0179682	0.675122	0.503565	0.645246	0.542424	0.601385	0.629439	0.597338	0.178059	0.11441	1	0.508849	0.122901	0.776386	0.466278	0.462864	0.244567	0.53817	0.39753	0.472637	0.22077	0.545264
Fga	0.59598	0.34443	0.227903	0.525761	0.477919	0.430084	0.704552	0.348955	0.417129	0.450387	0.432597	0.582873	0.356124	0.473734	0.545503	0.272365	0.497232	0.394285	0.55001	0.490019	0.754644	0.691612	0.485425	0.592947	0.378638	0.551936	0.731547	0.100782	0.350506	0.679456	0.419003	0.644349	0.476168	0.369383	0.672576	-0.0893048	0.250205	0.508849	1	0.344189	0.672276	0.495964	0.72736	0.603492	0.566723	0.623914	0.698316	0.597344	0.688931
Gc	0.491569	0.230347	0.135258	0.0623686	0.220734	0.225633	0.33128	-0.109198	0.0692515	0.066302	0.219563	0.166888	0.377654	0.361063	0.448179	0.499683	0.0576524	0.0931116	0.114207	0.308183	0.393598	0.277934	0.0998592	0.218992	0.218296	0.266891	0.342507	0.374355	-0.0709513	0.41365	0.0199681	0.237687	0.176712	0.0273952	0.214759	-0.263411	0.0717731	0.122901	0.344189	1	0.196642	0.0831892	0.311192	0.622496	0.501058	0.324971	0.583667	0.708186	0.275491
Grn	0.532659	0.240672	0.199217	0.226433	0.626566	0.638395	0.61482	0.821938	0.873099	0.85469	0.339791	0.543801	0.229248	0.54847	0.424878	0.114789	0.90725	0.589476	0.905872	0.350825	0.798325	0.811685	0.857937	0.570632	0.229869	0.600617	0.746674	-0.00816327	0.535049	0.749263	0.866293	0.824765	0.461063	0.84094	0.559259	0.095099	0.119724	0.776386	0.672276	0.196642	1	0.54039	0.519901	0.384746	0.659774	0.557164	0.56542	0.342341	0.694232
H2-Q4	0.401999	0.271291	0.347916	0.304831	0.49946	0.377559	0.271138	0.375997	0.336318	0.425849	0.31724	0.476075	0.164054	0.285213	0.40143	0.0188242	0.431186	0.472139	0.385483	0.39108	0.508114	0.516093	0.307773	0.500954	0.543819	0.425387	0.490724	-0.0791841	0.378769	0.44965	0.385491	0.538235	0.377098	0.283841	0.603459	0.129621	0.264522	0.466278	0.495964	0.0831892	0.54039	1	0.587673	0.2849	0.360547	0.642572	0.467397	0.30437	0.443543
Sell	0.623161	0.32451	0.124454	0.538258	0.499083	0.330712	0.407358	0.217736	0.224642	0.31302	0.491097	0.454159	0.283662	0.384295	0.633801	0.250561	0.303072	0.329891	0.342209	0.579842	0.591948	0.593823	0.231399	0.720622	0.506255	0.519764	0.522356	0.127367	0.290228	0.498807	0.26254	0.485536	0.554442	0.158251	0.725194	-0.140696	0.273034	0.462864	0.72736	0.311192	0.519901	0.587673	1	0.581387	0.482499	0.7163	0.626071	0.614235	0.560387
Serpina3k	0.51172	0.251025	-0.00544831	0.301185	0.34752	0.337785	0.490315	0.119574	0.199816	0.20552	0.367988	0.31835	0.467225	0.460404	0.445916	0.482367	0.231228	0.15883	0.253436	0.399107	0.549223	0.49218	0.226991	0.453239	0.298991	0.425433	0.488418	0.315959	0.0830477	0.639338	0.144789	0.400373	0.291116	0.145447	0.52017	-0.248037	0.174064	0.244567	0.603492	0.622496	0.384746	0.2849	0.581387	1	0.628714	0.530473	0.658611	0.778602	0.411567
Ttr	0.50959	0.211449	0.194947	0.180568	0.469754	0.500436	0.592257	0.396973	0.553891	0.527843	0.508923	0.428263	0.399447	0.570083	0.504914	0.359988	0.576568	0.44743	0.55599	0.381872	0.774034	0.69235	0.514279	0.44127	0.268136	0.466074	0.631642	0.201001	0.243511	0.66851	0.516333	0.606656	0.452798	0.476027	0.525191	-0.100038	0.0578731	0.53817	0.566723	0.501058	0.659774	0.360547	0.482499	0.628714	1	0.582393	0.633857	0.602542	0.54093
Vcam1	0.556362	0.272088	0.166145	0.290683	0.47111	0.398482	0.432546	0.259246	0.235276	0.312658	0.545177	0.565581	0.346363	0.457071	0.535918	0.379251	0.316349	0.530956	0.323349	0.511623	0.742689	0.640831	0.192583	0.644935	0.574906	0.584405	0.609481	0.150326	0.396515	0.621724	0.311914	0.610848	0.498327	0.157336	0.704663	-0.0187634	0.155469	0.39753	0.623914	0.324971	0.557164	0.642572	0.7163	0.530473	0.582393	1	0.752407	0.676612	0.506039
Ahsg	0.579555	0.307039	0.222914	0.333219	0.476988	0.391328	0.472829	0.218808	0.290447	0.372103	0.360399	0.604722	0.479189	0.549368	0.562182	0.443205	0.361569	0.549343	0.380468	0.514099	0.77906	0.664659	0.311371	0.58765	0.427937	0.655238	0.737634	0.388146	0.364044	0.739169	0.317604	0.64721	0.468747	0.23761	0.628909	-0.0580077	0.163135	0.472637	0.698316	0.583667	0.56542	0.467397	0.626071	0.658611	0.633857	0.752407	1	0.80204	0.608973
Alb	0.580236	0.254654	0.0444685	0.378637	0.435316	0.273768	0.470381	-0.0246771	0.0798163	0.145192	0.37101	0.491176	0.601628	0.5067	0.530007	0.650218	0.130271	0.264729	0.174196	0.397325	0.628538	0.55166	0.112767	0.531733	0.388958	0.54119	0.56497	0.520163	0.06794	0.646581	0.0554756	0.505818	0.370003	0.0206309	0.516157	-0.260279	0.134303	0.22077	0.597344	0.708186	0.342341	0.30437	0.614235	0.778602	0.602542	0.676612	0.80204	1	0.452424
Antxr2	0.518264	0.222194	0.238198	0.352573	0.297732	0.467528	0.552676	0.513487	0.61298	0.620083	0.33322	0.483345	0.340429	0.583653	0.44363	0.142605	0.662996	0.454103	0.652733	0.400645	0.667461	0.698964	0.633992	0.537301	0.338033	0.554671	0.644361	0.197525	0.372263	0.660859	0.615252	0.644138	0.437362	0.571046	0.605523	-0.113006	0.249296	0.545264	0.688931	0.275491	0.694232	0.443543	0.560387	0.411567	0.54093	0.506039	0.608973	0.452424	1
Apoa1	-0.167762	-0.0600245	0.0311041	-0.243523	-0.0214134	-0.19431	-0.201354	-0.243349	-0.272487	-0.240602	-0.122152	-0.160919	0.114577	-0.0329434	-0.171585	-0.0681886	-0.29687	-0.0931642	-0.281036	-0.152774	-0.218691	-0.319535	-0.266495	-0.334601	-0.0242955	-0.222268	-0.188265	0.0788268	-0.0744236	-0.175533	-0.204488	-0.29835	-0.0333532	-0.207006	-0.220466	0.160246	-0.021182	-0.19159	-0.352956	-0.0271691	-0.364416	-0.268542	-0.347359	-0.204456	-0.0736384	-0.282085	-0.230919	-0.128982	-0.244299
Apoa2	-0.00926601	-0.0325248	-0.0167883	-0.0112898	-0.0553984	0.0290857	-0.0896205	0.081849	0.000499296	0.0368929	-0.251145	-0.267795	0.0594502	-0.0722036	0.0598909	-0.0881386	0.0272519	-0.083197	0.00786193	0.0951741	-0.088701	-0.000126648	0.0447719	0.00996389	0.0227555	-0.0798673	0.0293607	-0.0827159	-0.0619588	-0.0396533	0.0160929	-0.11915	-0.00324086	0.00772823	0.0681714	-0.251259	0.0224077	0.0546198	-0.0204439	-0.049422	-0.0445094	0.0442177	0.0337553	0.163184	-0.0224892	-0.136569	-0.0573812	-0.00766068	-0.067318
Apoa4	0.376342	0.224955	0.212762	0.173881	0.310997	0.433563	0.31755	0.421772	0.466862	0.467888	0.163138	0.315392	0.272669	0.532332	0.439798	0.122125	0.511139	0.384479	0.486777	0.439102	0.529108	0.491668	0.483065	0.440428	0.285899	0.418396	0.509839	0.174547	0.4579	0.497515	0.498381	0.398486	0.481374	0.452891	0.560352	0.0779731	0.208616	0.54971	0.471235	0.262552	0.522492	0.276886	0.462559	0.378603	0.474563	0.338815	0.469753	0.351572	0.614838
Apob	0.554282	0.253743	0.161264	0.408066	0.368077	0.251813	0.369457	0.193314	0.121125	0.175772	0.395824	0.357389	0.336378	0.413577	0.582411	0.129241	0.221054	0.375338	0.29544	0.600421	0.594569	0.458742	0.160071	0.495505	0.43891	0.410905	0.617777	0.0909699	0.284088	0.479733	0.17533	0.343192	0.557109	0.0998085	0.717338	0.0634712	0.302644	0.457522	0.630792	0.359816	0.428739	0.38831	0.685136	0.490371	0.426448	0.592239	0.643895	0.55054	0.551471
Apoc1	0.309188	0.267055	0.270911	0.0640662	0.306026	0.446267	0.394051	0.484865	0.465584	0.455683	0.443666	0.253461	0.201811	0.319844	0.339728	-0.0936283	0.506614	0.307326	0.510694	0.406985	0.41575	0.315409	0.440464	0.353978	0.331275	0.275293	0.322448	-0.142548	0.465322	0.277914	0.517825	0.315612	0.389558	0.46824	0.473083	0.190839	0.256812	0.525691	0.344077	-0.00144321	0.501975	0.357447	0.307646	0.173259	0.420171	0.224142	0.098004	0.0475855	0.404892
Apoc3	-0.390899	-0.231365	-0.533634	-0.441023	-0.304114	-0.238207	-0.319492	-0.319632	-0.324787	-0.433747	-0.103996	-0.406199	-0.0686604	-0.152788	-0.430739	0.00877138	-0.361185	-0.513083	-0.410198	-0.387699	-0.466892	-0.46995	-0.332376	-0.447545	-0.236279	-0.298079	-0.467308	-0.0235756	-0.328035	-0.360195	-0.324027	-0.425243	-0.287984	-0.266477	-0.486331	0.0664881	-0.276918	-0.433965	-0.549291	-0.149393	-0.461722	-0.40923	-0.531212	-0.170755	-0.229929	-0.377648	-0.455411	-0.214592	-0.520486
Apoc4	0.634433	0.252853	0.32922	0.365977	0.480229	0.439431	0.413559	0.380814	0.34353	0.438806	0.471935	0.608238	0.37497	0.420625	0.569616	0.147037	0.451734	0.485984	0.488599	0.509242	0.698738	0.643492	0.36993	0.649304	0.445457	0.519597	0.737351	0.0809896	0.559779	0.567473	0.395489	0.541223	0.464273	0.336796	0.790525	0.0647922	0.294893	0.528622	0.679751	0.291416	0.604538	0.566865	0.585609	0.521015	0.494695	0.601931	0.628969	0.557782	0.617794
Apod	0.621415	0.427773	0.317255	0.51887	0.59264	0.386735	0.406665	0.358824	0.235448	0.338357	0.51644	0.651855	0.347869	0.396674	0.649981	0.22897	0.358885	0.546456	0.400027	0.684794	0.718595	0.690365	0.249513	0.751093	0.520492	0.543848	0.694404	-0.0107626	0.46743	0.586686	0.283301	0.567427	0.583405	0.189486	0.841304	0.0661307	0.362288	0.529937	0.764649	0.305458	0.606843	0.6078	0.803166	0.515284	0.489255	0.762488	0.71119	0.608424	0.620111
Apoe	0.438187	0.276208	0.0877563	0.533539	0.348424	0.228835	0.264054	0.144163	0.0676725	0.143659	0.316561	0.35519	0.278287	0.287609	0.460524	-0.0908954	0.180285	0.34871	0.177467	0.515307	0.449555	0.393676	0.124547	0.471213	0.239072	0.288725	0.451152	-0.168368	0.160743	0.365819	0.146211	0.301915	0.408844	0.0533328	0.61073	0.15756	0.449785	0.28191	0.506049	0.1614	0.343554	0.387147	0.531096	0.353089	0.275384	0.360465	0.453696	0.339742	0.442079
Apoh	0.456664	0.298036	0.341032	0.337676	0.465982	0.317706	0.282365	0.387427	0.204059	0.293496	0.457548	0.589215	0.163959	0.350957	0.510731	0.0164746	0.342752	0.509603	0.360794	0.602861	0.571119	0.55943	0.226295	0.603818	0.424638	0.508757	0.500524	-0.0839368	0.43715	0.371166	0.254895	0.422159	0.543708	0.18351	0.738979	0.302051	0.406567	0.51355	0.572968	0.0856095	0.498721	0.561868	0.598495	0.298372	0.341825	0.542108	0.540463	0.321621	0.494218
Apom	0.626753	0.328391	0.2601	0.450216	0.586089	0.345281	0.46405	0.204816	0.17787	0.287771	0.463809	0.661425	0.425945	0.431269	0.602936	0.342875	0.289392	0.571104	0.290084	0.513817	0.773849	0.688042	0.185702	0.64988	0.518455	0.613169	0.745487	0.187931	0.310827	0.684704	0.22038	0.621661	0.517359	0.118214	0.718663	0.0389619	0.216487	0.435274	0.705925	0.360421	0.541397	0.640876	0.702412	0.580203	0.559706	0.849284	0.828463	0.750121	0.509834
Apon	0.230181	0.0835157	0.023551	0.0204194	0.138268	0.24528	0.154188	0.110804	0.030703	0.082571	0.173146	0.117007	0.252239	0.142406	0.104988	-0.151479	0.0928385	0.193566	0.0510982	0.147424	0.167277	0.115846	0.0474448	0.111287	0.22765	0.171019	0.241383	0.00973845	0.181919	0.116195	0.150675	0.136083	0.259253	0.0260449	0.27685	0.0937495	0.122113	0.187171	0.160414	-0.127984	0.125176	0.314462	0.127908	0.0342183	0.0716568	0.189295	0.114167	0.0737219	0.165607
Bpifa2	0.0778151	0.0908595	0.0774037	0.663267	0.11329	-0.0577525	0.394282	-0.0940966	-0.0467518	-0.0681037	-0.00435649	0.283361	0.135638	-0.0110765	0.0246856	0.0219868	-0.0310481	0.0224407	-0.0171673	0.0704158	0.0842611	0.0957054	0.0409726	0.232399	-0.128764	0.0683127	0.068116	0.0781606	-0.166698	0.121203	-0.0456389	0.205935	-0.0492677	-0.0741966	0.0321806	-0.0824359	0.114172	-0.153119	0.429446	0.132866	0.0622729	-0.0123865	0.225856	0.301986	0.0399994	0.0721984	0.0789842	0.223241	0.147247
C3	0.405392	0.236901	0.0283356	0.397622	0.42098	0.288579	0.297094	0.258896	0.156434	0.271898	0.369169	0.42219	0.258161	0.360372	0.344382	0.143291	0.270292	0.422171	0.278113	0.449818	0.614072	0.546491	0.154547	0.489689	0.284799	0.422727	0.50233	0.0507992	0.243358	0.533913	0.247821	0.499513	0.359219	0.120223	0.551005	0.0026682	0.0914714	0.281369	0.549313	0.249248	0.465565	0.465988	0.638638	0.455884	0.471767	0.754594	0.686819	0.557675	0.43003
Camp	0.318589	0.167076	0.185314	0.111373	0.479074	0.548073	0.497208	0.84819	0.971759	0.922191	0.163583	0.425685	0.116027	0.459853	0.173665	-0.0247206	0.966962	0.507211	0.930601	0.17177	0.62823	0.691234	0.950153	0.323052	0.0599586	0.459158	0.598429	-0.0223188	0.471328	0.611729	0.950462	0.712658	0.269868	0.960604	0.373851	0.101178	0.102996	0.687438	0.489023	0.0416458	0.892149	0.422625	0.297383	0.24361	0.531779	0.304234	0.354723	0.110598	0.626711
Cd97	0.435846	0.336159	0.310586	0.707297	0.476187	0.270189	0.457449	0.229403	0.227005	0.338149	0.340241	0.556406	0.354021	0.317741	0.428441	0.0345534	0.303759	0.495684	0.331518	0.513042	0.613924	0.564046	0.233881	0.600374	0.356216	0.427638	0.553226	-0.00996724	0.256963	0.432126	0.286385	0.537015	0.433824	0.157474	0.588026	0.0951361	0.315456	0.426218	0.652244	0.206525	0.495583	0.48652	0.679886	0.420628	0.450191	0.548445	0.545503	0.483026	0.50058
Clu	0.631426	0.364482	0.354366	0.443945	0.541963	0.548665	0.547983	0.603259	0.59181	0.612993	0.464007	0.558392	0.313188	0.513846	0.567316	0.0252022	0.659841	0.565982	0.665457	0.581699	0.723071	0.764824	0.577666	0.686843	0.458526	0.580867	0.684536	0.00334247	0.502831	0.608449	0.613034	0.632987	0.576883	0.536694	0.773694	0.0856334	0.324094	0.655216	0.730285	0.233525	0.776494	0.623486	0.727139	0.463707	0.557695	0.606858	0.580082	0.434333	0.741192
Cst6	0.586154	0.36413	0.205482	0.377881	0.504967	0.260752	0.164865	0.242596	0.17436	0.234263	0.477729	0.564467	0.141976	0.233881	0.406315	0.0862429	0.234611	0.278063	0.261071	0.586639	0.495808	0.428183	0.170324	0.559857	0.441033	0.420246	0.483773	0.0412232	0.397217	0.388364	0.203264	0.390632	0.415016	0.107954	0.726931	0.0306343	0.280079	0.443169	0.516543	0.186811	0.401133	0.564197	0.572766	0.411711	0.309797	0.495272	0.515983	0.411323	0.42613
H2-Q10	0.257366	0.274772	0.438119	0.342164	0.421235	0.221742	0.153077	0.185416	0.0952461	0.20608	0.243478	0.499575	0.254239	0.144534	0.238028	-0.0961303	0.153676	0.444172	0.109212	0.350652	0.312079	0.252394	0.0668899	0.380513	0.441076	0.270765	0.318852	-0.0450423	0.267239	0.262366	0.164527	0.387209	0.245011	0.0456929	0.462115	0.195489	0.349708	0.2292	0.29354	-0.0142596	0.254446	0.856307	0.38023	0.1904	0.181497	0.453158	0.305285	0.239372	0.244829
Lcat	0.591128	0.26975	0.165901	0.380694	0.506099	0.34734	0.396796	0.151685	0.138586	0.221716	0.457453	0.668245	0.33493	0.419883	0.490605	0.222412	0.209575	0.479905	0.233324	0.439358	0.624025	0.534149	0.145119	0.530141	0.502614	0.513184	0.620105	0.184764	0.410212	0.490428	0.195368	0.509164	0.454661	0.085549	0.707692	0.0471251	0.180795	0.422762	0.598192	0.259713	0.42911	0.540722	0.618549	0.445971	0.455404	0.712342	0.678112	0.606312	0.459074
Mug1	0.642284	0.265596	0.422166	0.307196	0.51352	0.331681	0.39587	0.323411	0.188091	0.23396	0.552123	0.628431	0.212321	0.327786	0.535875	0.115395	0.285491	0.490349	0.320642	0.656407	0.588783	0.546061	0.185661	0.598486	0.628318	0.532333	0.505421	0.00280387	0.501899	0.434466	0.248495	0.441485	0.50905	0.143266	0.793346	0.140413	0.323183	0.489872	0.575054	0.198932	0.481828	0.556402	0.608951	0.425741	0.411234	0.605786	0.544876	0.455404	0.50058
Napsa	0.406869	0.000277005	0.0607864	0.226829	0.427174	0.432871	0.360842	0.288741	0.3119	0.406495	0.364031	0.437995	0.347244	0.49467	0.460081	0.20261	0.412534	0.421684	0.459403	0.205595	0.654473	0.609411	0.341656	0.461173	0.296832	0.448575	0.578884	0.264575	0.347892	0.564617	0.364919	0.503013	0.396188	0.332728	0.528047	0.143205	0.0678639	0.513421	0.545585	0.377827	0.56696	0.414145	0.524086	0.436946	0.51824	0.611825	0.687733	0.54073	0.480646
Pcyox1	0.62033	0.277696	0.325565	0.426118	0.467608	0.313421	0.462226	0.309776	0.176324	0.249569	0.530568	0.615395	0.311522	0.399865	0.58123	0.185088	0.275996	0.58727	0.313244	0.585987	0.672653	0.600037	0.172618	0.585394	0.498556	0.496837	0.623625	0.069712	0.433665	0.495108	0.208514	0.518489	0.578664	0.131293	0.770205	0.119154	0.327014	0.525084	0.656229	0.243272	0.535612	0.5216	0.648209	0.411669	0.443692	0.700947	0.632089	0.529326	0.55292
Pltp	0.404056	0.117627	0.188014	0.0872676	0.354341	0.562879	0.354541	0.712315	0.694032	0.693068	0.293265	0.473863	0.256941	0.472523	0.275524	0.0426718	0.750247	0.456558	0.72029	0.328459	0.607869	0.654527	0.629146	0.433549	0.36545	0.577336	0.580027	0.0300665	0.574847	0.542339	0.713912	0.635437	0.389897	0.65991	0.576989	0.154474	0.135811	0.628873	0.492136	0.0865373	0.747877	0.529152	0.477285	0.300193	0.490754	0.509844	0.459818	0.279904	0.610901
Pon1	0.662023	0.348122	0.365744	0.428188	0.546224	0.281762	0.365681	0.182003	0.124663	0.236728	0.413865	0.550038	0.395844	0.394144	0.612659	0.280341	0.256952	0.524839	0.291492	0.54757	0.699282	0.621769	0.161525	0.676687	0.522163	0.550716	0.685429	0.193823	0.424284	0.575094	0.177519	0.51459	0.559282	0.0921289	0.736654	0.0197222	0.243689	0.468268	0.691165	0.335234	0.50398	0.54124	0.735479	0.506454	0.481044	0.792162	0.788594	0.681488	0.54766
Psap	0.524965	0.315318	0.366444	0.255087	0.542182	0.310079	0.28476	0.330734	0.139714	0.252205	0.435924	0.439322	0.216931	0.345343	0.613297	0.0670487	0.273989	0.5343	0.328931	0.575098	0.659148	0.521137	0.149989	0.569555	0.520692	0.420671	0.644189	-0.0169916	0.581684	0.487312	0.206042	0.410104	0.590972	0.127659	0.727466	0.233942	0.216136	0.633941	0.572524	0.214805	0.523629	0.580291	0.602387	0.346086	0.455556	0.703618	0.640346	0.448855	0.476228
Saa1	0.480376	0.299489	0.0282315	0.414711	0.268024	0.291218	0.435183	0.0398877	0.163105	0.172245	0.296182	0.456111	0.334423	0.343703	0.325169	0.0875927	0.208984	0.351817	0.148011	0.235701	0.452344	0.397393	0.18305	0.32002	0.247478	0.453223	0.43002	0.0494611	0.0480646	0.417238	0.210787	0.462051	0.256864	0.111889	0.399705	0.155462	0.236972	0.247319	0.420884	0.19962	0.344275	0.548901	0.434083	0.300392	0.290005	0.442912	0.429884	0.377715	0.311384
Saa2	0.275145	0.163601	0.107113	0.431297	0.328164	0.209104	0.307088	0.0135586	0.0805751	0.152157	0.249277	0.544634	0.31458	0.196314	0.150034	-0.013901	0.123126	0.381028	0.0720877	0.16077	0.367463	0.260528	0.0937534	0.240552	0.0563832	0.32381	0.312606	0.0479929	0.00631999	0.234794	0.136155	0.479278	0.116679	0.0379835	0.28057	0.195729	0.254419	0.118357	0.311118	0.118824	0.235106	0.419737	0.303334	0.186835	0.216472	0.319842	0.31495	0.293054	0.185726
Saa4	0.52013	0.253776	0.188795	0.168041	0.457828	0.470379	0.505147	0.715069	0.71968	0.705936	0.316005	0.414084	0.199212	0.489739	0.434757	0.115441	0.797988	0.481829	0.804516	0.377401	0.716465	0.77641	0.717049	0.490445	0.404248	0.557616	0.7109	0.0891828	0.552269	0.684568	0.729774	0.66231	0.503831	0.726208	0.609569	0.0385075	0.0858865	0.699509	0.623176	0.189359	0.828961	0.574535	0.538561	0.410011	0.578587	0.574109	0.584419	0.382351	0.712767
Tfpi	0.628973	0.341573	0.336649	0.420256	0.537029	0.418088	0.456631	0.487759	0.389696	0.462703	0.384747	0.650542	0.353925	0.452065	0.583826	0.107884	0.516731	0.60353	0.504317	0.578069	0.742055	0.750969	0.407777	0.643133	0.43897	0.61045	0.77246	0.0895514	0.469951	0.595801	0.469763	0.601366	0.601081	0.359828	0.755068	0.107727	0.267589	0.585536	0.698253	0.252544	0.651907	0.594682	0.675617	0.418217	0.481607	0.688725	0.712034	0.541618	0.636735
Tfrc	0.459748	0.356726	0.268999	0.230469	0.38797	0.161381	0.328871	0.178915	0.119093	0.230777	0.257847	0.347833	0.347761	0.344305	0.599453	0.296705	0.19049	0.371458	0.249362	0.450622	0.454331	0.471905	0.166917	0.526773	0.543025	0.344306	0.542179	0.18031	0.340127	0.390318	0.153936	0.375036	0.559081	0.114908	0.54305	-0.00294704	0.028623	0.451521	0.477547	0.298694	0.378435	0.350849	0.54567	0.36661	0.491607	0.549895	0.514515	0.552762	0.424103
Vtn	0.673034	0.344113	0.23298	0.368343	0.545254	0.409746	0.477027	0.304409	0.247794	0.346823	0.472696	0.575158	0.490977	0.553973	0.660589	0.31648	0.358484	0.543962	0.403644	0.603791	0.792135	0.6884	0.281417	0.63563	0.495596	0.570607	0.790496	0.288635	0.436752	0.682608	0.308512	0.582944	0.625663	0.222414	0.798283	-0.0292715	0.217303	0.547728	0.741366	0.46504	0.585142	0.500105	0.728212	0.621279	0.602088	0.784242	0.869726	0.774161	0.653041
m.hdl.size	-0.0362273	-0.0254414	0.000400084	-0.0444455	0.117079	0.032557	-0.0058546	0.0697936	-0.0156426	-0.0692229	0.38955	0.256815	-0.184837	-0.0712492	-0.0894523	-0.143309	0.00925241	0.0330862	-0.0210322	0.0628731	0.0233711	-0.0247796	-0.0485339	0.019027	0.0702853	0.0473368	-0.172565	-0.155706	0.170438	-0.0763507	-0.00733741	0.0407923	-0.0575273	-0.0165921	0.111452	0.328208	0.0856117	-0.044848	-0.0294896	-0.0947576	0.0467883	0.131387	-0.012541	-0.0815385	-0.0136961	0.101966	-0.0585872	-0.156421	0.00280409
l.hdl.size	0.00573727	0.0210571	0.0303045	-0.221758	0.0608547	0.0607638	-0.116806	0.100747	0.0349243	0.0402518	0.281323	0.151557	-0.175966	-0.0825724	-0.0392283	-0.198165	0.0531529	0.0899758	0.040475	0.0919535	0.0806479	0.0424051	-0.0483557	-0.0846419	0.0685319	0.0687961	-0.0883448	-0.193278	0.197349	-0.0860452	0.0579958	0.00884921	0.0485512	0.0284652	0.10811	0.349871	0.00630205	0.0317888	-0.195761	-0.129336	0.0678243	0.164471	-0.0892055	-0.234022	-0.00296018	0.102529	-0.103383	-0.219316	-0.0392064
plus. cAMP	-0.083199	-0.143048	0.109497	-0.153802	0.093395	-0.0328525	-0.24074	0.064278	-0.0404948	-0.0905915	0.161849	0.0486344	-0.284938	-0.290453	-0.231954	-0.231673	-0.0537444	0.0804912	-0.106204	-0.0928082	-0.111749	-0.184183	-0.145059	-0.0639661	0.0146357	-0.143582	-0.255201	-0.388041	0.0941132	-0.307647	-0.0367193	-0.0702316	-0.143305	-0.0588131	-0.0713198	0.227975	0.0246851	-0.0403901	-0.275313	-0.294498	-0.063606	0.11866	-0.173643	-0.321749	-0.16305	-0.034961	-0.309614	-0.352698	-0.306539
min. cAMP	-0.0643402	-0.0735866	-0.00680225	-0.232461	0.0706109	-0.0197835	-0.226933	0.0035677	-0.0861953	-0.114136	0.200693	0.0540359	-0.187751	-0.182448	-0.254058	-0.248597	-0.0928507	0.0566622	-0.157414	-0.0486592	-0.109237	-0.166809	-0.178238	-0.122134	-0.0330973	-0.097101	-0.272798	-0.380663	0.0304365	-0.237521	-0.0772874	-0.118258	-0.171302	-0.100885	-0.0509109	0.287602	0.113119	-0.13908	-0.315213	-0.27112	-0.111518	0.100338	-0.20733	-0.285119	-0.184198	-0.0614856	-0.290995	-0.36941	-0.243074
delta 774	-0.013647	-0.0841574	0.17713	0.178956	0.0233453	-0.0185653	0.013473	0.110092	0.0930568	0.0549586	-0.0977101	-0.017097	-0.11056	-0.146779	0.0740268	0.0754145	0.0755308	0.0288261	0.100161	-0.0598169	0.00704092	-0.000524734	0.0811026	0.112656	0.0845611	-0.0522837	0.074799	0.0448044	0.0957532	-0.06942	0.0746787	0.0933771	0.0719808	0.0819095	-0.0231078	-0.140997	-0.155495	0.17491	0.114962	0.00781969	0.0947856	0.0125184	0.0841247	-0.0130083	0.0641199	0.052079	0.0182217	0.0870363	-0.0606641
plus.MF	-0.158342	-0.0950514	-0.0027695	-0.158795	-0.0160688	-0.122794	-0.291053	-0.0416642	-0.104593	-0.19509	0.0199902	-0.0685149	-0.234719	-0.294118	-0.363223	-0.23386	-0.143097	-0.0349499	-0.211543	-0.17849	-0.2904	-0.243632	-0.198169	-0.254571	-0.0690349	-0.209596	-0.332339	-0.317745	-0.128786	-0.327286	-0.0990668	-0.219815	-0.316942	-0.120802	-0.200004	0.0454394	-0.0347274	-0.21894	-0.402703	-0.240967	-0.221749	-0.0108909	-0.282481	-0.327512	-0.225271	-0.211169	-0.410306	-0.370056	-0.386591
min.MF	-0.167828	-0.129725	-0.0816264	-0.28101	0.0182574	-0.160158	-0.296861	-0.0612482	-0.126062	-0.190679	0.0896501	-0.0410456	-0.234402	-0.26146	-0.320168	-0.160976	-0.13498	-0.0394927	-0.23225	-0.0886198	-0.213927	-0.218377	-0.206354	-0.24376	-0.0867333	-0.151912	-0.325366	-0.407194	-0.0578314	-0.286136	-0.128456	-0.204153	-0.269471	-0.128728	-0.132012	0.196417	0.112664	-0.203417	-0.399576	-0.255874	-0.196802	0.064023	-0.296261	-0.275988	-0.193347	-0.158772	-0.350363	-0.373875	-0.316589
delta BHK	0.0670158	0.0831018	0.114021	0.223828	-0.051173	0.0889034	0.0997165	0.0413636	0.0700194	0.0459619	-0.112683	-0.0231132	0.072068	0.0366029	0.0335862	-0.0352243	0.0306978	0.0166681	0.081715	-0.0759223	-0.0375837	0.0279532	0.0660388	0.051743	0.0486657	-0.027246	0.0922994	0.2204	-0.0657229	0.0266898	0.0713307	0.0437899	0.026994	0.0469175	-0.0468834	-0.235532	-0.203838	0.03932	0.113083	0.095595	0.0300043	-0.10781	0.0948257	0.0182872	0.0183027	-0.0208401	0.0313998	0.113939	0.00958014
HDL-C	-0.108392	0.0335409	0.000304262	-0.137442	0.324847	-0.000534432	-0.0559465	0.106343	-0.0280423	-0.0276406	0.378416	0.136989	-0.234681	-0.133677	-0.0616302	-0.113034	-0.0056268	0.0444301	-0.00850664	0.0729172	0.00316737	-0.00224951	-0.0544585	0.0078679	-0.00434626	-0.032526	-0.203258	-0.362945	0.0332549	-0.141556	-0.0593621	-0.0377628	0.0161024	-0.0283558	0.064401	0.326242	0.0576186	-0.0353907	-0.128687	-0.163798	0.0175861	0.144574	-0.120082	-0.14437	0.0102278	0.00289694	-0.124049	-0.25178	-0.122368
[truncated: 41 more columns]

## Sheet: Yeast_Pvalue
	F10	Rab1A	Igfals	C4bpa	Gm94	Hbb.b2	Fgb	Ihh	Egfr	Abpa7	Itgb1	Gm5938	Hbbt1	Hbb.b1	Ighm	Tf	Gpld1	Scgb1b2	Serpinc1	Pon3	Rbp4	Clec14a	Fgg	Ifi27l2b	Arsg	Dmkn	Plg	Serpina1a	Apoa5	Hba	Icam1	Obp1a	Pf4	Ppic	Antxr1	Apoc2	C4b	Ctsd	Fga	Gc	Grn	H2.Q4	Sell	Serpina3k	Ttr	Vcam1	Ahsg	Alb	Antxr2
F10	0	1	1	1	1	1	0.0388	1	1	1	0.00213512	1	1	1	6.73735e-08	1	1	1	1	0.0404487	2.57029e-07	7.24623e-06	1	2.68896e-06	0.0516045	0.000586546	1.11038e-05	1	1	0.00254159	1	0.181532	0.0025941	1	1.00128e-05	1	1	0.113139	6.87315e-05	0.0205664	0.00255822	0.87973	7.98079e-06	0.00894163	0.0099338	0.000809456	0.000162049	0.000155287	0.00549946
Rab1A	0.102574	0	1	1	1	1	1	1	1	1	1	1	1	1	1	1	1	1	1	0.377631	1	1	1	1	1	1	1	1	1	0.0957402	1	1	1	1	1	1	1	1	1	1	1	1	1	1	1	1	1	1	1
Igfals	0.0254711	0.151131	0	1	1	1	1	1	1	1	1	1	1	1	1	1	1	0.00769671	1	1	1	1	1	1	1	1	1	1	1	1	1	1	1	1	1	1	1	1	1	1	1	1	1	1	1	1	1	1	1
C4bpa	0.0275691	0.0159729	0.106341	0	1	1	1	1	1	1	1	0.322071	1	1	1	1	1	1	1	1	1	1	1	0.0138565	1	1	1	1	1	1	1	1	1	1	0.96998	1	1	1	0.00226981	1	1	1	0.00112487	1	1	1	1	1	1
Gm94	0.00046537	0.00483019	0.23865	0.00674196	0	1	1	1	1	0.275189	0.501436	0.00998539	1	1	0.0804006	1	0.0200615	1	0.171816	1	0.00171241	0.000110933	1	0.000342807	1	0.41805	0.0120516	1	1	0.115733	1	0.000572123	0.658402	1	0.00904393	1	1	0.879682	0.0261132	1	2.91015e-06	0.010544	0.0107435	1	0.0430405	0.0358354	0.0272781	0.169584	1
Hbb-b2	0.0470671	0.00866816	0.844817	0.640298	0.0102	0	0.0486243	0.0128499	0.00287572	0.00841543	1	1	0.26526	1.02019e-10	1	1	0.000442923	0.147028	0.00160279	1	0.000831701	0.00150487	0.00680091	1	1	0.907975	0.180681	1	1	3.87919e-07	0.000127858	0.000309617	1	0.00644837	0.34582	1	1	0.0818619	0.209288	1	8.60514e-07	1	1	1	0.00869899	0.700639	0.832283	1	0.0372955
Fgb	1.45974e-05	0.025869	0.526942	0.00452386	0.0358448	1.85377e-05	0	1	0.0344455	0.331242	1	0.673979	0.584922	0.00094315	0.898977	1	0.00777807	0.35091	0.0428696	1	7.07023e-06	7.12677e-05	0.000572458	1	1	0.00392174	0.000118502	1	1	2.17236e-06	0.0171795	3.81925e-05	0.198024	0.164321	1	1	1	0.311534	1.12715e-09	1	4.45374e-06	1	0.46137	0.0125637	2.95732e-05	0.170794	0.0256919	0.0288216	0.000333491
Ihh	0.0546263	0.196229	0.115185	0.911064	0.148552	4.61398e-06	0.00185406	0	0	0	1	1	1	1	1	1	0	0.0209616	0	1	0.0133738	1.50707e-06	0	1	1	1	0.00107957	1	0.00104484	0.00757862	0	3.86595e-06	1	0	1	1	1	2.39302e-07	1	1	0	1	1	1	0.679807	1	1	1	0.00324674
Egfr	0.0162741	0.339563	0.27298	0.652433	0.00146541	9.81139e-07	1.28768e-05	0	0	0	1	1	1	0.0714926	1	1	0	0.327716	0	1	0.000193523	1.0517e-07	0	1	1	0.135767	0.000111502	1	0.224387	4.26536e-05	0	1.11854e-08	1	0	1	1	1	2.99722e-07	0.287836	1	0	1	1	1	0.000309194	1	1	1	4.04469e-06
Abpa7	0.00821765	0.209376	0.0454452	0.507272	0.000113061	2.97155e-06	0.000137845	0	0	0	1	1	1	0.0627628	1	1	0	0.00269602	0	1	6.85313e-06	1.45449e-09	0	1	1	0.0751372	5.76205e-06	1	0.00683221	6.68723e-05	0	4.95576e-10	1	0	1	1	1	3.78039e-07	0.0637985	1	0	0.18301	1	1	0.00123829	1	1	1	1.80498e-06
Itgb1	7.21811e-07	0.355134	0.54713	0.0880722	0.000212563	0.0226561	0.0011275	0.563052	0.366122	0.667788	0	1	1	1	0.174689	1	1	1	1	1	0.00394666	0.883666	1	0.00387675	0.0349905	1	1	1	1	1	1	1	0.00577035	1	4.70969e-07	1	1	1	0.138355	1	1	1	0.00797073	1	0.00357155	0.000442507	1	1	1
Gm5938	0.00068135	0.133378	0.0186497	0.000133528	3.55478e-06	0.00546186	0.000289261	0.0010868	0.00233639	0.000585131	0.0243175	0	1	1	1	1	0.435356	1.15444e-05	1	1	8.521e-06	8.87629e-06	1	0.000242909	1	0.00128566	3.63492e-05	1	0.212455	0.000593646	0.396823	0	1	1	0.000222334	1	1	0.198593	3.02273e-05	1	0.000403557	0.0169722	0.0426044	1	0.149592	9.93151e-05	4.81148e-06	0.00691468	0.0103363
Hbbt1	0.00485288	0.00911577	0.539024	0.0583338	0.0406879	0.000108669	0.000249434	0.919907	0.416744	0.0742423	0.485441	0.00137622	0	8.40196e-10	1	1	1	1	1	1	0.0945403	0.79859	1	1	1	0.172092	0.340854	1	1	1.99652e-05	1	0.178054	1	1	1	1	1	1	1	1	1	1	1	0.0260924	0.475603	1	0.0127713	6.10447e-06	1
Hbb-b1	0.00106796	0.027068	0.79015	0.148231	0.00317982	2.70894e-14	3.10758e-07	0.00875808	2.76033e-05	2.41395e-05	0.0156768	0.000762063	2.26041e-13	0	0.15125	1	0.0279447	0.26508	0.0236574	1	1.56246e-06	1.38413e-06	0.0652787	0.46238	1	0.000572458	0.00172908	1	1	8.44214e-12	0.0213278	6.88961e-05	1	0.163921	0.141363	1	1	0.163939	0.0147378	1	0.000175078	1	0.711947	0.0283357	4.92968e-05	0.0331834	0.000165029	0.00221434	1.52214e-05
Ighm	1.86682e-11	0.0319508	0.00716938	0.0673807	3.12114e-05	0.00240067	0.000393943	0.278809	0.366542	0.0894733	7.03539e-05	0.00365983	0.018887	6.04757e-05	0	1	1	1	1	0.00411637	5.47717e-05	0.00230329	1	1.52877e-07	0.000485219	0.000753561	0.000728998	1	1	0.0781293	1	1	1.00418e-06	1	1.61013e-05	1	1	0.0116944	0.0002539	0.0447126	0.141162	0.368375	2.65356e-07	0.0496219	0.00284246	0.000463122	7.00265e-05	0.000562496	0.0551732
Tf	0.0396219	0.973502	0.418921	0.96054	0.103608	0.858131	0.0388366	0.728817	0.938592	0.998013	0.144271	0.132174	0.0322001	0.111339	0.0195593	0	1	1	1	1	1	1	1	1	1	1	1	0.983626	1	1	1	1	1	1	1	1	1	1	1	0.00379295	1	1	1	0.00951431	1	0.857854	0.0562852	5.95629e-08	1
Gpld1	0.00529203	0.317124	0.278122	0.380079	7.3223e-06	1.42327e-07	2.73683e-06	0	0	0	0.206781	0.000183153	0.296977	1.03461e-05	0.120547	0.945232	0	0.0317993	0	1	1.05462e-07	8.44214e-12	0	1	1	0.0175812	4.96627e-08	1	0.0449636	2.15956e-06	0	2.68656e-11	1	0	1	1	1	5.19558e-11	0.00375694	1	0	0.0873403	1	1	2.55005e-05	1	1	1	1.29419e-08
Scgb1b2	0.000775449	0.198159	2.7063e-06	0.024808	0.00769684	5.86705e-05	0.000146395	7.667e-06	0.000136208	9.1795e-07	0.198023	3.44403e-09	0.00251265	0.00010855	0.0063019	0.585671	1.18522e-05	0	0.169584	0.554973	1.03265e-07	0.000755198	0.77477	0.465134	1	0.646247	1.67052e-05	1	0.00383336	0.00234241	0.000371078	3.43065e-08	0.118112	0.805758	0.0025217	1	1	2.96844e-06	0.448021	1	9.85601e-06	0.014069	1	1	0.0462617	0.000530542	0.000137951	1	0.0302638
Serpinc1	0.00286561	0.250384	0.0822004	0.515657	6.90858e-05	5.37306e-07	1.62446e-05	0	0	0	0.075383	0.00109132	0.171764	8.6816e-06	0.0416119	0.786714	0	6.80719e-05	0	1	1.59901e-08	8.95943e-11	0	1	1	0.0319488	3.82287e-07	1	0.00371019	9.45186e-07	0	2.48471e-09	1	0	0.294802	1	1	3.43943e-11	0.000158321	1	0	0.628689	1	1	0.000106474	1	0.700323	1	3.54408e-08
Pon3	1.52637e-05	0.000158137	0.0016787	0.0828946	0.00410635	0.126696	0.010856	0.0207208	0.482127	0.182481	0.00057098	0.00355707	0.327396	0.214857	1.4214e-06	0.338403	0.267481	0.000236259	0.0575963	0	0.0184603	1	1	0.0238843	0.0074023	1	0.866458	1	0.10157	1	1	1	0.000157363	1	2.52231e-10	1	0.000506115	0.0243251	0.00421193	1	1	0.428625	1.08063e-05	0.311395	0.614141	0.0012345	0.000913662	0.306856	0.267545
Rbp4	7.23821e-11	0.0454317	0.00834843	0.0100129	5.74826e-07	2.72689e-07	2.08808e-09	4.80725e-06	6.10869e-08	2.02157e-09	1.36045e-06	2.52699e-09	3.69442e-05	4.50406e-10	1.68269e-08	0.0289528	2.93765e-11	2.87486e-11	4.37606e-12	6.72751e-06	0	0	9.3888e-05	3.9179e-05	1	2.66165e-07	0	1	0.0374831	0	7.82618e-07	0	0.000249151	0.000292341	5.23424e-10	1	1	4.54364e-09	0	0.387066	0	0.00151312	5.29949e-06	0.000116011	0	8.51541e-13	0	1.96304e-07	4.53915e-09
Clec14a	2.14132e-09	0.015647	0.301991	0.00244302	3.45694e-08	5.033e-07	2.19826e-08	4.3419e-10	2.92872e-11	3.92575e-13	0.000386725	2.6347e-09	0.00034646	3.98424e-10	7.8104e-07	0.0112031	2.22045e-15	2.46555e-07	2.37588e-14	0.00728102	0	0	6.08583e-09	9.0657e-08	1	5.97077e-09	0	1	0.872745	0	1.03551e-09	8.44214e-12	0.00304832	1.49701e-07	9.1762e-07	1	1	5.4895e-06	3.2313e-10	1	0	0.000693993	2.95407e-06	0.00325371	2.97618e-10	6.35445e-08	4.51993e-09	6.83359e-05	9.78897e-11
Fgg	0.00707183	0.329568	0.42503	0.448517	0.029643	2.37794e-06	1.85803e-07	0	0	0	0.60386	0.00144262	0.273998	2.51362e-05	0.188959	0.938598	0	0.000335834	0	0.362425	2.91216e-08	1.65601e-12	0	1	1	0.0895039	3.86621e-06	1	0.596552	1.0456e-05	0	2.9594e-09	1	0	1	1	1	1.03223e-07	0.00472654	1	0	1	1	1	0.00090442	1	1	1	9.24704e-08
Ifi27l2b	7.81447e-10	0.00680155	0.115674	4.98794e-06	1.09383e-07	0.00046946	0.000493319	0.00411163	0.0218798	0.00214	1.33543e-06	7.69918e-08	0.0114554	0.000195097	4.28706e-11	0.00591671	0.00218539	0.000196342	0.00158924	8.77131e-06	1.19375e-08	2.51965e-11	0.0103169	0	0.0117513	9.69547e-08	0.000453101	1	0.115753	0.00219386	1	0.000352376	0.00140794	1	4.76622e-08	1	1	0.00876454	3.94274e-06	1	2.14156e-05	0.00197613	9.27414e-12	0.0250864	0.0443717	4.30225e-08	4.81564e-06	0.000259339	0.000179991
Arsg	1.9719e-05	0.0155136	0.0067082	0.40688	0.00120366	0.124587	0.00695241	0.705268	0.907621	0.402497	1.30904e-05	0.0322704	0.0654267	0.0253929	1.56674e-07	0.0308402	0.736491	0.0203909	0.343716	2.59639e-06	0.000561377	0.00275951	0.917286	4.2044e-06	0	0.0280771	0.82516	1	1	1	1	1	0.00189824	1	9.86398e-06	1	1	1	0.593757	1	1	0.00011662	0.00125367	1	1	1.27761e-05	0.0670756	0.362348	1
Dmkn	1.90561e-07	0.0241488	0.235555	0.00285179	0.000175577	0.000398235	1.35139e-06	0.0037371	5.38971e-05	2.90442e-05	0.00128168	4.27415e-07	6.92243e-05	1.85845e-07	2.4594e-07	0.00653903	6.39549e-06	0.000276884	1.19168e-05	0.00352368	7.50395e-11	1.62426e-12	3.49079e-05	2.69693e-11	1.03989e-05	0	3.18249e-05	1	1	2.15078e-07	0.0477797	1.17721e-06	0.526426	0.482581	0.0132045	1	1	0.0163098	6.70583e-05	1	1.35658e-06	0.0834282	0.000471897	0.0832781	0.0116506	6.20078e-06	8.93543e-09	0.000116775	4.5987e-05
Plg	3.31061e-09	0.0168489	0.143632	0.0154806	4.31337e-06	7.28258e-05	3.69973e-08	3.57e-07	3.47576e-08	1.69522e-09	0.00728575	1.10585e-08	0.000141963	5.81009e-07	2.37768e-07	0.0246806	1.37266e-11	5.01508e-09	1.08296e-10	0.000378201	0	0	1.12915e-09	1.45832e-07	0.000358765	9.66147e-09	0	1	0.0150128	1.69909e-12	1.12888e-06	3.71081e-09	0.000425149	1.93368e-05	1.0824e-07	1	1	6.10092e-08	1.69909e-12	1	0	0.00307171	0.000470605	0.00349727	1.14764e-07	8.11019e-07	0	2.18779e-05	2.64053e-08
Serpina1a	0.235349	0.695836	0.471309	0.499971	0.729459	0.536233	0.12937	0.211698	0.90139	0.868058	0.483971	0.136753	0.00170858	0.0106147	0.255134	0.000432934	0.952735	0.998525	0.744056	0.277353	0.362684	0.0847389	0.657006	0.256853	0.72109	0.00127073	0.289104	0	1	1	1	1	1	1	1	1	1	1	1	0.69928	1	1	1	1	1	1	0.37461	0.000460484	1
Apoa5	0.0844407	0.0695611	0.00134612	0.763273	0.0360652	0.00221382	0.240352	3.45174e-07	9.12142e-05	2.38972e-06	0.216142	8.62939e-05	0.821499	0.0898429	0.00924206	0.674967	1.70899e-05	1.31957e-06	1.27542e-06	3.98628e-05	1.40649e-05	0.000381111	0.000254719	4.56799e-05	0.00119049	0.00585791	5.43353e-06	0.672447	0	1	0.0392084	0.320669	0.232402	0.139991	0.00138234	1	1	1.0874e-09	1	1	0.000176118	0.545889	1	1	1	0.266714	0.888571	1	0.651829
Hba	8.63314e-07	3.7457e-05	0.524191	0.0166105	4.5636e-05	1.09923e-10	6.29304e-10	2.66384e-06	1.3024e-08	2.05824e-08	0.00120361	1.92993e-07	6.00999e-09	2.22045e-15	3.02709e-05	0.00461983	6.25234e-10	7.94847e-07	2.70827e-10	0.00172081	0	0	3.11469e-09	7.42171e-07	0.00448132	6.04832e-11	4.44089e-16	0.00497179	0.00194932	0	4.38638e-06	1.69909e-12	0.774298	7.67051e-05	0.000221331	1	1	0.00126787	6.72369e-10	0.128034	0	0.0212304	0.00145258	4.29377e-08	2.23362e-09	2.19241e-07	0	1.61609e-08	3.74667e-09
Icam1	0.00980941	0.196581	0.24061	0.479394	0.168759	3.99807e-08	6.24255e-06	0	0	0	0.402161	0.000166453	0.181324	7.81237e-06	0.192727	0.364859	0	1.18669e-07	0	0.32168	2.23733e-10	2.78888e-13	0	0.0129958	0.477635	1.81949e-05	3.24018e-10	0.892137	1.47678e-05	1.28257e-09	0	0	1	0	1	1	1	1.84474e-08	0.100746	1	0	0.417757	1	1	0.000584173	1	1	1	3.05836e-07
Obp1a	7.32279e-05	0.133603	0.0718773	0.000921336	1.85634e-07	9.86042e-08	1.16263e-08	1.12874e-09	3.05445e-12	1.33005e-13	0.031211	0	7.17382e-05	2.1238e-08	0.00678312	0.0630275	7.10543e-15	9.44822e-12	6.71907e-13	0.0127637	0	2.22045e-15	8.01137e-13	1.12508e-07	0.0682679	3.38182e-10	1.00564e-12	0.117757	0.000132837	4.44089e-16	0	0	1	1.3267e-07	0.0147211	1	1	0.000107483	2.64287e-08	1	0	0.000142586	0.00358341	0.226718	8.15902e-07	5.70274e-07	1.51797e-08	0.000954919	2.0573e-08
Pf4	8.82048e-07	0.00428152	0.0274826	0.120626	0.000282455	0.0111603	8.01716e-05	0.00457455	0.0592604	0.010581	2.01058e-06	0.017632	0.0644335	0.00310055	2.87814e-10	0.243579	0.00408577	4.66662e-05	0.00237556	4.93921e-08	7.90203e-08	1.04145e-06	0.0444208	4.69469e-07	6.39568e-07	0.000223441	1.36441e-07	0.394418	9.47032e-05	0.000335485	0.00917607	0.00459695	0	1	2.36282e-09	1	1	1.27253e-06	0.00601504	1	0.0133651	0.583233	4.67096e-05	1	0.020338	0.00172334	0.00790759	0.709973	0.0387722
Ppic	0.0294305	0.490577	0.331198	0.956308	0.00196696	2.2531e-06	6.586e-05	0	0	0	0.596955	0.00751503	0.443536	6.56207e-05	0.442273	0.781219	0	0.000349721	0	0.794429	9.30135e-08	4.19447e-11	0	0.0662682	0.8219	0.000204138	5.81733e-09	0.968696	5.56845e-05	2.3711e-08	0	3.71001e-11	0.080969	0	1	1	1	1.0884e-07	0.783645	1	0	1	1	1	0.00605876	1	1	1	1.14315e-05
Antxr1	2.97999e-09	0.0056315	0.02604	0.00042599	3.20593e-06	0.000144152	0.000884785	0.00157133	0.0157598	0.00454175	1.33798e-10	7.03811e-08	0.0318136	5.62975e-05	4.83089e-09	0.315158	0.000514831	8.56266e-07	0.000121417	6.72795e-14	1.40554e-13	2.62853e-10	0.0169593	1.31664e-11	2.93484e-09	4.74301e-06	3.01588e-11	0.5894	4.60625e-07	7.00193e-08	0.00257569	5.31833e-06	6.386e-13	0.0337534	0	1	0.852355	1.42292e-06	1.05996e-09	1	2.74494e-05	8.50171e-07	1.69909e-12	0.000393556	0.000284937	2.43727e-11	6.87568e-08	0.000433839	5.66468e-07
Apoc2	0.497677	0.0711411	0.108932	0.663085	0.442239	0.280867	0.54586	0.460192	0.998093	0.670172	0.902445	0.327741	0.459146	0.684609	0.878692	0.00049834	0.751975	0.0291243	0.788896	0.545648	0.35929	0.401658	0.83375	0.823176	0.549111	0.514451	0.929459	0.0340355	0.0392539	0.998633	0.462921	0.901008	0.118682	0.728657	0.34919	0	1	1	1	1	1	1	1	1	1	1	1	1	1
C4b	0.076286	0.522986	0.0852101	0.221896	0.820483	0.460854	0.185041	0.308369	0.786125	0.490372	0.0901259	0.0693057	0.399518	0.900685	0.0602644	0.775373	0.678796	0.00802344	0.542726	1.63527e-07	0.0701163	0.476908	0.733517	0.018229	0.00866768	0.218967	0.0537073	0.461674	0.0491227	0.241008	0.576917	0.289545	0.123308	0.95111	0.000371558	0.252114	0	1	1	1	1	1	1	1	1	1	1	1	1
Ctsd	4.45782e-05	0.0732028	0.016525	0.559611	0.000384476	3.1791e-05	0.00012868	6.73521e-11	8.46432e-11	1.07063e-10	0.0252472	8.04347e-05	0.223045	6.56546e-05	4.18255e-06	0.713156	1.37668e-14	8.63422e-10	9.10383e-15	8.93977e-06	1.23368e-12	1.61361e-09	2.8729e-11	3.1014e-06	0.006162	5.91364e-06	1.68907e-11	0.867269	2.93099e-13	4.2122e-07	5.05684e-12	3.34629e-08	3.65879e-10	3.03344e-11	4.09827e-10	0.0912926	0.280203	0	0.000795505	1	0	0.00900167	0.0107648	1	0.000120407	0.234165	0.00564553	1	6.20363e-05
Fga	2.11808e-08	0.00265596	0.0492398	7.69429e-07	9.64655e-06	8.49728e-05	3.03979e-13	0.00151197	0.0001185	2.45473e-05	5.50119e-05	9.16812e-09	0.00102457	5.32629e-06	8.05521e-08	0.0116767	1.29238e-06	0.00018864	4.97082e-08	1.4549e-06	0	8.63754e-14	1.63831e-06	1.15184e-09	0.000253417	2.0646e-08	4.44089e-16	0.347356	0.000707068	1.80744e-13	3.95237e-05	7.27063e-12	2.09876e-06	0.000339829	2.85549e-13	0.399888	0.0167575	2.60309e-07	0	1	1.09534e-09	0.00171573	1.69909e-12	8.47982e-07	1.58223e-05	1.40269e-07	3.85785e-11	1.13809e-06	1.19516e-10
Gc	7.51697e-06	0.0467921	0.244029	0.589986	0.0521348	0.0470045	0.002685	0.338075	0.539007	0.556471	0.0489002	0.131565	0.000469159	0.000740319	1.69816e-05	1.30521e-06	0.600212	0.396672	0.29799	0.00368427	0.000162224	0.00874542	0.35461	0.040373	0.0398648	0.0114621	0.000951697	0.000301414	0.50635	5.06864e-05	0.851814	0.0240829	0.0938086	0.797712	0.0409273	0.0116437	0.49899	0.245806	0.000835808	0	1	1	1	1.59498e-07	0.00127124	1	3.49628e-06	1.09546e-11	1
Grn	8.69258e-07	0.0388702	0.0866183	0.0476757	8.45975e-10	2.46424e-10	1.30303e-09	0	0	0	0.00191255	1.29304e-07	0.03829	5.51079e-08	5.61726e-05	0.295517	0	2.93159e-09	0	0.000863786	0	0	0	6.46021e-09	0.0302327	3.90384e-10	0	0.939479	5.54702e-08	0	0	0	4.80239e-06	0	8.30792e-09	0.36989	0.258319	0	2.95319e-13	0.0617349	0	0.000103662	0.00040038	0.396353	4.19786e-09	3.19372e-05	1.43721e-05	1	6.3654e-11
H2-Q4	0.000384834	0.0193857	0.00207267	0.00702602	3.76168e-06	0.000603077	0.0156499	0.000638074	0.00228727	7.3854e-05	0.0036838	6.16497e-06	0.140814	0.00814995	0.000154003	0.865045	3.40375e-05	5.07172e-06	0.000269246	0.00018017	5.06231e-07	2.2613e-07	0.00353366	6.66484e-07	3.63868e-08	3.24497e-05	1.0498e-06	0.460745	0.000232096	7.77384e-06	0.000175381	4.46558e-08	0.000248607	0.00670575	2.43393e-10	0.220733	0.0112832	3.18982e-06	5.76135e-07	0.433061	3.22333e-08	0	3.13453e-06	1	1	2.40022e-08	0.00751179	1	0.0257558
Sell	2.36258e-09	0.00450509	0.284102	3.72104e-07	3.8356e-06	0.00310341	0.000194589	0.0539015	0.0451425	0.00419209	2.8066e-06	1.6138e-05	0.00980843	0.000307404	7.47904e-11	0.0215149	0.00481054	0.00204776	0.00125957	3.22094e-09	1.55684e-09	8.5899e-10	0.0300668	2.44249e-15	4.16226e-07	1.52274e-07	1.51808e-07	0.234265	0.00552273	4.84839e-07	0.0124238	1.23099e-06	1.43018e-08	0.136299	4.44089e-16	0.183443	0.00883101	3.84458e-06	4.44089e-16	0.00267794	1.28245e-07	9.12793e-10	0	5.1631e-06	0.00371437	5.07727e-12	8.97538e-08	2.63666e-07	2.08994e-05
Serpina3k	3.1663e-06	0.0309821	0.962998	0.007773	0.00195672	0.00233096	4.49991e-06	0.293891	0.0755605	0.0639807	0.000725281	0.00355958	9.63529e-06	1.05025e-05	1.89469e-05	3.37866e-06	0.033238	0.146532	0.0192674	0.000128569	3.61856e-08	1.1139e-06	0.0334401	9.23654e-06	0.00442423	3.23787e-05	1.19975e-06	0.00255896	0.436456	1.18532e-11	0.173331	9.22743e-05	0.00537385	0.171366	1.26018e-07	0.0177599	0.0989148	0.0194723	2.42697e-10	4.47526e-11	0.000166186	0.00619701	1.51544e-09	0	9.03378e-08	0.000201272	3.55528e-09	0	0.116152
Ttr	3.53351e-06	0.0705293	0.0937264	0.116065	1.63156e-05	3.07711e-06	8.96428e-09	0.000292139	9.84381e-08	4.10982e-07	1.22649e-06	5.97651e-05	0.000201101	1.51078e-08	9.69131e-07	0.000769823	7.71107e-09	1.76101e-05	3.31384e-08	0.000262566	0	7.9492e-14	2.97116e-07	1.68266e-05	0.0110682	4.1646e-06	3.20122e-11	0.0589247	0.0207344	6.03517e-13	1.89728e-07	2.33448e-10	7.43078e-06	2.11549e-06	9.05711e-08	0.345438	0.585823	3.76035e-08	4.74574e-09	4.22479e-07	1.13887e-12	0.0004469	1.2773e-06	2.51008e-11	0	4.77258e-06	4.29377e-08	7.32084e-07	8.3837e-05
Vcam1	2.64961e-07	0.0190184	0.151458	0.0103281	1.34165e-05	0.00030226	6.86194e-05	0.0210496	0.0344854	0.00448596	1.42148e-07	3.08528e-08	0.0014347	1.23911e-05	1.49298e-07	0.000374119	0.00318231	1.71863e-07	0.00254009	4.09589e-07	2.22045e-16	1.75975e-11	0.0722357	1.18814e-11	3.81603e-09	1.82644e-09	2.31918e-10	0.159687	0.000109309	6.16711e-11	0.00276476	1.62332e-10	5.78886e-07	0.138606	6.43929e-15	0.859875	0.141144	9.54606e-05	3.9269e-11	0.00167257	9.69852e-09	6.59583e-12	1.33227e-15	6.36131e-08	1.39835e-09	0	0	4.9627e-10	0.000813118
Ahsg	5.09108e-08	0.00737486	0.0529236	0.00287217	1.00955e-05	0.000362335	9.47691e-06	0.0511786	0.00852953	0.000576807	0.000881108	1.41058e-09	4.5841e-06	5.18958e-08	2.15931e-08	2.15817e-05	0.0006251	4.31907e-08	0.000301993	3.00448e-07	0	1.22657e-12	0.00297655	1.41221e-09	2.5848e-05	2.43539e-12	0	0.000156741	0.000389212	0	0.00215706	4.15312e-12	2.78338e-06	0.0233349	1.90568e-11	0.582837	0.12024	1.96435e-06	1.02141e-14	1.01962e-09	4.29786e-09	2.63757e-06	2.49316e-11	9.63229e-13	1.18514e-11	0	0	0	3.31831e-07
Alb	4.86946e-08	0.0274671	0.702883	0.000630234	6.8024e-05	0.0146321	1.06905e-05	0.827992	0.478751	0.19309	0.000600477	2.42026e-06	1.79755e-09	7.49606e-07	1.82451e-07	1.64766e-11	0.231889	0.0137707	0.108696	0.000126591	5.51414e-11	2.10523e-08	0.292724	8.23299e-08	0.00015142	3.64467e-08	6.60365e-09	1.484e-07	0.522246	4.42402e-12	0.601468	3.14739e-07	0.000306419	0.846092	1.39274e-07	0.0122203	0.201824	0.0344502	3.26755e-10	2.88658e-15	0.000837012	0.00317954	7.42721e-11	0	2.09047e-10	1.33227e-13	0	0	0.0146623
Antxr2	1.91153e-06	0.0553698	0.0382587	0.00154611	0.00811198	1.39841e-05	1.06377e-07	1.11114e-06	1.18197e-09	5.21821e-10	0.00222042	3.68364e-06	0.00163804	4.55866e-09	2.11473e-05	0.192932	3.53895e-12	1.12547e-05	9.7633e-12	0.000109739	1.23213e-12	2.59792e-14	2.57077e-11	5.67437e-08	0.00111994	1.40676e-08	7.26219e-12	0.0620247	0.000279515	1.01563e-12	8.63944e-11	5.64726e-12	1.45815e-05	3.40933e-09	1.61203e-10	0.283478	0.0165556	1.90881e-08	3.17524e-14	0.00786211	1.68754e-14	9.50398e-06	6.295e-09	4.58556e-05	2.59718e-08	2.66334e-07	9.38436e-11	5.29133e-06	0
Apoa1	0.150242	0.60896	0.789677	0.0316765	0.852378	0.0861745	0.0732914	0.0296197	0.0138539	0.0294517	0.274281	0.146141	0.302347	0.764705	0.116373	0.535204	0.00550937	0.393557	0.00876369	0.155314	0.0406564	0.00227083	0.0115897	0.00135107	0.820191	0.0352426	0.0755689	0.460203	0.483232	0.0960565	0.0518561	0.0040729	0.753628	0.0489762	0.0347049	0.127038	0.841156	0.0673204	0.000558679	0.797116	0.000355364	0.00964576	0.000692629	0.0505869	0.485424	0.0064451	0.0259491	0.217877	0.0182775
Apoa2	0.937112	0.781768	0.885546	0.921851	0.629993	0.799146	0.429197	0.470436	0.99647	0.742108	0.0228516	0.0143808	0.593428	0.511383	0.586111	0.422479	0.803305	0.446317	0.942727	0.377749	0.411183	0.99906	0.67696	0.926164	0.831415	0.454284	0.783542	0.438297	0.559597	0.70901	0.879657	0.260622	0.975677	0.942041	0.518481	0.0156948	0.832096	0.605074	0.846622	0.639896	0.673543	0.675562	0.749398	0.120126	0.831493	0.194251	0.584838	0.941903	0.521432
Apoa4	0.000875614	0.052332	0.0649991	0.127883	0.00558175	6.56783e-05	0.00410166	9.75868e-05	1.11581e-05	9.32197e-06	0.143078	0.00368083	0.0126343	1.5753e-07	2.53768e-05	0.26552	4.93452e-07	0.000257302	2.01083e-06	1.87119e-05	1.15999e-07	9.93651e-07	1.62953e-06	1.56608e-05	0.00630218	4.06616e-05	2.85815e-07	0.0998846	5.02602e-06	5.24495e-07	4.97593e-07	9.14969e-05	1.36311e-06	6.55841e-06	6.3115e-09	0.460034	0.045974	1.38546e-08	2.12655e-06	0.0114583	9.18035e-08	0.00754135	3.44767e-06	0.00019819	1.76045e-06	0.000954346	2.03021e-06	0.000549088	5.51741e-11
Apob	2.47953e-07	0.0280448	0.164016	0.000208434	0.000914803	0.0251759	0.000744389	0.0857815	0.28141	0.114205	0.000232462	0.000910365	0.00187586	8.34711e-05	5.00337e-09	0.238457	0.0408201	0.000369543	0.00575116	6.2747e-10	1.01091e-09	6.14878e-06	0.134018	7.93449e-07	1.50895e-05	5.74894e-05	8.79994e-11	0.393813	0.00635196	1.49802e-06	0.0964486	0.000867404	9.738e-09	0.346549	8.88178e-16	0.547788	0.00336502	4.53679e-06	1.59217e-11	0.000426991	2.00873e-05	0.000130856	4.9738e-14	6.98147e-07	2.24849e-05	5.02793e-10	3.35065e-12	1.08316e-08	1.01133e-08
Apoc1	0.0069516	0.0205499	0.0179302	0.577353	0.00643366	3.75371e-05	0.000298587	5.16915e-06	1.18794e-05	1.69358e-05	2.98274e-05	0.0207769	0.0673138	0.00284547	0.00146802	0.394046	6.4593e-07	0.00399795	5.06789e-07	8.31828e-05	5.61925e-05	0.00260602	1.56325e-05	0.000666248	0.00142573	0.00863698	0.00193859	0.180154	3.36175e-06	0.00764757	1.46768e-07	0.00230818	0.000135243	2.86254e-06	1.9152e-06	0.068422	0.0134672	7.41361e-08	0.000784202	0.989106	3.43565e-07	0.000468847	0.00285254	0.0986092	3.04947e-05	0.0317209	0.350002	0.650586	5.68206e-05
Apoc3	0.000525351	0.0458019	6.91596e-07	5.31444e-05	0.00679085	0.034514	0.00386752	0.00385109	0.00309344	4.68431e-05	0.352479	0.000138869	0.537388	0.162719	3.87204e-05	0.936498	0.000634129	4.39031e-07	8.76556e-05	0.00018995	4.53081e-06	3.37697e-06	0.00146113	1.09595e-05	0.0249577	0.00432444	3.42682e-06	0.825433	0.00150186	0.000453127	0.0017286	2.64865e-05	0.00563812	0.0106728	8.882e-07	0.528885	0.00753421	1.54856e-05	1.42826e-08	0.155223	3.60964e-06	5.11333e-05	5.10031e-08	0.10365	0.0274626	0.000206314	4.50269e-06	0.0388674	8.90638e-08
Apoc4	9.87114e-10	0.0286191	0.0036851	0.000983682	8.61131e-06	5.08604e-05	0.000137315	0.000492547	0.00169027	3.72751e-05	7.60875e-06	1.06749e-09	0.000478187	6.11947e-05	1.27617e-08	0.179318	1.26659e-05	2.10116e-06	1.81693e-06	4.04868e-07	3.75255e-14	1.03908e-11	0.000359673	5.87619e-12	1.08475e-05	1.53916e-07	0	0.447947	7.99413e-09	4.48251e-09	0.000104452	3.04146e-08	3.56035e-06	0.00109722	0	0.539471	0.00432289	6.08353e-08	9.30367e-14	0.00482648	1.75709e-10	3.84726e-09	8.70287e-10	1.01245e-07	5.37678e-07	2.20391e-10	1.46536e-11	6.31651e-09	4.20388e-11
Apod	2.69611e-09	0.000129122	0.00523098	1.1345e-06	1.08943e-08	0.000430533	0.000181676	0.00108126	0.0343501	0.00187618	6.81567e-07	2.48053e-11	0.00127098	0.000170984	1.68519e-11	0.0350459	0.000690676	5.24776e-08	0.00013561	1.8785e-13	3.10862e-15	7.17204e-14	0.0183711	0	1.45283e-07	3.03093e-08	3.19744e-14	0.919805	2.99355e-06	9.89165e-10	0.00650558	4.49844e-09	1.28934e-09	0.0720303	0	0.531107	0.000387	5.5635e-08	0	0.00306736	1.4357e-10	1.31949e-10	0	1.47408e-07	7.46371e-07	0	1.33227e-15	9.85731e-11	3.39024e-11
Apoe	8.42941e-05	0.0164527	0.450958	4.91229e-07	0.00177144	0.0425081	0.017944	0.202021	0.548323	0.197883	0.0037617	0.000984202	0.0108529	0.0076075	9.21534e-06	0.408055	0.0967002	0.0010004	0.102116	2.78749e-07	1.11363e-05	0.000135215	0.244873	3.15215e-06	0.0232472	0.00578303	8.09452e-06	0.112672	0.127982	0.000362621	0.166688	0.003632	5.73326e-05	0.615607	1.01731e-10	0.133617	6.85879e-06	0.00647959	2.66169e-07	0.124288	0.000799776	0.000137619	5.14071e-08	0.000555807	0.0078872	0.000416146	4.94077e-06	0.000863088	9.14722e-06
Apoh	3.81979e-05	0.00940344	0.00257229	0.00249898	1.71213e-05	0.00432888	0.0111593	0.000384583	0.0676598	0.00744776	1.54822e-05	4.6347e-09	0.138573	0.00099065	5.91465e-07	0.881041	0.00123579	5.40935e-07	0.000643432	5.12852e-10	6.23043e-09	1.20702e-08	0.0329712	3.75454e-10	3.02785e-05	3.05754e-07	5.06928e-07	0.431543	1.47371e-05	0.000292294	0.0147543	3.07212e-05	2.55499e-08	0.0816493	0	0.00343091	5.78306e-05	1.64923e-07	2.39557e-09	0.417135	4.20258e-07	5.62973e-09	2.96187e-10	0.00386641	0.000853302	2.38961e-08	2.24652e-08	0.0016687	4.78681e-07
Apom	1.79578e-09	0.00402224	0.0232605	3.53775e-05	1.72575e-08	0.00183043	1.45381e-05	0.0683835	0.11214	0.00875237	1.14098e-05	9.99689e-12	5.95242e-05	3.77864e-05	1.02096e-09	0.00131671	0.00688146	9.36024e-09	0.00674297	3.05721e-07	0	9.37028e-14	0.0814506	5.54978e-12	1.65653e-07	1.32456e-10	0	0.0760974	0.00271081	7.21645e-14	0.0358072	4.83185e-11	1.51263e-07	0.264412	8.88178e-16	0.712322	0.0381972	1.44984e-05	3.9968e-15	0.000416876	2.51284e-08	5.95279e-12	6.21725e-15	1.34903e-09	6.62519e-09	0	0	0	1.79172e-07
Apon	0.0469551	0.476239	0.839965	0.859158	0.227337	0.0293507	0.172072	0.327835	0.785548	0.460822	0.1198	0.292139	0.0214204	0.19356	0.338943	0.166391	0.39522	0.0741446	0.640331	0.170472	0.119291	0.279662	0.65884	0.299144	0.0309352	0.107038	0.0219085	0.927415	0.0843765	0.272716	0.153976	0.198376	0.0130826	0.80641	0.0075495	0.374068	0.246214	0.0740085	0.126633	0.22406	0.234473	0.00226707	0.224337	0.746076	0.497275	0.0707302	0.275862	0.482499	0.112642
Bpifa2	0.506955	0.438189	0.506303	3.67266e-11	0.323359	0.613169	0.000295929	0.406412	0.678543	0.543224	0.969015	0.00943621	0.221466	0.919859	0.822559	0.841691	0.776576	0.837504	0.875336	0.51445	0.435081	0.372302	0.703032	0.0284115	0.226458	0.522328	0.52353	0.464014	0.114271	0.252439	0.667506	0.0501851	0.642814	0.484571	0.760729	0.434675	0.278508	0.145063	1.93974e-05	0.206738	0.555387	0.906711	0.030405	0.00343823	0.70501	0.494021	0.451707	0.031479	0.158988
C3	0.000308498	0.0407178	0.808022	0.000312333	0.000124068	0.00990325	0.0074467	0.0204017	0.163129	0.0134701	0.000642398	7.02144e-05	0.0184539	0.00070438	0.00124938	0.190779	0.0118377	5.14922e-05	0.00952148	1.09893e-05	1.98543e-10	3.02452e-08	0.148153	1.11473e-06	0.00651514	3.31597e-05	4.54239e-07	0.634435	0.0201011	5.03748e-08	0.0178628	4.64401e-07	0.000470793	0.256324	1.26088e-08	0.979861	0.385839	0.00658732	1.42599e-08	0.0165768	2.92053e-06	2.85274e-06	7.42872e-12	4.95602e-06	2.06355e-06	0	2.95319e-14	6.36763e-09	1.69274e-05
Camp	0.00534117	0.15194	0.109008	0.331665	9.11517e-06	1.7122e-07	2.70953e-06	0	0	0	0.141976	6.02129e-05	0.296228	9.53248e-06	0.111946	0.822312	0	6.23517e-07	0	0.109549	5.67026e-11	6.4837e-14	0	0.0020163	0.574544	5.31593e-06	4.69079e-10	0.834604	2.41092e-06	1.1825e-10	0	2.22045e-15	0.00968235	0	0.000241722	0.337227	0.328569	3.77476e-14	7.56804e-07	0.693461	0	2.70892e-05	0.00399159	0.0192815	4.90603e-08	0.00319382	0.000485318	0.291248	1.81923e-11
Cd97	9.28864e-05	0.00319166	0.00632133	4.53859e-13	1.04978e-05	0.0160321	1.99034e-05	0.0406647	0.0415521	0.00188909	0.00176246	4.7194e-08	0.00102565	0.00304407	4.30188e-05	0.753564	0.00446581	1.21831e-06	0.00182041	3.20729e-07	2.01095e-10	8.61483e-09	0.0273889	5.00983e-10	0.000569193	2.62232e-05	1.561e-08	0.925714	0.0139392	1.89236e-05	0.00592209	4.07247e-08	1.7398e-05	0.136026	7.13565e-10	0.367012	0.00219135	2.27396e-05	1.87828e-12	0.048247	5.09363e-07	8.7833e-07	9.14824e-14	2.9832e-05	6.71351e-06	1.51849e-08	1.56439e-08	9.40059e-07	3.22662e-07
Clu	1.25021e-09	0.00130513	0.00168556	4.67553e-05	2.98303e-07	1.65045e-07	1.43149e-07	3.17593e-09	5.94156e-09	9.27321e-10	1.12992e-05	4.12983e-08	0.00394018	4.91485e-07	1.50373e-08	0.818908	4.85523e-12	1.35498e-08	2.75824e-12	2.79188e-09	1.77636e-15	0	3.08811e-09	1.07692e-13	5.49757e-06	1.95101e-09	1.01696e-13	0.975057	3.78807e-07	1.5785e-10	1.0532e-10	1.67415e-11	2.16468e-09	4.16347e-08	0	0.417005	0.00162363	1.37801e-12	0	0.0250689	0	3.1769e-11	2.22045e-16	3.23659e-06	7.7005e-09	1.43373e-10	1.10373e-09	1.3624e-05	0
Cst6	3.29272e-08	0.00132038	0.0749586	0.000647548	2.42083e-06	0.0202879	0.143902	0.0301435	0.119519	0.0341454	5.66363e-06	2.7311e-08	0.200425	0.0312146	0.000114121	0.432564	0.0296829	0.00953485	0.0151861	1.90028e-09	9.02364e-07	2.84137e-05	0.110533	1.17024e-08	1.35682e-05	3.72816e-05	1.36265e-06	0.699663	9.67911e-05	0.000142382	0.0533062	0.000129112	4.30739e-05	0.308412	2.22045e-16	0.771905	0.00685024	9.68961e-06	1.35813e-07	0.0745757	7.41083e-05	4.71823e-09	2.43391e-09	4.55481e-05	0.0026546	5.19103e-07	1.20032e-07	4.20641e-05	2.05565e-05
H2-Q10	0.0258066	0.0170446	7.55196e-05	0.00216765	0.000122781	0.0495311	0.17522	0.099635	0.397655	0.0632434	0.0275086	1.52462e-06	0.0203761	0.18692	0.0282603	0.381474	0.157749	1.83595e-05	0.316841	0.000809888	0.00307638	0.0170238	0.533406	0.000234711	1.35385e-05	0.00984559	0.00219142	0.673354	0.0104427	0.0119914	0.11913	0.000149616	0.0192453	0.667136	3.53265e-06	0.0618337	0.000633184	0.027971	0.00451293	0.892683	0.0143802	0	0.000185033	0.0690717	0.0833683	5.73493e-06	0.00292389	0.0208383	0.0180189
Lcat	2.35558e-08	0.0192615	0.152066	0.000585263	2.27876e-06	0.00171107	0.000268439	0.179225	0.217258	0.045296	1.55529e-05	5.12634e-12	0.00196813	6.32469e-05	1.87418e-06	0.0407683	0.0527889	2.93179e-06	0.0306157	1.84796e-05	8.28162e-11	7.01095e-08	0.174816	9.14602e-08	4.4644e-07	2.31673e-07	7.13951e-11	0.0812694	5.38365e-05	8.02563e-07	0.0634749	2.55198e-07	5.97272e-06	0.42008	3.10862e-15	0.655542	0.084589	2.69098e-05	3.03961e-10	0.0124165	1.97228e-05	2.63551e-08	5.01583e-11	8.378e-06	5.08534e-06	1.77636e-15	8.21565e-14	1.18989e-10	3.68642e-06
Mug1	5.2625e-10	0.0212773	0.000145536	0.00622347	1.52475e-06	0.0028258	0.00027828	0.003431	0.0926557	0.0343849	7.56914e-08	2.01219e-10	0.0539757	0.00219589	1.25677e-07	0.292958	0.00771048	1.64754e-06	0.00261338	3.8376e-12	1.60485e-09	3.11618e-08	0.0815185	5.85941e-10	3.36693e-11	6.66157e-08	3.75878e-07	0.979075	4.01198e-07	1.68519e-05	0.017544	1.18389e-05	2.57047e-07	0.175488	0	0.181876	0.00167648	7.19316e-07	2.03292e-09	0.0572961	1.15745e-06	8.47731e-09	1.19171e-10	2.3277e-05	4.6576e-05	1.5754e-10	1.63701e-08	4.50439e-06	3.22646e-07
Napsa	0.000291815	0.998118	0.601932	0.045818	9.60112e-05	6.76658e-05	0.00100828	0.00939033	0.00458905	0.000150969	0.000773862	3.45711e-05	0.00129869	1.4935e-06	9.4235e-06	0.0629351	7.91387e-05	5.26389e-05	8.61301e-06	0.0546485	4.65894e-12	2.33313e-10	0.00104989	5.40896e-06	0.00449783	9.24731e-06	2.27965e-09	0.0117365	0.000727504	5.56587e-09	0.000375891	3.7456e-07	0.000101287	0.00127084	6.32528e-08	0.173253	0.520374	1.66302e-07	1.8655e-08	0.000204769	3.81907e-09	4.06273e-05	8.2552e-08	1.33232e-05	1.21547e-07	9.22509e-11	2.64233e-14	2.20418e-08	1.08178e-06
Pcyox1	2.92545e-09	0.0158578	0.00410734	0.000100336	1.58543e-05	0.00491449	1.58666e-05	0.0051699	0.115345	0.0237493	2.94238e-07	5.98972e-10	0.00414697	0.000149772	5.46409e-09	0.0899146	0.0101055	2.7915e-09	0.0033174	2.0001e-09	7.10543e-13	5.15205e-10	0.105743	1.68921e-09	5.70946e-07	6.33049e-07	5.1871e-11	0.513823	1.75357e-05	6.0664e-07	0.0473161	1.40583e-07	1.88116e-09	0.214784	0	0.25793	0.00146425	7.72199e-08	1.23901e-12	0.0194545	3.76723e-08	9.74005e-08	2.84417e-12	4.56374e-05	9.43091e-06	7.32747e-15	1.08351e-11	4.89508e-08	9.08545e-09
Pltp	0.000324351	0.314867	0.103856	0.447414	0.00145816	6.68375e-08	0.00125224	1.2701e-13	6.78124e-13	5.3868e-13	0.00749685	6.04207e-06	0.0190343	4.97058e-06	0.0107045	0.698189	0	9.9484e-06	5.32907e-15	0.00178213	3.37191e-10	3.48366e-12	4.03277e-11	2.19467e-05	0.000397343	2.5722e-09	2.08424e-09	0.778471	2.53888e-09	2.81301e-08	1.9984e-15	1.32363e-11	0.000133282	1.12266e-12	1.74404e-09	0.141495	0.196763	1.9122e-11	6.27816e-07	0.412086	0	5.86884e-08	1.50621e-06	0.00364503	6.82293e-07	2.09223e-07	3.53862e-06	0.00658113	7.89073e-11
Pon1	9.96341e-11	0.00220943	0.00115815	9.20222e-05	2.30571e-07	0.0118821	0.00085116	0.10614	0.267489	0.032251	0.000111097	7.19642e-08	0.000212117	0.000189732	4.61998e-10	0.00935829	0.0169286	2.132e-07	0.00646861	3.37133e-08	3.5083e-14	7.88525e-11	0.130476	3.3662e-13	1.3038e-07	1.8681e-08	9.14824e-14	0.067181	2.77406e-05	2.49042e-09	0.0922957	1.80775e-07	8.29422e-09	0.385091	0	0.851974	0.0192411	2.51234e-06	2.44249e-14	0.00108867	3.03125e-07	2.54096e-08	0	2.59458e-07	1.21159e-06	0	0	5.55112e-14	1.33757e-08
Psap	1.33056e-06	0.00585952	0.00113123	0.024201	2.94411e-07	0.00541889	0.0104633	0.00273162	0.213501	0.0222636	4.24765e-05	3.25223e-05	0.0488513	0.00120807	4.38174e-10	0.542066	0.0106879	1.16836e-07	0.00198629	4.6221e-09	2.90834e-12	1.64159e-07	0.160636	5.72087e-09	1.4342e-07	3.65437e-05	7.38654e-12	0.873705	1.47987e-09	9.6472e-07	0.0500635	5.41041e-05	6.96549e-10	0.227857	2.22045e-16	0.0248032	0.0385195	1.1755e-11	2.48044e-09	0.03976	8.51098e-08	1.33954e-09	2.11872e-10	0.000726922	5.04414e-06	5.32907e-15	4.7935e-12	6.40428e-06	1.4001e-06
Saa1	1.29087e-05	0.00904646	0.808714	0.000160022	0.0176687	0.00921846	5.48054e-05	0.72537	0.145698	0.121769	0.00689702	1.46813e-05	0.00200143	0.00127931	0.00239343	0.425369	0.0534754	0.000894545	0.173826	0.0270563	9.66798e-06	0.000115224	0.0859757	0.0022341	0.0186893	7.26787e-06	2.33713e-05	0.643397	0.650959	3.88063e-05	0.044901	4.01832e-06	0.0139776	0.291007	7.90462e-05	0.138936	0.0229433	0.017463	2.94666e-05	0.0564231	0.000778404	1.46913e-08	1.53943e-05	0.00362157	0.00504532	9.81909e-06	1.70516e-05	0.00018955	0.00238013
Saa2	0.0168892	0.160765	0.357066	8.07268e-05	0.00335524	0.0643944	0.005593	0.904983	0.474567	0.172363	0.0239189	1.02247e-07	0.00377448	0.0717519	0.170519	0.899519	0.258723	0.000295345	0.509517	0.134563	0.000428499	0.0136703	0.382177	0.0231628	0.59761	0.0018499	0.00270205	0.653291	0.952589	0.0250747	0.198134	1.53758e-06	0.27071	0.720748	0.00674901	0.0615083	0.0143912	0.261153	0.00253922	0.25926	0.0240738	3.11369e-05	0.00328977	0.0745389	0.0382112	0.00188392	0.00210615	0.00436148	0.0746851
Saa4	1.72938e-06	0.0280235	0.1024	0.141394	2.50312e-05	1.21876e-05	1.76442e-06	9.28146e-14	3.73035e-14	1.2923e-13	0.00382648	9.96375e-05	0.0709918	1.96628e-06	3.21502e-05	0.292763	0	2.64023e-06	0	0.000289271	4.21885e-15	0	2.66454e-15	1.06696e-06	7.76714e-05	1.13618e-08	4.21885e-15	0.403209	1.38644e-08	7.32747e-14	2.22045e-16	8.70415e-13	3.56087e-07	4.44089e-16	1.12815e-10	0.715533	0.415624	8.88178e-15	3.2701e-11	0.0706333	0	2.11785e-09	3.06757e-08	4.93085e-05	1.53547e-09	2.19012e-09	7.7419e-10	0.000155474	1.11022e-15
Tfpi	1.51316e-09	0.002707	0.00294414	0.0001278	4.00177e-07	0.000126076	2.06832e-05	4.45261e-06	0.000323119	1.20471e-05	0.000358386	2.80278e-11	0.00102914	1.40449e-05	4.49968e-09	0.325711	3.51906e-07	7.71744e-10	7.39422e-07	3.68897e-09	0	0	7.29587e-05	1.07585e-11	1.50449e-05	1.68067e-10	0	0.401261	2.60334e-06	4.66298e-10	2.63065e-06	2.91219e-10	2.98381e-10	0.000459703	0	0.306721	0.00991604	8.75513e-10	1.02141e-14	0.0151529	1.94467e-12	4.0947e-10	1.49214e-13	3.34882e-05	1.17249e-06	3.24185e-14	1.33227e-15	2.06878e-08	6.86828e-12
Tfrc	3.33204e-05	0.00168089	0.0187884	0.0423564	0.000448654	0.15536	0.00289628	0.112305	0.289622	0.0369844	0.019348	0.00127258	0.00127576	0.00125274	1.34764e-09	0.00582698	0.0789503	0.000429548	0.0205937	1.05512e-05	8.73474e-06	3.03511e-06	0.117953	1.14058e-07	3.20968e-08	0.000890769	3.40374e-08	0.0890128	0.000971414	0.000130877	0.145157	0.000249468	8.41881e-09	0.2781	2.23522e-08	0.977757	0.786511	6.25679e-06	1.48361e-06	0.00382633	0.000199599	0.000606054	1.85413e-08	0.000325243	6.48173e-07	1.36695e-08	1.32171e-07	9.19212e-09	2.2718e-05
Vtn	3.72626e-11	0.00250326	0.0428288	0.000906386	2.44581e-07	0.000176898	7.69091e-06	0.00604469	0.0257215	0.0014124	7.32173e-06	1.29236e-08	2.4466e-06	3.80298e-08	6.03673e-12	0.00316906	0.000701003	6.20046e-08	0.000116304	4.74705e-10	0	9.01501e-14	0.00754957	2.20388e-11	6.81827e-07	4.31753e-09	0	0.00579895	1.50342e-05	9.19265e-14	0.00292734	1.33798e-09	3.33884e-11	0.034092	0	0.781793	0.0374583	1.59914e-08	0	3.00673e-06	9.04183e-10	3.8583e-07	2.22045e-16	3.90015e-11	2.17419e-10	0	0	0	1.30251e-12
m.hdl.size	0.757649	0.82847	0.997263	0.699211	0.307331	0.77577	0.958894	0.538437	0.889764	0.536603	0.000297601	0.019095	0.0943553	0.516995	0.415569	0.190722	0.93262	0.76233	0.847576	0.560604	0.828882	0.817702	0.651513	0.859525	0.510359	0.657731	0.103856	0.142796	0.106258	0.471943	0.944968	0.701042	0.588068	0.875953	0.290197	0.00140325	0.417123	0.671202	0.780208	0.36893	0.657849	0.21188	0.905554	0.439709	0.8969	0.333457	0.576959	0.134316	0.978718
l.hdl.size	0.961037	0.857689	0.794964	0.0510254	0.59662	0.594751	0.302146	0.373898	0.75692	0.719561	0.010458	0.171398	0.111552	0.452477	0.721504	0.0690625	0.626932	0.410017	0.711376	0.394173	0.455097	0.693159	0.652709	0.430323	0.520992	0.519382	0.407661	0.0679684	0.0607861	0.417379	0.585027	0.933652	0.647659	0.788821	0.304992	0.000629238	0.952457	0.763556	0.0614639	0.219162	0.520618	0.117192	0.397766	0.0247526	0.977658	0.330778	0.324061	0.0346704	0.709057
plus. cAMP	0.477919	0.220827	0.346403	0.178811	0.416043	0.773789	0.0314681	0.571083	0.719643	0.418277	0.146307	0.662387	0.00903034	0.00700536	0.0326738	0.0328911	0.623096	0.461293	0.330435	0.389773	0.299939	0.084018	0.174995	0.551486	0.8911	0.176981	0.0152014	0.000157444	0.374894	0.00301209	0.729678	0.508277	0.175371	0.57974	0.499305	0.0288428	0.815319	0.702263	0.00790397	0.00437765	0.546937	0.259924	0.0978518	0.00176287	0.120435	0.740758	0.00252773	0.000525459	0.00280377
min. cAMP	0.583409	0.530379	0.953495	0.0405563	0.539005	0.862609	0.0429396	0.974944	0.444196	0.307244	0.0706228	0.627549	0.0891874	0.094675	0.0189634	0.0217816	0.395158	0.604325	0.147764	0.652563	0.311005	0.118194	0.0946944	0.254206	0.756801	0.362581	0.00928571	0.000214609	0.774573	0.0233886	0.466507	0.264237	0.104472	0.341347	0.629837	0.00543834	0.282997	0.186101	0.00220963	0.00894647	0.289909	0.341274	0.0473618	0.00587272	0.0788019	0.560407	0.00465752	0.000268361	0.0188874
delta 774	0.907488	0.472845	0.125838	0.116959	0.83923	0.870994	0.90558	0.330976	0.40864	0.623849	0.382493	0.878075	0.319722	0.180091	0.500748	0.492732	0.489451	0.792192	0.358841	0.579849	0.94809	0.996106	0.449919	0.293202	0.428113	0.624552	0.483509	0.674982	0.366591	0.513202	0.481729	0.378657	0.497746	0.440195	0.82693	0.180046	0.138852	0.0953908	0.275174	0.941027	0.368787	0.905723	0.425289	0.902051	0.543696	0.621992	0.862368	0.406781	0.563505
plus.MF	0.174835	0.417261	0.981057	0.164946	0.88895	0.280987	0.00881227	0.713656	0.352753	0.0790172	0.858521	0.538252	0.0326876	0.00629133	0.000633962	0.03123	0.188716	0.749372	0.0505536	0.0961448	0.00605739	0.0214077	0.062659	0.0160635	0.51793	0.0474027	0.00137306	0.00227501	0.223746	0.0015421	0.350163	0.0362963	0.00220624	0.254023	0.0559402	0.667121	0.742429	0.0360113	6.90157e-05	0.020674	0.0336378	0.917934	0.00636774	0.00143849	0.0308495	0.04332	4.41323e-05	0.000261293	0.000129364
min.MF	0.150078	0.267311	0.483316	0.012696	0.873941	0.158556	0.00749564	0.5894	0.262116	0.0861714	0.42315	0.712554	0.0329303	0.0156467	0.00281588	0.141083	0.215304	0.718083	0.0314129	0.411613	0.0453545	0.0397898	0.0523607	0.0213372	0.416301	0.15291	0.0017531	6.80416e-05	0.586093	0.00596738	0.224944	0.0522495	0.00979376	0.223954	0.209698	0.0605831	0.284947	0.0517974	7.95072e-05	0.0138229	0.0600697	0.544307	0.00413792	0.00774655	0.0648005	0.130616	0.000575538	0.000222864	0.00199004
delta BHK	0.567818	0.478435	0.32672	0.0488436	0.656361	0.435897	0.378832	0.715633	0.534506	0.681784	0.313483	0.835693	0.517337	0.739454	0.760251	0.748936	0.779032	0.878933	0.454486	0.482027	0.728105	0.794838	0.538638	0.630115	0.64875	0.798791	0.386908	0.0368506	0.535943	0.801714	0.501646	0.680228	0.799501	0.658764	0.657197	0.0238117	0.0513042	0.709795	0.283148	0.364694	0.776472	0.306344	0.368584	0.862635	0.86252	0.843687	0.765103	0.276826	0.927381
HDL-C	0.417994	0.806143	0.998241	0.312435	0.0136831	0.996711	0.660593	0.431094	0.828712	0.822954	0.00263779	0.288366	0.0641164	0.288417	0.625761	0.366181	0.96509	0.725266	0.94681	0.560675	0.979549	0.985586	0.654326	0.949615	0.972154	0.792309	0.0990046	0.00253964	0.787762	0.249538	0.630615	0.759806	0.896305	0.81845	0.599077	0.00622396	0.635653	0.772813	0.291967	0.178672	0.885107	0.235929	0.3257	0.233104	0.933527	0.981152	0.306243	0.0354993	0.312896
[truncated: 41 more columns]

## Sheet: Total_r value
	F10	Rab1A	Igfals	C4bpa	Gm94	Hbb.b2	Fgb	Ihh	Egfr	Abpa7	Itgb1	Gm5938	Hbbt1	Hbb.b1	Ighm	Tf	Scgb1b2	Serpinc1	Gpld1	Pon3	Rbp4	Clec14a	Fgg	Ifi27l2b	Arsg	Dmkn	Plg	Serpina1a	Apoa5	Hba	Icam1	Obp1a	Pf4	Ppic	Antxr1	Apoc2	C4b	Ctsd	Fga	Gc	Grn	H2.Q4	Sell	Serpina3k	Ttr	Vcam1	Vtn	Ahsg	Alb
F10	1	0.0283596	0.254026	-0.0124795	0.146796	-0.201579	0.0892621	0.0327453	0.0659365	0.0759218	0.356814	0.144331	-0.0680853	-0.100204	0.430924	0.0516511	0.0380651	0.0821851	0.154012	0.0792894	0.419734	0.379759	0.136482	0.305435	0.0646241	0.182585	0.367659	0.00562126	-0.0726395	0.00174745	0.022733	0.215464	0.106549	0.0410688	0.180711	-0.241221	-0.0589009	0.130777	0.346957	0.262752	0.350201	-0.0827487	0.355686	0.155885	0.0817566	0.287746	0.425384	0.31022	0.218662
Rab1A	0.0283596	1	-0.0257624	-0.0110186	0.0829197	0.231081	0.145274	0.069261	-0.0985834	-0.00455024	0.0476222	-0.0269476	0.205974	0.21692	-0.0934949	-0.306202	-0.0678578	-0.0360406	-0.0769506	0.0915116	-0.0940565	0.0838173	-0.0592842	-0.0436081	0.186285	0.115596	-0.0326478	-0.0767509	0.039009	0.269311	0.0305313	-0.12679	0.225697	-0.0890716	0.0867916	0.324575	-0.19201	0.0562836	-0.00626323	-0.0752216	0.00284814	0.014981	-0.0923883	-0.20864	-0.172373	0.0265213	0.0107255	-0.0126303	-0.215289
Igfals	0.254026	-0.0257624	1	0.0328062	0.177917	-0.110802	-0.118454	-0.0385814	-0.0442286	0.223832	-0.0489953	0.0753605	-0.0669498	-0.163377	0.222342	-0.140165	-0.0900354	0.0397634	-0.0649489	0.132739	0.122499	-0.164702	-0.0885271	-0.000430015	0.202721	0.0107012	-0.00501391	-0.0254567	0.246101	-0.181728	-0.0859715	0.0279584	0.128607	-0.0111644	-0.067844	0.10181	0.0968487	0.124228	0.0255855	0.0895959	0.0302986	0.19571	-0.138182	-0.27099	-0.0377919	-0.0595886	-0.0128686	0.00605969	-0.1383
C4bpa	-0.0124795	-0.0110186	0.0328062	1	-0.0118824	-0.197926	0.219321	-0.294099	-0.0442518	-0.136319	0.0219784	0.257626	-0.0357384	-0.216508	-0.0788242	-0.143188	-0.109724	-0.15576	-0.0613993	-0.043239	0.0328004	0.0984641	0.01987	0.318029	-0.197582	-0.0223452	-0.00320371	-0.058259	-0.255601	-0.123759	-0.0585752	0.222171	-0.166716	-0.175787	0.137291	-0.221476	-0.0782552	-0.228209	0.323598	-0.11814	0.0154191	-0.0931803	0.329431	0.107359	-0.198392	-0.00493973	0.0151104	0.0120072	0.0370956
Gm94	0.146796	0.0829197	0.177917	-0.0118824	1	0.102426	-0.175489	0.11754	-0.0045393	0.133989	0.108242	0.0839164	-0.105059	-0.00409228	0.110434	-0.109244	0.180586	-0.017682	0.0270771	0.0539016	-0.00256516	0.127844	-0.0719685	0.0966536	0.206627	0.0506848	0.125259	-0.166749	0.0858929	0.0481468	0.176263	0.0839977	0.225301	0.014706	0.136193	0.0872782	-0.153598	0.278414	-0.0740314	-0.0940405	0.153227	0.219503	0.124522	-0.198113	0.052484	0.0584651	0.114852	-0.0152463	-0.0880488
Hbb-b2	-0.201579	0.231081	-0.110802	-0.197926	0.102426	1	0.0930055	0.0570963	0.0983508	0.0584432	0.0880284	-0.076047	0.373626	0.647607	0.0519108	-0.138263	0.115865	0.0758327	0.0843581	-0.0792515	-0.0106209	0.0786033	0.0565028	0.0308253	0.0940332	0.134236	-0.179653	0.00704778	0.00546366	0.336383	0.250483	0.0319312	-0.126342	0.12425	-0.0530846	0.112429	-0.0338405	0.00950905	-0.0615871	0.0310324	0.112096	0.137025	-0.0846128	-0.13231	-0.00023234	0.0027318	-0.103974	-0.0968303	-0.0364024
Fgb	0.0892621	0.145274	-0.118454	0.219321	-0.175489	0.0930055	1	-0.0027036	0.262265	0.013514	0.16003	0.154887	0.182531	0.158049	0.0932331	0.211001	0.211824	0.225925	0.205724	-0.042309	0.243585	0.276588	0.521853	0.0146904	-0.0361044	0.174271	0.23068	0.107856	-0.182172	0.238035	0.224796	0.314941	-0.030125	0.209517	-0.145998	-0.236883	-0.0821223	-0.110139	0.604059	0.272603	0.324149	-0.198596	0.090736	0.294586	0.148855	0.122291	0.103972	0.207366	0.261875
Ihh	0.0327453	0.069261	-0.0385814	-0.294099	0.11754	0.0570963	-0.0027036	1	0.411739	0.407073	-0.0118849	0.0208397	-0.215016	-0.112875	0.0925719	-0.160593	0.428915	0.513327	0.491024	0.198236	0.0128304	0.13007	0.352731	0.067961	0.0747374	-0.00697935	0.155824	-0.326879	0.303402	0.00278379	0.395855	0.0587506	0.213791	0.440181	0.245769	0.0467959	0.0644997	0.333999	-0.075339	-0.274756	0.436025	0.108078	-0.033051	-0.230962	-0.109204	-0.0345883	0.052578	-0.198409	-0.297388
Egfr	0.0659365	-0.0985834	-0.0442286	-0.0442518	-0.0045393	0.0983508	0.262265	0.411739	1	0.604546	-0.0174558	0.148785	-0.154294	0.0285717	0.018468	-0.0900412	0.963906	0.773168	0.921974	-0.087901	0.399913	0.417805	0.853703	0.0692571	-0.119647	0.205029	0.342382	-0.156037	0.109429	0.237541	0.863977	0.487154	-0.162576	0.923312	0.07336	-0.155598	-0.0814175	0.287727	0.197673	-0.0499345	0.735524	0.0466007	0.0809955	0.0222936	0.183234	0.0966453	0.0169964	0.14616	-0.105075
Abpa7	0.0759218	-0.00455024	0.223832	-0.136319	0.133989	0.0584432	0.013514	0.407073	0.604546	1	-0.127187	0.131684	0.0171278	0.0259272	0.0506877	-0.141726	0.641507	0.648563	0.585257	-0.0157986	0.296287	0.267128	0.486346	0.156203	0.0927209	0.0471038	0.31134	-0.178483	0.296811	0.0769361	0.587207	0.347761	0.0667952	0.625956	0.100128	-0.0168834	-0.0127695	0.244335	0.136782	-0.172439	0.481027	0.195281	0.0812936	-0.138869	0.0660542	0.107261	0.0838679	0.133979	-0.160588
Itgb1	0.356814	0.0476222	-0.0489953	0.0219784	0.108242	0.0880284	0.16003	-0.0118849	-0.0174558	-0.127187	1	0.137901	-0.0561224	0.0645185	0.0962046	0.057261	-0.0849844	0.0705291	0.0554116	-0.0583419	0.214271	0.215447	-0.0748375	0.270151	0.181873	0.245657	-0.0183209	0.0714219	-0.0823427	0.046686	-0.0812925	0.0812071	0.0642428	-0.070612	0.319544	0.00843252	-0.0573651	-0.0737711	0.218986	0.0540215	0.224485	0.0927215	0.265977	0.130497	0.281392	0.341895	0.184689	0.147618	0.101123
Gm5938	0.144331	-0.0269476	0.0753605	0.257626	0.0839164	-0.076047	0.154887	0.0208397	0.148785	0.131684	0.137901	1	0.0637946	-0.00175653	0.130907	-0.00150683	0.0831679	0.0985714	0.236037	-0.0093772	0.41038	0.312749	0.15357	0.370941	0.0335545	0.282558	0.340385	0.0550348	0.174254	0.158532	0.131793	0.709409	-0.112976	0.0592519	0.236027	-0.0530457	-0.0450014	0.0829479	0.306391	-0.0113558	0.34802	0.0347542	0.173	0.00757756	-0.0141931	0.411498	0.238414	0.352618	0.218496
Hbbt1	-0.0680853	0.205974	-0.0669498	-0.0357384	-0.105059	0.373626	0.182531	-0.215016	-0.154294	0.0171278	-0.0561224	0.0637946	1	0.762646	-0.0838486	0.0810335	-0.0951267	-0.056258	-0.153129	-0.202072	0.0460323	0.00784048	-0.0971027	-0.114655	0.0160775	0.184036	0.0317297	0.286406	-0.120462	0.422329	-0.0586289	0.129383	0.00861516	-0.0716598	-0.161588	0.0846181	-0.0884846	-0.187521	-0.00227503	0.223055	-0.154656	-0.153892	-0.179139	0.184439	0.0746502	-0.0445096	0.0741136	0.0677462	0.305403
Hbb-b1	-0.100204	0.21692	-0.163377	-0.216508	-0.00409228	0.647607	0.158049	-0.112875	0.0285717	0.0259272	0.0645185	-0.00175653	0.762646	1	0.0211898	0.02239	0.0836655	0.0595932	0.0153191	-0.213547	0.117437	0.115318	0.0398761	-0.13139	0.0327094	0.276794	-0.113122	0.231403	-0.156636	0.427225	0.0717439	0.121865	-0.0102061	0.108729	-0.141857	0.0482677	-0.234266	0.00754863	-0.0892138	0.182886	-0.00350777	-0.202375	-0.219585	0.0643512	0.12839	0.00659498	0.0486896	0.0927761	0.222322
Ighm	0.430924	-0.0934949	0.222342	-0.0788242	0.110434	0.0519108	0.0932331	0.0925719	0.018468	0.0506877	0.0962046	0.130907	-0.0838486	0.0211898	1	0.0408839	0.00502741	0.0807296	0.0916562	0.108129	0.322598	0.271451	0.13471	0.371406	0.260116	0.234885	0.364618	0.00493839	0.11297	-0.0276208	0.045272	0.0815772	0.129888	0.0338966	0.193152	-0.246326	-0.0609023	0.254727	0.304224	0.158904	0.338093	-0.00674595	0.370111	0.0513015	0.101338	0.29674	0.432618	0.304299	0.11391
Tf	0.0516511	-0.306202	-0.140165	-0.143188	-0.109244	-0.138263	0.211001	-0.160593	-0.0900412	-0.141726	0.057261	-0.00150683	0.0810335	0.02239	0.0408839	1	-0.124095	-0.0923143	-0.124763	-0.190018	0.0791316	0.147934	-0.0360533	-0.0810459	0.0251574	0.0759243	0.0658386	0.447915	-0.153542	-0.0854798	-0.249523	0.0284032	-0.0114007	-0.127051	-0.270537	-0.314816	-0.055888	-0.210026	0.0750692	0.57146	-0.142882	-0.261624	-0.0794234	0.373769	0.395588	0.127758	0.0732427	0.279439	0.702734
Scgb1b2	0.0380651	-0.0678578	-0.0900354	-0.109724	0.180586	0.115865	0.211824	0.428915	0.963906	0.641507	-0.0849844	0.0831679	-0.0951267	0.0836655	0.00502741	-0.124095	1	0.796559	0.920304	-0.165742	0.343741	0.402503	0.878465	0.0266926	-0.151105	0.154217	0.339627	-0.136926	0.121812	0.243464	0.87797	0.416384	-0.107043	0.96475	0.0468375	-0.110363	-0.116277	0.289779	0.12692	-0.0859914	0.668941	0.0339888	0.00608188	-0.0346364	0.145643	0.00918789	0.00759355	0.0905742	-0.13853
Serpinc1	0.0821851	-0.0360406	0.0397634	-0.15576	-0.017682	0.0758327	0.225925	0.513327	0.773168	0.648563	0.0705291	0.0985714	-0.056258	0.0595932	0.0807296	-0.0923143	0.796559	1	0.811796	0.0228609	0.449547	0.394288	0.71288	0.114074	0.0133185	0.250418	0.342922	-0.211442	0.261448	0.185214	0.703003	0.35595	0.00491767	0.842946	0.18075	-0.086064	-0.0833532	0.353699	0.30853	-0.0875004	0.718583	-0.0041838	0.121424	-0.0328365	0.110221	0.144761	0.204664	0.142163	-0.109787
Gpld1	0.154012	-0.0769506	-0.0649489	-0.0613993	0.0270771	0.0843581	0.205724	0.491024	0.921974	0.585257	0.0554116	0.236037	-0.153129	0.0153191	0.0916562	-0.124763	0.920304	0.811796	1	-0.137816	0.472823	0.540175	0.83196	0.183402	-0.115552	0.295868	0.443259	-0.196178	0.12926	0.220082	0.848815	0.527289	-0.102962	0.878552	0.223537	-0.128234	-0.108575	0.27332	0.276033	-0.114341	0.766127	0.0673124	0.126796	-0.0117384	0.113616	0.198074	0.165256	0.222381	-0.123075
Pon3	0.0792894	0.0915116	0.132739	-0.043239	0.0539016	-0.0792515	-0.042309	0.198236	-0.087901	-0.0157986	-0.0583419	-0.0093772	-0.202072	-0.213547	0.108129	-0.190018	-0.165742	0.0228609	-0.137816	1	0.0223193	-0.151636	-0.103335	0.0323518	0.175707	-0.0760666	-0.0314251	-0.366663	0.204473	-0.110965	-0.093546	-0.0636331	0.117207	-0.178365	0.411822	0.0263919	0.408411	0.211662	0.124221	-0.061766	0.0848265	0.0872493	0.266839	-0.136094	-0.100183	0.0501111	0.139033	0.048369	-0.19567
Rbp4	0.419734	-0.0940565	0.122499	0.0328004	-0.00256516	-0.0106209	0.243585	0.0128304	0.399913	0.296287	0.214271	0.41038	0.0460323	0.117437	0.322598	0.0791316	0.343741	0.449547	0.472823	0.0223193	1	0.542536	0.376442	0.178461	0.0110083	0.294657	0.669999	-0.0581998	0.0667448	0.347183	0.30537	0.563807	-0.0969642	0.320763	0.25439	-0.230339	-0.182829	0.20609	0.537151	0.203031	0.610927	-0.129006	0.268426	0.256225	0.286833	0.57267	0.544511	0.58899	0.347395
Clec14a	0.379759	0.0838173	-0.164702	0.0984641	0.127844	0.0786033	0.276588	0.13007	0.417805	0.267128	0.215447	0.312749	0.00784048	0.115318	0.271451	0.147934	0.402503	0.394288	0.540175	-0.151636	0.542536	1	0.47055	0.324467	-0.0379756	0.318453	0.454267	0.0611959	-0.12266	0.302537	0.3554	0.404537	-0.0101715	0.339844	0.190854	-0.348603	-0.222207	0.0352761	0.366664	0.114863	0.484668	-0.0882094	0.270895	0.21793	0.282958	0.375958	0.371692	0.390722	0.274572
Fgg	0.136482	-0.0592842	-0.0885271	0.01987	-0.0719685	0.0565028	0.521853	0.352731	0.853703	0.486346	-0.0748375	0.15357	-0.0971027	0.0398761	0.13471	-0.0360533	0.878465	0.71288	0.83196	-0.103335	0.376442	0.47055	1	0.115536	-0.169258	0.169363	0.410632	-0.0475855	0.0277203	0.209479	0.773785	0.455392	-0.136141	0.849738	0.0202432	-0.248658	-0.100326	0.222167	0.425953	0.0723081	0.680859	-0.0282433	0.092745	0.110342	0.139451	0.0373899	0.108743	0.220707	0.000326545
Ifi27l2b	0.305435	-0.0436081	-0.000430015	0.318029	0.0966536	0.0308253	0.0146904	0.067961	0.0692571	0.156203	0.270151	0.370941	-0.114655	-0.13139	0.371406	-0.0810459	0.0266926	0.114074	0.183402	0.0323518	0.178461	0.324467	0.115536	1	0.189039	0.263657	0.20591	-0.0584697	0.205182	-0.109246	0.0817072	0.294669	-0.0609063	-0.00548021	0.235871	-0.164965	-0.0384781	0.191021	0.233149	-0.107236	0.379482	0.0967446	0.449287	0.0108679	-0.18349	0.410797	0.167447	0.194989	0.00693083
Arsg	0.0646241	0.186285	0.202721	-0.197582	0.206627	0.0940332	-0.0361044	0.0747374	-0.119647	0.0927209	0.181873	0.0335545	0.0160775	0.0327094	0.260116	0.0251574	-0.151105	0.0133185	-0.115552	0.175707	0.0110083	-0.0379756	-0.169258	0.189039	1	0.193859	0.173633	-0.0589962	0.338033	-0.0441757	-0.0165353	-0.0829023	0.193134	-0.0942118	0.316312	0.0669613	0.0474143	0.131359	0.066055	-0.0456309	0.0353793	0.320484	0.16482	-0.0676467	-0.0267732	0.347131	0.148363	0.113625	-0.0257696
Dmkn	0.182585	0.115596	0.0107012	-0.0223452	0.0506848	0.134236	0.174271	-0.00697935	0.205029	0.0471038	0.245657	0.282558	0.184036	0.276794	0.234885	0.0759243	0.154217	0.250418	0.295868	-0.0760666	0.294657	0.318453	0.169363	0.263657	0.193859	1	0.215146	0.192608	0.163196	0.167337	0.171573	0.279905	-0.0102702	0.200447	0.12944	0.149261	-0.0662834	0.208868	0.201789	-0.022726	0.355423	-0.011105	0.100023	0.00789372	-0.0416213	0.320331	0.216603	0.371119	0.107798
Plg	0.367659	-0.0326478	-0.00501391	-0.00320371	0.125259	-0.179653	0.23068	0.155824	0.342382	0.31134	-0.0183209	0.340385	0.0317297	-0.113122	0.364618	0.0658386	0.339627	0.342922	0.443259	-0.0314251	0.669999	0.454267	0.410632	0.20591	0.173633	0.215146	1	-0.0552983	0.143605	0.225224	0.334929	0.442797	0.0545067	0.301031	0.247935	-0.299802	-0.105634	0.20505	0.504462	0.124103	0.493109	0.036411	0.230231	0.153498	0.154941	0.450987	0.638328	0.56013	0.255322
Serpina1a	0.00562126	-0.0767509	-0.0254567	-0.058259	-0.166749	0.00704778	0.107856	-0.326879	-0.156037	-0.178483	0.0714219	0.0550348	0.286406	0.231403	0.00493839	0.447915	-0.136926	-0.211442	-0.196178	-0.366663	-0.0581998	0.0611959	-0.0475855	-0.0584697	-0.0589962	0.192608	-0.0552983	1	-0.146227	-0.0111451	-0.174966	0.00667636	0.0778995	-0.138546	-0.179033	-0.162854	-0.0550935	-0.0981785	-0.07969	0.436574	-0.291846	-0.168639	-0.101572	0.212337	0.157582	-0.0229746	0.186712	0.287122	0.573733
Apoa5	-0.0726395	0.039009	0.246101	-0.255601	0.0858929	0.00546366	-0.182172	0.303402	0.109429	0.296811	-0.0823427	0.174254	-0.120462	-0.156636	0.11297	-0.153542	0.121812	0.261448	0.12926	0.204473	0.0667448	-0.12266	0.0277203	0.205182	0.338033	0.163196	0.143605	-0.146227	1	-0.0237975	0.181403	0.00879241	0.136794	0.17372	0.273693	0.205153	0.126109	0.578761	0.0167388	-0.278299	0.192978	0.113386	-0.0528527	-0.31838	-0.187694	0.107687	0.128578	0.0238086	-0.245023
Hba	0.00174745	0.269311	-0.181728	-0.123759	0.0481468	0.336383	0.238035	0.00278379	0.237541	0.0769361	0.046686	0.158532	0.422329	0.427225	-0.0276208	-0.0854798	0.243464	0.185214	0.220082	-0.110965	0.347183	0.302537	0.209479	-0.109246	-0.0441757	0.167337	0.225224	-0.0111451	-0.0237975	1	0.225494	0.294223	-0.0656023	0.230883	-0.0497542	0.156714	-0.201785	-0.0427365	0.134305	0.0650504	0.270798	0.0201712	-0.182781	0.0734198	0.134053	0.16063	0.113094	0.246341	0.117445
Icam1	0.022733	0.0305313	-0.0859715	-0.0585752	0.176263	0.250483	0.224796	0.395855	0.863977	0.587207	-0.0812925	0.131793	-0.0586289	0.0717439	0.045272	-0.249523	0.87797	0.703003	0.848815	-0.093546	0.30537	0.3554	0.773785	0.0817072	-0.0165353	0.171573	0.334929	-0.174966	0.181403	0.225494	1	0.396444	-0.0871099	0.831752	0.136896	-0.0364006	-0.0246932	0.273549	0.134718	-0.190724	0.605882	0.132408	0.09719	-0.154724	0.0326263	0.105721	0.0463152	0.0273359	-0.207342
Obp1a	0.215464	-0.12679	0.0279584	0.222171	0.0839977	0.0319312	0.314941	0.0587506	0.487154	0.347761	0.0812071	0.709409	0.129383	0.121865	0.0815772	0.0284032	0.416384	0.35595	0.527289	-0.0636331	0.563807	0.404537	0.455392	0.294669	-0.0829023	0.279905	0.442797	0.00667636	0.00879241	0.294223	0.396444	1	-0.203614	0.374681	0.111472	-0.198307	-0.126768	0.0916611	0.405519	0.0473153	0.637824	0.0636827	0.200887	0.10763	0.10914	0.460021	0.298342	0.456348	0.229548
Pf4	0.106549	0.225697	0.128607	-0.166716	0.225301	-0.126342	-0.030125	0.213791	-0.162576	0.0667952	0.0642428	-0.112976	0.00861516	-0.0102061	0.129888	-0.0114007	-0.107043	0.00491767	-0.102962	0.117207	-0.0969642	-0.0101715	-0.136141	-0.0609063	0.193134	-0.0102702	0.0545067	0.0778995	0.136794	-0.0656023	-0.0871099	-0.203614	1	-0.0929479	0.240464	0.126515	-0.11219	0.275576	-0.00602094	-0.0364229	-0.093291	-0.0171093	0.0707819	-0.194129	-0.00417622	-0.0968498	0.2532	0.0258556	-0.0159953
Ppic	0.0410688	-0.0890716	-0.0111644	-0.175787	0.014706	0.12425	0.209517	0.440181	0.923312	0.625956	-0.070612	0.0592519	-0.0716598	0.108729	0.0338966	-0.127051	0.96475	0.842946	0.878552	-0.178365	0.320763	0.339844	0.849738	-0.00548021	-0.0942118	0.200447	0.301031	-0.138546	0.17372	0.230883	0.831752	0.374681	-0.0929479	1	0.00993054	-0.018075	-0.0967364	0.299579	0.123207	-0.0872387	0.655143	0.0156134	-0.0561974	-0.0599704	0.134095	-0.0468276	-0.05304	0.0384304	-0.169894
Antxr1	0.180711	0.0867916	-0.067844	0.137291	0.136193	-0.0530846	-0.145998	0.245769	0.07336	0.100128	0.319544	0.236027	-0.161588	-0.141857	0.193152	-0.270537	0.0468375	0.18075	0.223537	0.411822	0.25439	0.190854	0.0202432	0.235871	0.316312	0.12944	0.247935	-0.179033	0.273693	-0.0497542	0.136896	0.111472	0.240464	0.00993054	1	-0.0401306	0.0679767	0.322424	0.28087	-0.260437	0.274973	0.207744	0.470381	0.0206222	-0.0607732	0.348023	0.411223	0.194107	-0.129074
Apoc2	-0.241221	0.324575	0.10181	-0.221476	0.0872782	0.112429	-0.236883	0.0467959	-0.155598	-0.0168834	0.00843252	-0.0530457	0.0846181	0.0482677	-0.246326	-0.314816	-0.110363	-0.086064	-0.128234	0.0263919	-0.230339	-0.348603	-0.248658	-0.164965	0.0669613	0.149261	-0.299802	-0.162854	0.205153	0.156714	-0.0364006	-0.198307	0.126515	-0.018075	-0.0401306	1	0.102062	0.0933918	-0.335999	-0.331027	-0.0878799	0.114333	-0.395026	-0.425203	-0.159494	-0.19723	-0.306734	-0.245508	-0.411296
C4b	-0.0589009	-0.19201	0.0968487	-0.0782552	-0.153598	-0.0338405	-0.0821223	0.0644997	-0.0814175	-0.0127695	-0.0573651	-0.0450014	-0.0884846	-0.234266	-0.0609023	-0.055888	-0.116277	-0.0833532	-0.108575	0.408411	-0.182829	-0.222207	-0.100326	-0.0384781	0.0474143	-0.0662834	-0.105634	-0.0550935	0.126109	-0.201785	-0.0246932	-0.126768	-0.11219	-0.0967364	0.0679767	0.102062	1	-0.0771126	-0.0703514	-0.107651	-0.171533	0.101284	-0.0038285	-0.151362	-0.232807	-0.17367	-0.180255	-0.190533	-0.164965
Ctsd	0.130777	0.0562836	0.124228	-0.228209	0.278414	0.00950905	-0.110139	0.333999	0.287727	0.244335	-0.0737711	0.0829479	-0.187521	0.00754863	0.254727	-0.210026	0.289779	0.353699	0.27332	0.211662	0.20609	0.0352761	0.222167	0.191021	0.131359	0.208868	0.20505	-0.0981785	0.578761	-0.0427365	0.273549	0.0916611	0.275576	0.299579	0.322424	0.0933918	-0.0771126	1	0.0650212	-0.20347	0.419503	0.0672962	0.116209	-0.279095	-0.165181	0.0244962	0.230037	0.0505861	-0.238282
Fga	0.346957	-0.00626323	0.0255855	0.323598	-0.0740314	-0.0615871	0.604059	-0.075339	0.197673	0.136782	0.218986	0.306391	-0.00227503	-0.0892138	0.304224	0.0750692	0.12692	0.30853	0.276033	0.124221	0.537151	0.366664	0.425953	0.233149	0.066055	0.201789	0.504462	-0.07969	0.0167388	0.134305	0.134718	0.405519	-0.00602094	0.123207	0.28087	-0.335999	-0.0703514	0.0650212	1	0.127649	0.471441	-0.0571777	0.498876	0.305935	0.086987	0.357757	0.426577	0.425008	0.203004
Gc	0.262752	-0.0752216	0.0895959	-0.11814	-0.0940405	0.0310324	0.272603	-0.274756	-0.0499345	-0.172439	0.0540215	-0.0113558	0.223055	0.182886	0.158904	0.57146	-0.0859914	-0.0875004	-0.114341	-0.061766	0.203031	0.114863	0.0723081	-0.107236	-0.0456309	-0.022726	0.124103	0.436574	-0.278299	0.0650504	-0.190724	0.0473153	-0.0364229	-0.0872387	-0.260437	-0.331027	-0.107651	-0.20347	0.127649	1	-0.054079	-0.189453	0.00890279	0.540332	0.420359	0.105194	0.242523	0.466165	0.754422
Grn	0.350201	0.00284814	0.0302986	0.0154191	0.153227	0.112096	0.324149	0.436025	0.735524	0.481027	0.224485	0.34802	-0.154656	-0.00350777	0.338093	-0.142882	0.668941	0.718583	0.766127	0.0848265	0.610927	0.484668	0.680859	0.379482	0.0353793	0.355423	0.493109	-0.291846	0.192978	0.270798	0.605882	0.637824	-0.093291	0.655143	0.274973	-0.0878799	-0.171533	0.419503	0.471441	-0.054079	1	0.113302	0.320066	0.00168859	0.0675917	0.430084	0.31378	0.322593	-0.0822891
H2-Q4	-0.0827487	0.014981	0.19571	-0.0931803	0.219503	0.137025	-0.198596	0.108078	0.0466007	0.195281	0.0927215	0.0347542	-0.153892	-0.202375	-0.00674595	-0.261624	0.0339888	-0.0041838	0.0673124	0.0872493	-0.129006	-0.0882094	-0.0282433	0.0967446	0.320484	-0.011105	0.036411	-0.168639	0.113386	0.0201712	0.132408	0.0636827	-0.0171093	0.0156134	0.207744	0.114333	0.101284	0.0672962	-0.0571777	-0.189453	0.113302	1	0.11431	-0.171556	-0.0853939	0.287441	-0.0780866	-0.0874798	-0.228314
Sell	0.355686	-0.0923883	-0.138182	0.329431	0.124522	-0.0846128	0.090736	-0.033051	0.0809955	0.0812936	0.265977	0.173	-0.179139	-0.219585	0.370111	-0.0794234	0.00608188	0.121424	0.126796	0.266839	0.268426	0.270895	0.092745	0.449287	0.16482	0.100023	0.230231	-0.101572	-0.0528527	-0.182781	0.09719	0.200887	0.0707819	-0.0561974	0.470381	-0.395026	-0.0038285	0.116209	0.498876	0.00890279	0.320066	0.11431	1	0.227273	-0.0282702	0.4741	0.38187	0.247058	0.12585
Serpina3k	0.155885	-0.20864	-0.27099	0.107359	-0.198113	-0.13231	0.294586	-0.230962	0.0222936	-0.138869	0.130497	0.00757756	0.184439	0.0643512	0.0513015	0.373769	-0.0346364	-0.0328365	-0.0117384	-0.136094	0.256225	0.21793	0.110342	0.0108679	-0.0676467	0.00789372	0.153498	0.212337	-0.31838	0.0734198	-0.154724	0.10763	-0.194129	-0.0599704	0.0206222	-0.425203	-0.151362	-0.279095	0.305935	0.540332	0.00168859	-0.171556	0.227273	1	0.451637	0.25004	0.186605	0.380902	0.582254
Ttr	0.0817566	-0.172373	-0.0377919	-0.198392	0.052484	-0.00023234	0.148855	-0.109204	0.183234	0.0660542	0.281392	-0.0141931	0.0746502	0.12839	0.101338	0.395588	0.145643	0.110221	0.113616	-0.100183	0.286833	0.282958	0.139451	-0.18349	-0.0267732	-0.0416213	0.154941	0.157582	-0.187694	0.134053	0.0326263	0.10914	-0.00417622	0.134095	-0.0607732	-0.159494	-0.232807	-0.165181	0.086987	0.420359	0.0675917	-0.0853939	-0.0282702	0.451637	1	0.156277	0.0923798	0.321861	0.434796
Vcam1	0.287746	0.0265213	-0.0595886	-0.00493973	0.0584651	0.0027318	0.122291	-0.0345883	0.0966453	0.107261	0.341895	0.411498	-0.0445096	0.00659498	0.29674	0.127758	0.00918789	0.144761	0.198074	0.0501111	0.57267	0.375958	0.0373899	0.410797	0.347131	0.320331	0.450987	-0.0229746	0.107687	0.16063	0.105721	0.460021	-0.0968498	-0.0468276	0.348023	-0.19723	-0.17367	0.0244962	0.357757	0.105194	0.430084	0.287441	0.4741	0.25004	0.156277	1	0.512854	0.517749	0.308231
Vtn	0.425384	0.0107255	-0.0128686	0.0151104	0.114852	-0.103974	0.103972	0.052578	0.0169964	0.0838679	0.184689	0.238414	0.0741136	0.0486896	0.432618	0.0732427	0.00759355	0.204664	0.165256	0.139033	0.544511	0.371692	0.108743	0.167447	0.148363	0.216603	0.638328	0.186712	0.128578	0.113094	0.0463152	0.298342	0.2532	-0.05304	0.411223	-0.306734	-0.180255	0.230037	0.426577	0.242523	0.31378	-0.0780866	0.38187	0.186605	0.0923798	0.512854	1	0.655887	0.412311
Ahsg	0.31022	-0.0126303	0.00605969	0.0120072	-0.0152463	-0.0968303	0.207366	-0.198409	0.14616	0.133979	0.147618	0.352618	0.0677462	0.0927761	0.304299	0.279439	0.0905742	0.142163	0.222381	0.048369	0.58899	0.390722	0.220707	0.194989	0.113625	0.371119	0.56013	0.287122	0.0238086	0.246341	0.0273359	0.456348	0.0258556	0.0384304	0.194107	-0.245508	-0.190533	0.0505861	0.425008	0.466165	0.322593	-0.0874798	0.247058	0.380902	0.321861	0.517749	0.655887	1	0.526842
Alb	0.218662	-0.215289	-0.1383	0.0370956	-0.0880488	-0.0364024	0.261875	-0.297388	-0.105075	-0.160588	0.101123	0.218496	0.305403	0.222322	0.11391	0.702734	-0.13853	-0.109787	-0.123075	-0.19567	0.347395	0.274572	0.000326545	0.00693083	-0.0257696	0.107798	0.255322	0.573733	-0.245023	0.117445	-0.207342	0.229548	-0.0159953	-0.169894	-0.129074	-0.411296	-0.164965	-0.238282	0.203004	0.754422	-0.0822891	-0.228314	0.12585	0.582254	0.434796	0.308231	0.412311	0.526842	1
Antxr2	0.063487	-0.0631891	0.0603589	0.0359742	-0.111856	0.0118632	0.125982	0.0350781	0.178655	0.144679	0.0964128	-0.00600077	0.0376062	0.0879201	0.0947612	-0.0576406	0.210262	0.252039	0.259658	0.0440759	0.00434788	0.147404	0.240152	0.153499	0.0995201	0.222911	0.0469629	0.118664	0.112082	0.125633	0.225672	0.0948791	0.0698853	0.195544	0.154215	-0.152338	0.121317	0.0727441	0.183758	-0.0520535	0.0725887	-0.0452458	0.0773208	-0.195769	-0.133029	-0.0166231	0.204161	0.110372	-0.0451617
Apoa1	-0.35982	0.0797438	0.120685	-0.294754	0.0488467	0.1357	-0.257287	-0.0148431	-0.322563	-0.159043	-0.159374	-0.383718	0.0461062	0.10884	-0.372413	-0.0114849	-0.216616	-0.264817	-0.35042	-0.194453	-0.572656	-0.44161	-0.315558	-0.406056	-0.0439535	-0.135078	-0.488251	0.178998	0.0480619	-0.0160964	-0.165996	-0.527409	0.176112	-0.113461	-0.416871	0.423173	0.166086	-0.0611648	-0.54377	-0.0897569	-0.569573	-0.0446569	-0.575335	-0.388959	-0.0423696	-0.56738	-0.448086	-0.451576	-0.235236
Apoa2	-0.254703	-0.126965	-0.0456331	-0.0466571	0.0408075	0.0432759	-0.242059	0.15087	-0.094151	0.0111808	-0.473779	-0.399552	-0.0539208	-0.141226	-0.0634104	-0.137764	-0.0463861	-0.158087	-0.0924116	0.00130574	-0.338811	-0.211093	-0.0541041	-0.175898	-0.07665	-0.334431	-0.116615	-0.0982489	-0.133489	-0.190969	-0.0371806	-0.325093	0.0275989	-0.0730538	-0.0600967	-0.151661	0.0389103	-0.0654991	-0.258908	-0.145304	-0.279014	0.082437	-0.135515	0.021769	-0.112393	-0.359624	-0.212128	-0.271704	-0.178061
Apoa4	-0.0449894	0.0282536	-0.0442401	-0.0888693	-0.0334332	0.0374619	-0.142333	-0.00360069	0.0270423	0.00455115	-0.146101	-0.136222	-0.012816	0.0978143	0.111413	-0.0549107	0.0918409	0.066857	0.0905694	0.143861	-0.0621659	-0.0436722	0.0682778	0.026494	0.12838	0.0944014	-0.00727491	0.0616231	0.171753	-0.000189914	0.147001	-0.1972	0.22835	0.11141	0.255474	0.113934	0.086312	0.133736	-0.0446971	-0.00370743	-0.0884181	-0.207177	0.0566543	-0.122439	-0.0221656	-0.134564	0.0946752	0.0544577	-0.0359539
Apob	-0.00270134	0.0440284	-0.0951301	0.0553984	-0.136006	-0.118553	-0.010238	0.126299	-0.171497	-0.202599	-0.00797947	-0.197945	-0.0131939	-0.091391	0.0690443	-0.199272	-0.146663	0.0381459	-0.129483	0.213463	-0.111762	-0.216295	-0.113363	-0.0986149	0.0689416	0.0044371	0.0881808	-0.0619797	0.0400836	-0.12696	-0.0528782	-0.254419	0.174845	-0.110828	0.209456	0.103603	0.112625	0.0901703	0.0595391	-0.0765636	-0.0980545	-0.0996908	0.121205	-0.18717	-0.16051	-0.0617103	0.226687	-0.00612139	-0.203974
Apoc1	-0.197249	0.175636	0.120324	-0.289955	0.0449314	0.234982	-0.131904	0.203504	-0.0212709	0.0907705	0.168976	-0.192549	0.0745028	0.0698643	-0.149164	-0.130611	0.0217905	0.0799934	-0.0482482	-0.0131265	-0.355728	-0.354405	-0.0973105	-0.0768788	0.13346	-0.0162	-0.332724	-0.048477	0.250035	-0.109951	0.0954481	-0.299307	0.0424099	0.113522	-0.0598986	0.354389	0.202589	0.131547	-0.276965	-0.259168	-0.154604	0.129778	-0.279446	-0.376355	-0.0837201	-0.289639	-0.360312	-0.442299	-0.355814
Apoc3	-0.318547	0.0491229	-0.193537	-0.325424	-0.0943632	0.182972	-0.20817	-0.0958162	-0.344335	-0.350386	0.049384	-0.406919	0.0978199	0.217751	-0.366381	0.100378	-0.269562	-0.299195	-0.368545	-0.217729	-0.498245	-0.432923	-0.355364	-0.390233	-0.0625235	-0.0581037	-0.473697	0.166005	-0.0543212	-0.0158866	-0.262142	-0.509238	0.177626	-0.177563	-0.369902	0.386684	0.0253733	-0.158991	-0.507061	-0.0221224	-0.507441	-0.0373338	-0.53033	-0.0931326	0.0625889	-0.373068	-0.359619	-0.364444	-0.038239
Apoc4	0.293279	-0.145206	0.240262	0.0299719	0.0304825	-0.0397783	-0.116744	0.0760506	-0.0123861	0.238757	0.259403	0.301751	-0.0267079	-0.172227	0.196781	-0.102725	-0.00410494	0.162644	0.131949	0.0390003	0.262827	0.0947362	0.0128836	0.298901	0.196844	0.194745	0.345009	-0.0904039	0.423877	-0.0220505	0.0626785	0.15865	-0.0506812	0.0452128	0.416729	-0.0622243	0.0544142	0.15865	0.225353	-0.0592192	0.199333	0.236514	0.106481	-0.0306343	-0.121525	0.258181	0.343624	0.168476	0.0353621
Apod	0.369971	-0.0239128	0.0774422	0.283765	0.11806	-0.132163	0.00387957	0.203467	0.100911	0.151746	0.247531	0.419752	-0.157181	-0.278816	0.364119	-0.141371	0.0388798	0.244193	0.251332	0.367455	0.426826	0.415933	0.109882	0.481936	0.164291	0.21518	0.436998	-0.315989	0.161717	-0.0347004	0.0758756	0.346398	0.0244115	-0.00326797	0.566922	-0.21138	0.0440422	0.231804	0.499395	-0.0658117	0.501016	0.121723	0.597145	-0.0184838	-0.206096	0.47092	0.493846	0.291946	-0.00936061
Apoe	0.00378233	0.126364	-0.169857	0.22177	-0.181809	-0.0184262	-0.100258	0.0531476	-0.181318	-0.16469	-0.0205617	-0.139732	-0.00758497	-0.117966	0.0224894	-0.395013	-0.127368	-0.126342	-0.0634772	0.28434	-0.286969	-0.109479	-0.0873113	0.0131544	-0.141479	-0.0346246	-0.10843	-0.36742	-0.0443109	0.0031907	-0.0259833	-0.177327	-0.0182276	-0.104087	0.198373	0.17471	0.301543	-0.0928209	-0.0344589	-0.23127	-0.0795308	0.00625353	2.82489e-06	-0.188554	-0.244347	-0.286734	-0.0386775	-0.105856	-0.361547
Apoh	0.123845	0.0657361	0.0714482	0.0647341	0.107084	-0.03285	-0.109878	0.31225	0.0107209	0.124953	0.331444	0.375254	-0.170025	-0.0472016	0.17866	-0.264332	-0.0216412	0.181689	0.188248	0.387092	0.142063	0.204409	0.0104129	0.363659	0.197601	0.293751	0.0737859	-0.231919	0.200601	-0.146242	0.025143	0.161272	0.135269	-0.0200552	0.538193	0.154391	0.174068	0.211157	0.169246	-0.277804	0.274584	0.230337	0.288855	-0.124166	-0.164562	0.258396	0.246712	0.15823	-0.230251
Apom	0.349382	-0.0876744	0.0715917	0.161827	0.186503	-0.1002	0.104952	-0.0229043	0.0761045	0.133585	0.206293	0.500901	-0.0664678	-0.128041	0.359174	0.0750766	-0.00817618	0.0671005	0.222717	0.086098	0.6392	0.460246	0.0794845	0.316545	0.197947	0.292141	0.649204	-0.0177294	0.011751	0.210861	0.0130853	0.525037	-0.0485222	-0.055859	0.34193	-0.199717	-0.145082	0.0796705	0.448489	0.0779692	0.435782	0.241563	0.399999	0.208111	0.0920016	0.678629	0.586286	0.575505	0.318969
Apon	-0.141978	0.0888823	-0.0201798	-0.231927	0.0714647	0.120036	-0.189029	0.220138	-0.197863	-0.0773319	-0.0425106	-0.23722	0.0271787	-0.0382397	-0.246799	-0.174475	-0.129378	-0.191903	-0.141042	-0.0508095	-0.44469	-0.296437	-0.212574	-0.248445	0.0612408	-0.0480478	-0.208017	0.0349785	0.159997	-0.0439197	0.0564823	-0.336405	0.219379	-0.142831	-0.0686694	0.227711	0.135604	0.0663714	-0.337102	-0.29421	-0.318476	0.227784	-0.332389	-0.367284	-0.198698	-0.299312	-0.155559	-0.363221	-0.292946
Bpifa2	-0.115573	-0.0987281	0.0259523	0.620918	-0.14992	-0.127567	0.50546	-0.271995	-0.0495089	-0.194989	-0.0839048	0.245985	0.0012432	-0.170876	-0.103738	-0.00327402	-0.107804	-0.0606299	-0.108175	-0.0467514	0.0120693	0.00858396	0.14923	0.152316	-0.304994	-0.105505	-0.071102	0.0401067	-0.264525	-0.0473348	-0.0959687	0.184056	-0.230025	-0.0984214	-0.218597	-0.161002	-0.0142966	-0.323122	0.433446	0.109091	-0.000381586	-0.212644	0.110142	0.274227	-0.106414	-0.0663301	-0.167285	-0.0947931	0.0865296
C3	0.120683	0.0161636	-0.231496	0.143806	-0.0665728	-0.0662849	-0.0219163	0.076774	-0.0380107	0.045715	0.232446	0.047106	-0.174785	-0.120123	-0.0573493	-0.199915	-0.0277018	0.0442888	0.0952492	0.0575205	0.165108	0.15576	-0.0282787	0.141194	-0.0143371	0.0617209	0.0932329	-0.196984	-0.0130058	0.0955919	0.0495067	0.0813664	-0.111398	-0.0552363	0.171122	-0.0115181	-0.189693	-0.136084	0.132129	-0.0635118	0.160566	0.0628494	0.262901	0.0848105	0.087817	0.370022	0.277467	0.257028	-0.0456176
Camp	0.100094	0.0114515	-0.0445316	-0.0494878	0.0680262	0.110138	0.21366	0.397031	0.886046	0.617004	0.117163	0.246529	-0.161837	0.0466532	0.0911586	-0.205641	0.862519	0.741853	0.844341	0.0173832	0.450343	0.402569	0.769095	0.140202	-0.0727043	0.259104	0.308212	-0.233518	0.207197	0.234609	0.795419	0.457344	-0.1181	0.83898	0.272618	0.00582816	-0.0315821	0.365339	0.275074	-0.149028	0.713631	0.12161	0.155315	0.0251791	0.10762	0.178246	0.0625431	0.182809	-0.187082
Cd97	0.0874099	-0.034431	0.133407	0.564683	0.0235027	-0.199298	0.135041	-0.0307746	0.0720877	0.114049	0.0847538	0.284385	-0.0928326	-0.299974	0.0736067	-0.26357	-0.0139561	0.141356	0.0798501	0.288963	0.26837	0.146708	0.0718225	0.34718	0.0438709	-0.00449168	0.210301	-0.248834	0.0723229	-0.221835	0.0916469	0.271211	-0.0733317	-0.0506469	0.218342	-0.10306	0.0883008	0.119884	0.383277	-0.131819	0.279795	-0.00656158	0.392716	-0.00879286	-0.0775992	0.163862	0.205619	0.0884845	-0.119027
Clu	0.28879	0.147871	0.151452	0.257017	0.130337	-0.0356192	0.078199	0.233875	0.2748	0.246014	0.276937	0.255974	-0.163275	-0.252754	0.224065	-0.385759	0.205871	0.350627	0.338504	0.335984	0.18199	0.318161	0.240794	0.418848	0.204679	0.17356	0.19151	-0.284816	0.18247	-0.155009	0.309872	0.203854	0.069522	0.162944	0.510259	-0.127461	0.0955857	0.190396	0.357916	-0.211707	0.444528	0.184391	0.512683	-0.117511	-0.229272	0.255603	0.24911	0.0596178	-0.243127
Cst6	0.27491	0.0541241	-0.0233749	0.187249	0.121759	-0.00374684	-0.232073	0.161015	-0.00251132	0.121017	0.229031	0.343278	-0.123878	-0.13359	0.0100418	-0.19838	-0.060562	0.031328	0.0858257	0.252823	0.100635	0.032379	-0.0348928	0.282578	0.160745	0.155539	0.1573	-0.158302	0.158205	-0.0968656	-0.00620391	0.159609	-0.0110511	-0.0987692	0.414553	-0.0422214	0.0484256	0.210347	0.135287	-0.139779	0.172234	0.27614	0.248808	-0.00207703	-0.0953472	0.168193	0.198783	0.166534	-0.0892638
H2-Q10	-0.245335	0.0897358	0.333701	-0.0506426	0.168667	0.114818	-0.289329	0.0405039	-0.131846	0.0862578	-0.0158052	0.0646827	-0.0392475	-0.163903	-0.224566	-0.255211	-0.139041	-0.231792	-0.197806	0.0365199	-0.381512	-0.347971	-0.250925	-0.0511768	0.213783	-0.101835	-0.188355	-0.0198838	0.138642	-0.045049	-0.0186754	-0.122244	0.0214511	-0.141565	-0.0369355	0.271678	0.267671	-0.0553982	-0.347473	-0.246736	-0.274742	0.764396	-0.222439	-0.311775	-0.154288	-0.0600708	-0.318634	-0.27565	-0.26814
Lcat	0.15088	0.0436832	-0.0429264	-0.0293491	0.141716	0.113912	-0.0447764	-0.0181752	-0.134407	-0.0170672	0.186151	0.322465	-0.0469685	0.0744617	0.00884877	0.0074127	-0.141434	-0.0406582	-0.0500251	-0.0932469	0.051118	0.0607216	-0.124069	0.0296632	0.192022	0.227985	0.175155	0.125218	0.249062	-0.037895	-0.0260176	0.0726243	0.0663819	-0.0962602	0.158471	0.0646574	-0.055565	0.197459	0.0506274	-0.0870243	-0.00497236	0.161059	0.0355455	-0.13433	0.0548054	0.240585	0.265835	0.167401	0.0774465
Mug1	0.329137	0.0767521	0.289502	-0.019105	0.208493	-0.0304301	-0.0341388	0.216959	0.0481061	0.0666417	0.359034	0.44411	-0.182999	-0.136774	0.130186	-0.149919	-0.049307	0.176823	0.164505	0.330086	0.177822	0.185709	-0.0374102	0.252557	0.422705	0.264761	0.0847714	-0.16877	0.341187	-0.0664019	0.102963	0.209728	0.0181317	-0.02715	0.500058	0.0356234	0.0601274	0.233848	0.179861	-0.196199	0.282675	0.151772	0.260373	-0.0789125	-0.0690378	0.307854	0.198458	0.130132	-0.129322
Napsa	-0.0640304	-0.0867692	-0.0041687	-0.115478	0.0648149	0.137386	0.0504778	0.0245366	-0.00715411	0.106382	0.0973222	0.0784982	0.0849812	0.151693	0.12812	0.0483994	0.0708484	0.229266	0.116222	-0.226855	0.152463	0.157099	0.102895	0.0249761	-0.00869014	0.118144	0.0902276	0.214393	0.125921	0.0405942	0.103223	0.0464401	0.0540755	0.109171	0.017906	0.185784	-0.124636	0.227904	0.0857057	0.161336	0.179508	-0.0150406	0.0359071	0.0210183	0.101926	0.171174	0.327909	0.271264	0.119019
Pcyox1	0.27847	0.165601	0.163957	0.154682	-0.0472684	-0.0734602	0.0866969	0.186947	0.0226037	0.0232981	0.255619	0.332541	0.0338744	-0.0694854	0.0856178	-0.107704	-0.0308188	0.126661	0.0738173	0.241394	0.20917	0.174521	-0.043921	0.101214	0.155689	0.250618	0.22347	-0.0761195	0.245601	-0.0443606	-0.0289197	0.266706	0.111119	-0.000226752	0.388157	0.0679245	0.106194	0.312472	0.234325	-0.173651	0.28996	0.0598191	0.0991944	-0.216852	-0.201969	0.195559	0.262485	0.0919917	-0.145492
Pltp	-0.0907025	0.0390307	0.0704839	-0.351016	0.0941754	0.16672	-0.274055	0.35246	0.119108	0.152394	0.0506605	-0.0892291	0.0253598	-0.0322841	-0.242133	-0.155063	0.129426	0.172837	0.208808	0.020818	-0.27534	-0.161395	-0.0658288	-0.132564	0.206245	0.19448	-0.138156	-0.0713651	0.372587	-0.0841576	0.234001	-0.128879	0.158455	0.182042	0.156363	0.349425	0.0801459	0.182785	-0.230689	-0.283378	-0.0208818	0.224636	-0.113142	-0.32619	-0.125577	-0.0984833	-0.0749488	-0.225136	-0.312081
Pon1	0.480054	-0.0642054	0.293356	0.118065	0.241018	-0.158423	-0.0379253	-0.0821259	-0.0836441	0.0489675	0.0891384	0.203278	-0.126899	-0.207179	0.350026	-0.0436578	-0.0967646	0.0720813	0.0991348	0.015349	0.357544	0.24155	-0.00298404	0.368613	0.183043	0.232362	0.44652	0.0547158	0.237267	-0.123019	-0.0497808	0.236529	0.150497	-0.101643	0.302592	-0.17732	-0.0795979	0.255326	0.334775	-0.0579906	0.274407	0.015427	0.383315	-0.0919767	-0.0775528	0.46767	0.580912	0.379051	0.0872034
Psap	0.0484104	0.185213	0.290278	-0.212662	0.232605	-0.0447796	-0.306254	0.381858	-0.12338	0.0892886	0.0674815	0.00417908	-0.230762	-0.167147	0.164164	-0.36075	-0.0710204	0.128253	0.0255501	0.116403	0.000664085	-0.140734	-0.154697	0.129449	0.283337	0.089708	0.164849	-0.157136	0.508575	-0.0560797	-0.0204093	-0.0554885	0.155835	-0.0318904	0.225745	0.286071	0.00486926	0.526601	-0.0470142	-0.311499	0.193993	0.260748	-0.0544657	-0.421512	-0.191438	0.153382	0.272155	-0.00919591	-0.37366
Saa1	0.117091	0.0823792	-0.131076	0.195427	-0.0655363	0.0948012	0.170231	-0.201289	0.0089937	-0.0699693	0.0215263	0.174517	0.0394572	0.0487918	0.0250448	-0.0933899	-0.0204662	-0.113863	-0.00571517	-0.0545137	0.0863119	0.0326582	0.0534694	-0.125213	-0.127889	0.15226	0.106736	-0.0970052	-0.162717	-0.0208386	0.0591288	0.218406	-0.135319	-0.0304982	-0.0134155	0.0875308	0.0507669	-0.0661129	0.074885	0.0137955	0.0696999	0.210844	0.108769	-0.0321066	-0.0897708	0.119088	0.00194855	0.0443428	-0.0319526
Saa2	0.0927941	0.0351777	0.0235875	0.253764	0.0978853	0.00401812	0.115603	-0.126784	-0.0313941	0.00534501	0.12403	0.365438	0.0408763	-0.0208432	-0.0497404	-0.141593	-0.0564346	-0.0749348	-0.0140736	-0.0189399	0.142411	0.00625976	0.0154363	-0.0473415	-0.201592	0.112903	0.112967	-0.0413329	-0.146353	-0.0967856	0.0206961	0.335629	-0.106622	-0.0774654	0.00537822	0.136773	0.129104	-0.0641542	0.103193	0.00202584	0.0815024	0.178248	0.112485	-0.0227005	-0.0486723	0.101583	0.0769719	0.0492652	-0.00250158
Saa4	-0.0234522	0.0457148	0.0413335	-0.334766	0.060694	-0.0891906	-0.0952376	0.233844	0.253911	0.173909	-0.0298617	-0.170512	-0.253839	-0.17167	0.0683078	-0.156177	0.295799	0.38996	0.283237	-0.0196975	-0.08265	0.136173	0.23018	-0.071298	0.212077	0.149283	0.0493736	-0.0457124	0.356953	0.093444	0.281145	-0.052075	0.142349	0.32964	0.0536494	0.0862902	-0.122483	0.305622	-0.0869065	-0.213589	0.179889	0.16165	-0.0980497	-0.241626	-0.0702943	0.0207034	0.0690533	-0.00184854	-0.273678
Tfpi	0.319851	0.0880155	0.145554	0.120018	0.217988	-0.111121	0.00345036	0.228215	0.186343	0.186673	0.0426981	0.296752	-0.128804	-0.196224	0.329406	-0.206951	0.14764	0.272545	0.345171	0.301412	0.306631	0.423281	0.185617	0.267299	0.128541	0.273429	0.44644	-0.111623	0.187794	0.0435752	0.256537	0.232517	0.234374	0.0642523	0.385471	-0.110907	-0.0478725	0.231157	0.301835	-0.0999963	0.341302	0.139252	0.369581	-0.116486	-0.176801	0.349706	0.541676	0.321627	-0.0353097
Tfrc	0.134203	0.0771165	0.126533	-0.0436734	0.260841	-0.13975	0.0291407	-0.0532647	-0.0643027	0.0844594	-0.0812639	0.116646	0.104205	0.0613894	0.383661	0.156682	-0.0089363	0.0736326	-0.0415363	0.06606	0.165108	0.146874	0.0436194	0.208059	0.39928	0.0321459	0.357929	0.117055	0.187857	-0.0425616	-0.0724223	0.121324	0.284274	-0.026087	0.190095	-0.170283	-0.269361	0.199242	0.173586	0.147338	0.105687	-0.00872395	0.194782	0.0534264	0.212519	0.279835	0.460384	0.242315	0.300914
m.hdl.size	0.0653401	0.153964	-0.0233169	-0.0560584	-0.0208273	0.0512622	0.0229008	0.130144	0.0305978	-0.0771724	0.558829	0.322208	-0.160776	-0.0338648	-0.101174	-0.116394	-0.0261699	0.0741068	0.0845347	0.0543715	-0.00511533	0.0417977	-0.0444321	0.0694613	0.143286	0.238646	-0.233488	-0.129777	0.171346	0.0322041	0.0186611	0.0764714	-0.109259	0.0216318	0.20603	0.336072	0.0803321	0.00118781	0.010517	-0.108549	0.161799	0.175133	0.0382055	-0.0602314	0.0145819	0.1908	-0.109337	-0.0196458	-0.185109
l.hdl.size	0.0515508	0.19798	0.050776	-0.243806	0.0700453	0.102622	-0.171295	0.219995	0.0628365	0.056276	0.337302	0.167661	-0.145567	-0.035354	-0.0583782	-0.171316	0.0371221	0.124553	0.0998184	0.123561	0.0385858	0.101102	-0.128937	-0.0926566	0.122083	0.241038	-0.12253	-0.189581	0.232638	0.0413905	0.0871016	-0.02566	0.0387975	0.0473095	0.184084	0.382698	0.0341191	0.0638119	-0.228652	-0.174008	0.122289	0.220209	-0.0686646	-0.275528	-0.0107331	0.139424	-0.0575568	-0.13457	-0.273864
plus. cAMP	-0.00988494	0.0198199	0.13774	-0.0818056	0.233042	0.119644	-0.306665	0.244767	0.0132286	-0.0141785	0.276291	0.0933583	-0.262741	-0.186059	-0.25522	-0.163376	-0.0469173	-0.0629439	0.0142437	0.0441699	-0.15462	-0.175761	-0.224192	-0.0151582	0.0568967	-0.0785957	-0.305795	-0.308269	0.200938	-0.195474	0.0376207	-0.0559055	-0.123728	-0.0220852	0.0797703	0.291333	0.11889	0.0835787	-0.287516	-0.288394	0.0173215	0.290689	-0.0983105	-0.30814	-0.0863364	0.00275089	-0.402024	-0.359806	-0.372186
min. cAMP	0.0466997	0.148227	0.0195329	-0.164046	0.118932	0.117635	-0.290952	0.195504	-0.0407797	-0.0278245	0.346447	0.103731	-0.131947	-0.0636415	-0.281574	-0.20012	-0.0878795	-0.0989	-0.00617451	0.0866104	-0.164442	-0.101434	-0.253011	-0.070685	0.03332	0.0593057	-0.33304	-0.31252	0.123539	-0.0267791	-0.00431729	-0.101856	-0.150587	-0.0608993	0.116391	0.362427	0.20471	-0.0376453	-0.318862	-0.276564	-0.0402433	0.277627	-0.128657	-0.262115	-0.120188	-0.0141597	-0.390191	-0.326307	-0.400251
delta 774	-0.100395	-0.225464	0.177595	0.168824	0.162225	-0.0115753	0.0204171	0.0726745	0.0968769	0.0253397	-0.173722	-0.0328258	-0.172557	-0.188145	0.0848451	0.0973297	0.0782054	0.0686159	0.0336788	-0.079782	0.0337322	-0.098433	0.0857852	0.100828	0.0313829	-0.215328	0.100382	0.0537662	0.101987	-0.253174	0.0666548	0.0875508	0.0667879	0.0703387	-0.0742496	-0.17126	-0.167666	0.195905	0.102023	0.0267785	0.0981341	-0.0249645	0.0666123	-0.0314848	0.0738743	0.0290936	0.0452324	0.000443754	0.110074
plus.MF	-0.0758201	0.119973	0.0665942	-0.0237705	0.216058	0.120184	-0.301984	0.131624	-0.0623489	-0.135247	0.152608	0.000295001	-0.0937247	-0.0860323	-0.358772	-0.106078	-0.096147	-0.195388	-0.0859431	0.00880876	-0.325953	-0.171952	-0.271767	-0.201982	0.0352057	-0.126795	-0.348116	-0.19168	-0.00291113	-0.105483	-0.00508213	-0.192483	-0.1755	-0.0987299	0.00387889	0.173837	0.12005	-0.0947785	-0.387797	-0.153759	-0.186931	0.281571	-0.182541	-0.237831	-0.00973802	-0.154947	-0.436364	-0.410978	-0.275094
min.MF	-0.0387959	0.0755618	-0.00405509	-0.175735	0.109848	0.014757	-0.318995	0.104453	-0.0866186	-0.124664	0.250269	0.0061266	-0.142079	-0.0954118	-0.311734	-0.0842974	-0.117797	-0.210183	-0.062382	0.0965245	-0.26034	-0.137783	-0.269627	-0.193401	0.00824931	0.0293123	-0.372026	-0.311323	0.0453075	-0.0390266	-0.0630542	-0.19197	-0.194356	-0.0805282	0.0833102	0.306406	0.240197	-0.110034	-0.39657	-0.206746	-0.156959	0.287077	-0.206359	-0.194691	-0.0439974	-0.113277	-0.472356	-0.35688	-0.33846
delta BHK	-0.0303692	0.0211188	0.0882608	0.23051	0.102448	0.121284	0.119379	0.00699439	0.0596578	0.0212946	-0.196116	-0.00902187	0.101612	0.0387719	0.0265043	0.00107928	0.0591746	0.0691516	-0.00904403	-0.128411	-0.0104068	-0.00450682	0.07124	0.0410477	0.0291775	-0.193677	0.142677	0.230596	-0.0698836	-0.0695743	0.0858509	0.0578339	0.0817064	0.00206968	-0.117515	-0.246645	-0.212111	0.0491969	0.126315	0.1252	0.0119693	-0.0911782	0.0831486	0.00485483	0.0535433	-0.020221	0.180933	0.0402429	0.174232
HDL-C	-0.0130428	0.272974	-0.00142078	-0.120195	0.219646	0.0436911	-0.0715388	0.250181	0.00413637	0.033347	0.583704	0.197435	-0.254647	-0.0506164	-0.0646869	-0.0987186	-0.0301854	0.0916405	0.051932	0.116294	-0.0320809	0.0809361	-0.0553736	0.0704265	0.0788107	0.155889	-0.268409	-0.284969	0.0386194	0.0432665	-0.0497379	-0.0242371	0.00450313	0.0100655	0.183262	0.382429	0.0785472	0.0443437	-0.11166	-0.179359	0.149834	0.249298	-0.0530529	-0.116416	0.0628142	0.07411	-0.203929	-0.0764927	-0.291885
[truncated: 41 more columns]

## Sheet: Total_Pvalue
	F10	Rab1A	Igfals	C4bpa	Gm94	Hbb.b2	Fgb	Ihh	Egfr	Abpa7	Itgb1	Gm5938	Hbbt1	Hbb.b1	Ighm	Tf	Scgb1b2	Serpinc1	Gpld1	Pon3	Rbp4	Clec14a	Fgg	Ifi27l2b	Arsg	Dmkn	Plg	Serpina1a	Apoa5	Hba	Icam1	Obp1a	Pf4	Ppic	Antxr1	Apoc2	C4b	Ctsd	Fga	Gc	Grn	H2.Q4	Sell	Serpina3k	Ttr	Vcam1	Vtn	Ahsg	Alb
F10	0	1	1	1	1	1	1	1	1	1	1	1	1	1	0.804403	1	1	1	1	1	0.889419	1	1	1	1	1	1	1	1	1	1	1	1	1	1	1	1	1	1	1	1	1	1	1	1	1	0.526265	1	1
Rab1A	0.829694	0	1	1	1	1	1	1	1	1	1	1	1	1	1	1	1	1	1	1	1	1	1	1	1	1	1	1	1	1	1	1	1	1	1	1	1	1	1	1	1	1	1	1	1	1	1	1	1
Igfals	0.0445395	0.841151	0	1	1	1	1	1	1	1	1	1	1	1	1	1	1	1	1	1	1	1	1	1	1	1	1	1	1	1	1	1	1	1	1	1	1	1	1	1	1	1	1	1	1	1	1	1	1
C4bpa	0.922668	0.930029	0.798534	0	1	1	1	1	1	1	1	1	1	1	1	1	1	1	1	1	1	1	1	1	1	1	1	1	1	1	1	1	1	1	1	1	1	1	1	1	1	1	1	1	1	1	1	1	1
Gm94	0.250944	0.5217	0.156215	0.925154	0	1	1	1	1	1	1	1	1	1	1	1	1	1	1	1	1	1	1	1	1	1	1	1	1	1	1	1	1	1	1	1	1	1	1	1	1	1	1	1	1	1	1	1	1
Hbb-b2	0.104577	0.0707551	0.375783	0.114005	0.398811	0	1	1	1	1	1	1	1	4.40355e-07	1	1	1	1	1	1	1	1	1	1	1	1	1	1	1	1	1	1	1	1	1	1	1	1	1	1	1	1	1	1	1	1	1	1	1
Fgb	0.472555	0.248234	0.347325	0.0723386	0.149216	0.443801	0	1	1	1	1	1	1	1	1	1	1	1	1	1	1	1	0.00313838	1	1	1	1	1	1	1	1	1	1	1	1	1	1	1	1.17189e-05	1	1	1	1	1	1	1	1	1	1
Ihh	0.795675	0.583538	0.760266	0.0149189	0.339776	0.648849	0.982278	0	1	1	1	1	1	1	1	1	0.509013	0.0111579	0.0339385	1	1	1	1	1	1	1	1	1	1	1	1	1	1	0.184291	1	1	1	1	1	1	0.220835	1	1	1	1	1	1	1	1
Egfr	0.590377	0.427376	0.718208	0.714042	0.97003	0.414506	0.0271404	0.000439806	0	5.78088e-05	1	1	1	1	1	1	0	1.76348e-12	0	1	1	0.523079	0	1	1	1	1	1	1	1	0	0.0202263	1	0	1	1	1	1	1	1	2.11298e-11	1	1	1	1	1	1	1	1
Abpa7	0.538324	0.970848	0.0686305	0.264043	0.272371	0.628298	0.910938	0.000518012	1.48076e-08	0	1	1	1	1	1	1	1.68046e-06	7.07594e-07	0.000109746	1	1	1	0.0183261	1	1	1	1	1	1	1	4.03583e-05	1	1	2.0976e-06	1	1	1	1	1	1	0.018277	1	1	1	1	1	1	1	1
Itgb1	0.00242899	0.701952	0.687107	0.855639	0.379603	0.465394	0.185721	0.920507	0.882646	0.283588	0	1	1	1	1	1	1	1	1	1	1	1	1	1	1	1	1	1	1	1	1	1	1	1	1	1	1	1	1	1	1	1	1	1	1	1	1	1	1
Gm5938	0.236726	0.823477	0.53827	0.0325878	0.483409	0.531508	0.193906	0.861079	0.209012	0.263405	0.241326	0	1	1	1	1	1	1	1	1	0.636862	1	1	1	1	1	1	1	1	1	1	2.40927e-10	1	1	1	1	1	1	1	1	1	1	1	1	1	0.455562	1	1	1
Hbbt1	0.578298	0.0944808	0.587505	0.768973	0.390271	0.00144293	0.124872	0.069706	0.198884	0.885639	0.634831	0.584043	0	5.28511e-12	1	1	1	1	1	1	1	1	1	1	1	1	1	1	1	0.32026	1	1	1	1	1	1	1	1	1	1	1	1	1	1	1	1	1	1	1
Hbb-b1	0.405722	0.075597	0.17029	0.0697515	0.972396	1.11708e-10	0.175645	0.34515	0.805167	0.824065	0.577207	0.987985	1.33227e-15	0	1	1	1	1	1	1	1	1	1	1	1	1	1	1	1	0.189219	1	1	1	1	1	1	1	1	1	1	1	1	1	1	1	1	1	1	1
Ighm	0.000218766	0.444799	0.0643157	0.510432	0.359232	0.66497	0.429475	0.432769	0.875894	0.661539	0.4084	0.253289	0.474476	0.854862	0	1	1	1	1	1	1	1	1	1	1	1	1	1	1	1	1	1	1	1	1	1	1	1	1	1	1	1	1	1	1	1	0.133502	1	1
Tf	0.668811	0.0105029	0.250678	0.23017	0.357559	0.236818	0.0673045	0.1747	0.436116	0.221997	0.6232	0.989693	0.489489	0.843722	0.722293	0	1	1	1	1	1	1	1	1	1	1	1	0.092352	1	1	1	1	1	1	1	1	1	1	1	5.34962e-05	1	1	1	1	0.721148	1	1	1	2.60206e-10
Scgb1b2	0.757942	0.571143	0.45197	0.362352	0.12901	0.328986	0.0720093	0.000137348	0	4.27164e-10	0.46849	0.469118	0.407414	0.463516	0.965156	0.279041	0	0	0	1	1	0.655814	0	1	1	1	1	1	1	1	0	0.304451	1	0	1	1	1	1	1	1	1.03205e-08	1	1	1	1	1	1	1	1
Serpinc1	0.498803	0.765406	0.741978	0.185107	0.882799	0.520771	0.0529291	2.91329e-06	4.44089e-16	1.79592e-10	0.542175	0.390563	0.624684	0.599516	0.479405	0.418424	0	0	0	1	0.0962873	0.759816	2.28675e-10	1	1	1	1	1	1	1	3.56814e-10	1	1	0	1	1	1	1	1	1	2.64055e-11	1	1	1	1	1	1	1	1
Gpld1	0.206409	0.526628	0.590492	0.60329	0.821375	0.474858	0.0766117	8.91944e-06	0	2.81617e-08	0.632188	0.0387685	0.183657	0.892715	0.421763	0.273286	0	0	0	1	0.0277171	0.000441482	0	1	1	1	0.0911568	1	1	1	0	0.000838012	1	0	1	1	1	1	1	1	0	1	1	1	1	1	1	1	1
Pon3	0.511	0.441301	0.262922	0.714518	0.650609	0.502095	0.716686	0.0860484	0.450209	0.890089	0.611891	0.934631	0.076031	0.0571755	0.336624	0.0913645	0.139209	0.83846	0.214067	0	1	1	1	1	1	1	1	1	1	1	1	1	1	1	0.25075	1	0.320562	1	1	1	1	1	1	1	1	1	1	1	1
Rbp4	0.000242283	0.438645	0.305311	0.782944	0.982695	0.92794	0.0327808	0.911815	0.000344695	0.0088858	0.0579314	0.000172451	0.687068	0.296429	0.00351776	0.482543	0.00167849	2.55268e-05	7.27483e-06	0.841262	0	0.000379303	1	1	1	1	9.2672e-09	1	1	1	1	6.17612e-05	1	1	1	1	1	1	0.000316449	1	1.30025e-06	1	1	1	1	2.66179e-05	0.0001619	6.19668e-06	1
Clec14a	0.000920575	0.483928	0.160826	0.397429	0.274369	0.496813	0.0142322	0.259536	0.00014122	0.0166037	0.054947	0.00473523	0.945326	0.299207	0.0130525	0.184726	0.000177727	0.000206359	1.13784e-07	0.165949	9.77082e-08	0	0.0210508	1	1	1	0.0423729	1	1	1	1	0.378919	1	1	1	1	1	1	1	1	0.00572572	1	1	1	1	1	1	0.567341	1
Fgg	0.249578	0.62083	0.459613	0.866556	0.542294	0.625485	8.13895e-07	0.00177695	0	4.78988e-06	0.514924	0.171068	0.391516	0.722071	0.230521	0.746252	0	5.77316e-14	0	0.346644	0.000416804	5.51069e-06	0	1	1	1	0.320562	1	1	1	0	0.0354985	1	0	1	1	1	1	0.132018	1	1.15042e-09	1	1	1	1	1	1	1	1
Ifi27l2b	0.00859625	0.716064	0.997119	0.0057572	0.409417	0.79014	0.899094	0.557015	0.544191	0.169229	0.0160473	0.000705875	0.314339	0.236409	0.000640929	0.46639	0.811847	0.307512	0.096986	0.770178	0.104337	0.00244909	0.289458	0	1	1	1	1	1	1	1	1	1	1	1	1	1	1	1	1	0.974597	1	0.0428355	1	1	0.262385	1	1	1
Arsg	0.584361	0.11717	0.0832348	0.0871105	0.0733155	0.415962	0.755242	0.518282	0.290459	0.413338	0.104162	0.767627	0.887437	0.769097	0.0182713	0.821392	0.172694	0.904877	0.295242	0.107727	0.920351	0.728484	0.119249	0.0795012	0	1	1	1	1	1	1	1	1	1	1	1	1	1	1	1	1	1	1	1	1	1	1	1	1
Dmkn	0.119462	0.326711	0.927897	0.847041	0.663696	0.244454	0.127016	0.951962	0.0698941	0.676256	0.0280621	0.0105943	0.102227	0.0113035	0.0325612	0.495113	0.163916	0.0200461	0.00628546	0.486366	0.00619195	0.00249642	0.119018	0.0141733	0.0719939	0	1	1	1	1	1	1	1	1	1	1	1	1	1	1	1	1	1	1	1	1	1	1	1
Plg	0.0012706	0.78393	0.965946	0.978088	0.274521	0.115518	0.0421624	0.17597	0.00175592	0.00493711	0.871856	0.00187557	0.779935	0.30558	0.000701708	0.554277	0.00168285	0.0015056	2.41475e-05	0.775257	2.34435e-12	1.11625e-05	8.60108e-05	0.0556989	0.105696	0.0453683	0	1	1	1	1	0.0590842	1	1	1	1	1	1	0.00179427	1	0.00352047	1	1	1	1	0.0349522	5.15863e-08	3.69282e-05	1
Serpina1a	0.962622	0.518672	0.829539	0.619552	0.149955	0.951818	0.350468	0.00308207	0.172504	0.11554	0.528977	0.623367	0.00953831	0.0364607	0.964658	2.44771e-05	0.214235	0.0550006	0.0736979	0.00055759	0.59675	0.575665	0.663505	0.590617	0.587272	0.0738866	0.61095	0	1	1	1	1	1	1	1	1	1	1	1	0.0716013	1	1	1	1	1	1	1	1	1.33147e-05
Apoa5	0.54138	0.739678	0.0321149	0.0258469	0.457631	0.962386	0.11042	0.00622274	0.337049	0.00750623	0.467754	0.117414	0.281029	0.157326	0.309222	0.165792	0.266756	0.0162947	0.238387	0.057468	0.541471	0.257708	0.798826	0.0565894	0.00127715	0.128704	0.18194	0.171512	0	1	1	1	1	1	1	1	1	9.02469e-06	1	1	1	1	1	1	1	1	1	1	1
Hba	0.988211	0.0203243	0.116154	0.283565	0.679594	0.00260253	0.0358526	0.980702	0.0350374	0.494812	0.677047	0.15487	8.59066e-05	5.05663e-05	0.803049	0.442276	0.0256383	0.0896927	0.0417378	0.306209	0.00105651	0.00395617	0.0515001	0.313811	0.682775	0.117019	0.0348786	0.917917	0.82481	0	1	1	1	1	1	1	1	1	1	1	1	1	1	1	1	1	1	1	1
Icam1	0.848601	0.79623	0.463321	0.615235	0.127732	0.0280071	0.0478503	0.000304956	0	1.03324e-08	0.473469	0.240867	0.603129	0.519227	0.684448	0.0229118	0	9.01501e-14	0	0.388792	0.00424872	0.000730141	0	0.45184	0.878471	0.109963	0.00142448	0.103005	0.0870605	0.0336135	0	0.445862	1	0	1	1	1	1	1	1	9.82561e-07	1	1	1	1	1	1	1	1
Obp1a	0.0671429	0.285106	0.813077	0.0537408	0.467651	0.782792	0.00497839	0.607036	5.29206e-06	0.00157342	0.471097	6.08402e-14	0.249653	0.272421	0.4607	0.798806	8.1644e-05	0.000890558	2.16317e-07	0.560523	1.5824e-08	0.000101833	9.34172e-06	0.00559643	0.442549	0.00826088	1.5606e-05	0.950487	0.934825	0.00513108	0.000120049	0	1	1	1	1	1	1	0.273901	1	5.41367e-08	1	1	1	1	0.0194207	1	0.0208639	1
Pf4	0.366238	0.0515384	0.271492	0.150036	0.0488292	0.273558	0.792127	0.0601815	0.149629	0.556069	0.571294	0.309194	0.938769	0.927036	0.238955	0.918523	0.32952	0.964372	0.348395	0.282492	0.374462	0.925504	0.208632	0.575207	0.0714086	0.92434	0.611928	0.470657	0.20115	0.541332	0.416952	0.0556406	0	1	1	1	1	1	1	1	1	1	1	1	1	1	1	1	1
Ppic	0.730109	0.450441	0.924263	0.128779	0.898987	0.281642	0.0656187	4.921e-05	0	5.33468e-10	0.533672	0.59696	0.522323	0.32785	0.760962	0.252381	0	0	0	0.100364	0.00260306	0.00128	0	0.959822	0.382612	0.0611341	0.00437241	0.195384	0.101528	0.029491	0	0.00029748	0.386298	0	1	1	1	1	1	1	9.71941e-09	1	1	1	1	1	1	1	1
Antxr1	0.120777	0.45905	0.560352	0.230673	0.23758	0.644377	0.199188	0.0290192	0.517828	0.37077	0.00343008	0.0317022	0.146966	0.19803	0.0765405	0.0128118	0.670355	0.0958282	0.0385538	6.70814e-05	0.0174196	0.0732018	0.851502	0.0269428	0.00252908	0.224011	0.0191472	0.0932088	0.00904831	0.639532	0.198226	0.295563	0.0224329	0.925987	0	1	1	1	1	1	1	1	0.00856422	1	1	1	0.174611	1	1
Apoc2	0.0384138	0.00449671	0.381506	0.0528961	0.450382	0.327074	0.0355604	0.680197	0.168136	0.881081	0.940442	0.635993	0.449743	0.662832	0.023901	0.0035381	0.314653	0.433523	0.239334	0.807169	0.0318459	0.00087317	0.0194866	0.124556	0.532968	0.162698	0.00431308	0.127299	0.051083	0.140195	0.731935	0.0609777	0.234741	0.865725	0.705667	0	1	1	1	1	1	1	0.396558	0.10002	1	1	1	1	0.174059
C4b	0.618137	0.101234	0.408468	0.498728	0.182301	0.768659	0.471832	0.572253	0.472786	0.909916	0.610976	0.688087	0.429228	0.0319646	0.582096	0.6136	0.289259	0.448199	0.31969	8.6013e-05	0.0900808	0.0374551	0.352354	0.721895	0.659046	0.537132	0.324514	0.608096	0.23626	0.0564929	0.817298	0.233801	0.292445	0.364394	0.522021	0.335715	0	1	1	1	1	1	1	1	1	1	1	1	1
Ctsd	0.266735	0.633857	0.288283	0.0459124	0.0142142	0.934148	0.333904	0.00262777	0.009654	0.0279298	0.512782	0.458771	0.0916025	0.945667	0.0193693	0.0551713	0.00714402	0.000897929	0.0108886	0.0490612	0.0554815	0.744205	0.0374902	0.0746236	0.219806	0.049493	0.0539021	0.360016	2.30163e-09	0.689194	0.00869904	0.390214	0.00856597	0.00412392	0.00182765	0.378582	0.46752	0	1	1	0.131163	1	1	1	1	1	1	1	1
Fga	0.00245771	0.957763	0.827514	0.00385252	0.519474	0.592201	2.98951e-09	0.506567	0.0788153	0.223363	0.0495128	0.00511723	0.983816	0.419657	0.00490054	0.49472	0.247066	0.00406818	0.0100952	0.251652	8.14542e-08	0.000442002	3.51019e-05	0.0288093	0.538539	0.0579182	4.64236e-07	0.457877	0.875568	0.206932	0.205527	7.3373e-05	0.955086	0.247305	0.00700088	0.00112943	0.507552	0.540315	0	1	0.00919256	1	0.00186564	1	1	1	0.0844334	0.0910997	1
Gc	0.0227592	0.521259	0.441487	0.306165	0.412814	0.787383	0.0144297	0.0142651	0.657981	0.12371	0.631948	0.918844	0.043979	0.0958855	0.146342	1.36994e-08	0.433913	0.425859	0.294509	0.569814	0.0592881	0.286589	0.503184	0.320002	0.671116	0.83258	0.243858	1.89371e-05	0.00790841	0.542431	0.0717593	0.657877	0.731777	0.41358	0.0126577	0.00135055	0.309778	0.0530593	0.227895	0	1	1	1	0.00012606	0.126004	1	1	0.0108219	0
Grn	0.00206964	0.980786	0.796372	0.894117	0.180459	0.325336	0.00335394	5.90311e-05	5.32907e-15	4.7758e-06	0.0439304	0.001356	0.16534	0.974583	0.00165849	0.192061	2.61213e-12	6.66134e-15	0	0.4347	3.30347e-10	1.48759e-06	2.90878e-13	0.000265993	0.742041	0.000586726	9.13459e-07	0.00551963	0.0684049	0.00983623	2.49508e-10	1.37159e-11	0.381806	2.45937e-12	0.00834287	0.40748	0.103998	3.48652e-05	2.39577e-06	0.610667	0	1	1	1	1	0.079097	1	1	1
H2-Q4	0.483355	0.89919	0.0902066	0.420222	0.0550992	0.228519	0.0793367	0.343084	0.68146	0.0806239	0.407373	0.75658	0.167466	0.0632471	0.951437	0.0162202	0.757466	0.969686	0.535606	0.421645	0.233706	0.411074	0.793931	0.369893	0.00219943	0.917735	0.734792	0.114157	0.287293	0.849481	0.213478	0.55097	0.872837	0.883874	0.048158	0.280529	0.33943	0.526205	0.590342	0.0720809	0.284915	0	1	1	1	1	1	1	1
Sell	0.00173806	0.430489	0.233889	0.00322786	0.280583	0.461404	0.426458	0.772459	0.475092	0.46781	0.0157256	0.117812	0.107327	0.0447557	0.000489566	0.472661	0.955945	0.265414	0.244687	0.0119666	0.0119433	0.0102377	0.390098	1.12873e-05	0.122709	0.348247	0.0299661	0.343572	0.620782	0.0828905	0.362139	0.0576249	0.507368	0.59882	2.23143e-06	0.000106602	0.971269	0.272658	4.82825e-07	0.933251	0.00198267	0.280624	0	1	1	0.00792658	0.637214	1	1
Serpina3k	0.184751	0.0744359	0.0186923	0.352709	0.0841387	0.245086	0.00840487	0.0405708	0.844386	0.213409	0.245563	0.946132	0.0971584	0.560867	0.641015	0.000461505	0.752991	0.765447	0.914576	0.208792	0.0165987	0.041378	0.306105	0.919952	0.528774	0.941474	0.15096	0.0457481	0.00222677	0.491633	0.145362	0.312626	0.0667416	0.574469	0.846157	2.65375e-05	0.152084	0.00738311	0.00318652	3.23645e-08	0.987326	0.10395	0.0302722	0	0.0267069	1	1	0.663252	4.49026e-06
Ttr	0.488634	0.141946	0.747524	0.0836938	0.650314	0.998389	0.190443	0.338051	0.103756	0.557951	0.0109338	0.899291	0.505066	0.244463	0.359024	0.000195751	0.183525	0.315281	0.297603	0.355876	0.00706958	0.00755681	0.195042	0.0870365	0.803321	0.698555	0.147109	0.140255	0.0764753	0.207792	0.760157	0.305842	0.968838	0.20765	0.56715	0.13101	0.0263685	0.11765	0.41228	3.34761e-05	0.524386	0.420925	0.790235	7.00601e-06	0	1	1	1	0.0562429
Vcam1	0.0129202	0.822524	0.609122	0.965991	0.611139	0.981062	0.282975	0.762181	0.390727	0.340539	0.00178448	0.000122694	0.691322	0.952523	0.00612638	0.246812	0.933489	0.186221	0.0675286	0.644846	6.8059e-09	0.000306495	0.729452	7.02316e-05	0.000859745	0.00221081	9.19553e-06	0.830776	0.312368	0.130431	0.321336	5.0773e-06	0.36383	0.661186	0.000723896	0.0609445	0.0996943	0.817716	0.000498455	0.321019	2.09251e-05	0.00573313	2.06368e-06	0.0168321	0.139064	0	0.000668784	0.000486895	1
Vtn	0.000142119	0.927232	0.912147	0.895535	0.316688	0.36183	0.358717	0.643227	0.880291	0.453786	0.0966974	0.0299678	0.505486	0.658119	3.55057e-05	0.505308	0.944679	0.0587225	0.126103	0.196397	4.15875e-08	0.000335329	0.310395	0.116774	0.162848	0.0403098	1.30664e-11	0.0780559	0.224501	0.285807	0.662876	0.00407395	0.0154532	0.617549	4.66001e-05	0.0029404	0.0855378	0.0273882	2.23428e-05	0.0198439	0.00232029	0.459379	0.000172593	0.0749019	0.381119	1.725e-07	0	3.813e-09	0.150618
Ahsg	0.006756	0.914354	0.958567	0.916902	0.894601	0.395922	0.0649407	0.0776856	0.192916	0.23013	0.185677	0.00107746	0.542832	0.398383	0.0046339	0.00959834	0.406897	0.191649	0.0384309	0.654503	1.57877e-09	0.000153335	0.0376711	0.06708	0.286273	0.000316959	9.4518e-09	0.0060727	0.822748	0.01858	0.797016	5.46032e-06	0.80779	0.7176	0.0637347	0.0183312	0.0688746	0.632025	2.4126e-05	2.82483e-06	0.00171156	0.406993	0.0175859	0.00017984	0.00175601	1.25521e-07	9.6434e-13	0	0.000225628
Alb	0.0594649	0.0636023	0.233485	0.747119	0.443342	0.750106	0.0189491	0.00738515	0.350529	0.14952	0.366012	0.0472056	0.00499174	0.0408521	0.299255	6.57252e-14	0.203366	0.314285	0.256088	0.0676987	0.000912565	0.00921581	0.997577	0.948603	0.809482	0.311867	0.0151513	3.39921e-09	0.0192394	0.267558	0.0486025	0.0286119	0.880381	0.107396	0.220106	4.64404e-05	0.11608	0.022177	0.0522844	0	0.435496	0.0285994	0.231946	1.14343e-09	1.48516e-05	0.00279741	4.01433e-05	5.8017e-08	0
Antxr2	0.588422	0.590176	0.604494	0.754518	0.329561	0.917356	0.265484	0.757393	0.110539	0.194685	0.388874	0.957062	0.735716	0.423634	0.388323	0.600287	0.0519994	0.0192301	0.0151527	0.683453	0.967931	0.168051	0.0233996	0.150956	0.35069	0.0347033	0.660268	0.265302	0.290168	0.235384	0.0314886	0.371002	0.510376	0.0632312	0.142172	0.147151	0.249328	0.490754	0.0795316	0.622163	0.491683	0.668456	0.463807	0.0614533	0.206177	0.875029	0.0496511	0.292241	0.667303
Apoa1	0.00152068	0.496449	0.299051	0.00880214	0.671062	0.233093	0.0212249	0.89603	0.00331535	0.153527	0.15266	0.000342378	0.678949	0.321416	0.00044846	0.916914	0.0451482	0.0137381	0.000876621	0.0694597	5.55428e-09	1.47676e-05	0.00259322	7.87795e-05	0.680816	0.204306	1.05151e-06	0.0914019	0.650977	0.879631	0.115825	7.81401e-08	0.0949469	0.284236	3.57072e-05	2.63791e-05	0.113588	0.562459	2.12358e-08	0.394844	3.12148e-09	0.672523	1.98829e-09	0.000127213	0.688406	3.69765e-09	6.6711e-06	5.53792e-06	0.0232194
Apoa2	0.0274361	0.277709	0.695479	0.685012	0.722791	0.704917	0.030522	0.181601	0.403128	0.920586	6.93069e-06	0.000182551	0.628284	0.197317	0.56425	0.208638	0.671492	0.146017	0.394595	0.990367	0.00124244	0.0470627	0.614563	0.0991805	0.472721	0.00127462	0.273699	0.356908	0.207145	0.0697899	0.726415	0.00166546	0.795105	0.491342	0.569315	0.148976	0.712686	0.535046	0.0127007	0.166973	0.00707423	0.434668	0.197749	0.836814	0.286118	0.000430259	0.04122	0.00842513	0.0877098
Apoa4	0.70152	0.809848	0.704338	0.439089	0.771367	0.743081	0.207867	0.974712	0.810608	0.967631	0.190286	0.219464	0.908451	0.37315	0.310044	0.617686	0.40034	0.54079	0.404127	0.181156	0.56503	0.684469	0.524928	0.805331	0.22786	0.376141	0.945744	0.563949	0.103548	0.998574	0.164383	0.0609844	0.0294763	0.29309	0.0139773	0.279518	0.413309	0.203755	0.672245	0.97202	0.401961	0.0475283	0.591675	0.244946	0.833883	0.200944	0.366687	0.604142	0.732239
Apob	0.981649	0.707605	0.413679	0.629993	0.235106	0.298061	0.928182	0.264272	0.125806	0.067936	0.943279	0.0728432	0.905763	0.405493	0.530081	0.0674927	0.177822	0.727314	0.231968	0.0458354	0.299885	0.041766	0.290165	0.357874	0.518497	0.966893	0.408535	0.561692	0.705996	0.230433	0.618624	0.0149478	0.0973881	0.295632	0.0450859	0.325715	0.285115	0.392661	0.57291	0.468209	0.352428	0.344411	0.249767	0.0740109	0.126404	0.558972	0.028885	0.953562	0.0498655
Apoc1	0.0898389	0.131748	0.300508	0.0100226	0.696083	0.0371095	0.243485	0.0702111	0.850497	0.417355	0.129118	0.0811667	0.503246	0.525196	0.173041	0.233474	0.842151	0.464079	0.657202	0.903389	0.000670688	0.000655609	0.364299	0.473942	0.20983	0.879543	0.00135445	0.650022	0.016834	0.299497	0.368127	0.00395013	0.689781	0.283976	0.570591	0.000528448	0.0527786	0.211319	0.00752351	0.0126084	0.141156	0.217578	0.00698255	0.00021779	0.427528	0.00510346	0.000388649	9.04317e-06	0.000464872
Apoc3	0.00534749	0.675564	0.0939076	0.00364631	0.411206	0.106522	0.063885	0.397851	0.0016456	0.00125038	0.659506	0.000134768	0.378979	0.0452923	0.000563515	0.360691	0.0120772	0.00513522	0.000444193	0.0415708	7.82226e-07	2.26233e-05	0.000632293	0.000156545	0.558257	0.586459	2.40968e-06	0.117883	0.609067	0.881189	0.0120675	2.5401e-07	0.0920954	0.0922131	0.000284434	0.000140402	0.810266	0.130082	2.49695e-07	0.834202	2.4376e-07	0.723848	5.41688e-08	0.377234	0.553379	0.000249693	0.000399591	0.000328932	0.715926
Apoc4	0.0106605	0.213868	0.0365664	0.794486	0.791064	0.727795	0.302404	0.50255	0.91261	0.0307576	0.0186042	0.00556576	0.810584	0.114992	0.0710647	0.349512	0.970078	0.1346	0.223119	0.718278	0.013363	0.377186	0.904617	0.00443669	0.0629475	0.0658651	0.000867936	0.396775	2.82898e-05	0.835646	0.555036	0.133088	0.633297	0.67043	3.59483e-05	0.555697	0.606436	0.130916	0.0307869	0.574977	0.0567857	0.0232168	0.312382	0.771905	0.248512	0.012962	0.000745498	0.10646	0.736484
Apod	0.00108701	0.838633	0.506092	0.0118134	0.303267	0.245615	0.972754	0.0702628	0.370054	0.173539	0.0249554	7.80831e-05	0.155867	0.00976751	0.000613197	0.196853	0.722279	0.0234615	0.0188649	0.000428621	3.36928e-05	5.04134e-05	0.305326	1.73711e-06	0.12178	0.0416736	1.65956e-05	0.00241357	0.125658	0.744014	0.474712	0.000769545	0.818336	0.975474	3.83044e-09	0.0431064	0.676777	0.0261913	4.03128e-07	0.533095	3.64665e-07	0.247735	3.32346e-10	0.861173	0.0487256	2.16465e-06	4.89719e-07	0.00451865	0.929041
Apoe	0.974308	0.280009	0.142398	0.0510135	0.111143	0.871952	0.376237	0.63963	0.105241	0.139259	0.854519	0.207703	0.945742	0.282262	0.838121	0.000183087	0.242548	0.246395	0.559152	0.00725598	0.00671246	0.307115	0.415872	0.902622	0.183477	0.745951	0.30902	0.000367507	0.676634	0.976054	0.806859	0.092654	0.863838	0.326164	0.0580138	0.0957763	0.00348827	0.37884	0.744352	0.026548	0.451091	0.952823	0.999979	0.0718605	0.0189076	0.00558689	0.71281	0.312556	0.000369839
Apoh	0.289783	0.57525	0.539657	0.573382	0.350738	0.773806	0.331919	0.00480595	0.924322	0.263347	0.0023521	0.0004731	0.124361	0.667943	0.101847	0.0145017	0.843219	0.094087	0.0807911	0.000194793	0.186728	0.0546722	0.922846	0.000460046	0.0619222	0.00495273	0.48947	0.0278422	0.0565746	0.166596	0.81299	0.126715	0.201096	0.850337	3.14754e-08	0.141711	0.0970216	0.0433319	0.106785	0.00733666	0.00807713	0.0271816	0.00523013	0.238299	0.116986	0.0128845	0.0171256	0.129814	0.0263946
Apom	0.00212373	0.454477	0.53884	0.156924	0.102062	0.379608	0.354181	0.840179	0.499501	0.231516	0.0629651	1.41575e-06	0.550489	0.24288	0.000736068	0.494677	0.940442	0.539314	0.0381313	0.425099	2.05367e-11	5.68053e-06	0.45904	0.00250961	0.0614569	0.00520638	4.48908e-12	0.868269	0.911972	0.044824	0.902023	9.14992e-08	0.647856	0.598954	0.000849956	0.0563	0.167629	0.450294	7.34332e-06	0.460056	1.41319e-05	0.0203527	7.80055e-05	0.0465144	0.38308	1.05915e-13	6.63472e-10	1.59589e-09	0.00183169
Apon	0.224336	0.448261	0.862631	0.0410321	0.534096	0.292015	0.0930951	0.049748	0.0766211	0.489845	0.704531	0.0308251	0.807309	0.728246	0.0227844	0.110258	0.23513	0.0767137	0.192556	0.638267	1.42086e-05	0.0047913	0.0455015	0.0188931	0.566375	0.65292	0.0491359	0.743444	0.129785	0.679332	0.594876	0.00111289	0.0366772	0.176816	0.515423	0.0290336	0.197451	0.52961	0.00101658	0.00441795	0.00197524	0.0289808	0.00120735	0.00031648	0.0575954	0.00375066	0.1365	0.000345664	0.0043766
Bpifa2	0.323448	0.39939	0.823898	1.32248e-09	0.190162	0.262563	1.73439e-06	0.0146583	0.660717	0.0791762	0.453586	0.0249866	0.9911	0.117913	0.344758	0.976276	0.323161	0.579208	0.318607	0.665354	0.911136	0.936366	0.162788	0.154168	0.00346714	0.322331	0.505445	0.707424	0.0112823	0.65592	0.365508	0.0807302	0.0282736	0.353326	0.0363111	0.125231	0.892407	0.00168009	1.58938e-05	0.300598	0.99712	0.0418444	0.295937	0.00816321	0.312687	0.529867	0.108993	0.366088	0.409528
C3	0.302368	0.890526	0.0442086	0.209081	0.562518	0.561644	0.846988	0.498482	0.736191	0.683402	0.0356018	0.672381	0.114013	0.273492	0.602133	0.0665944	0.800125	0.685546	0.380175	0.594507	0.124225	0.144957	0.792503	0.186896	0.893308	0.56333	0.382103	0.0627564	0.902616	0.367403	0.641201	0.443243	0.293141	0.60304	0.102898	0.913226	0.0701288	0.195854	0.209289	0.547532	0.126271	0.551725	0.0113451	0.421512	0.405181	0.000283042	0.00708771	0.0128788	0.664145
Camp	0.392869	0.922321	0.702481	0.666998	0.553999	0.333911	0.057041	0.000265993	0	6.71019e-10	0.294509	0.0246577	0.143824	0.671578	0.406694	0.059015	0	4.44089e-16	0	0.872291	1.07013e-05	9.19248e-05	0	0.190046	0.495875	0.0136637	0.0031228	0.0267531	0.0487643	0.0251928	0	5.17777e-06	0.264877	0	0.0085609	0.956029	0.765049	0.000342387	0.00796036	0.156244	1.33227e-15	0.248179	0.139315	0.811691	0.3072	0.0891426	0.551462	0.0794456	0.0725517
Cd97	0.455845	0.769323	0.250603	7.24294e-08	0.83816	0.0782593	0.232354	0.7864	0.522473	0.307618	0.449014	0.00917092	0.403873	0.00528357	0.503189	0.0147982	0.898516	0.194209	0.462221	0.00632457	0.0114683	0.17009	0.503586	0.000858205	0.681384	0.966486	0.046645	0.0180311	0.495699	0.0345731	0.387593	0.00931267	0.489691	0.633527	0.0365347	0.328269	0.402588	0.255007	0.000162541	0.21037	0.00690935	0.950502	0.000107916	0.933703	0.462195	0.118575	0.0480102	0.398989	0.2558
Clu	0.0119786	0.205489	0.191556	0.0231126	0.255378	0.755312	0.49052	0.0368005	0.013037	0.0258862	0.0117775	0.0195057	0.140249	0.0196061	0.0392571	0.0002663	0.057216	0.000933827	0.00134165	0.00137277	0.0896947	0.00237788	0.0230207	4.40705e-05	0.0529715	0.101847	0.0705747	0.00651176	0.0834239	0.142341	0.00279831	0.0526028	0.512582	0.122775	2.03755e-07	0.225973	0.364741	0.0690772	0.00046027	0.0427766	9.03083e-06	0.0784836	1.74413e-07	0.264601	0.0279204	0.0139274	0.0160434	0.570264	0.0188607
Cst6	0.016987	0.644659	0.841146	0.100674	0.288264	0.973856	0.0383188	0.15363	0.982248	0.2788	0.0384783	0.00148747	0.264519	0.222892	0.927324	0.0687551	0.579634	0.774616	0.429288	0.0174765	0.350866	0.763244	0.745466	0.00729503	0.130152	0.14323	0.138699	0.136171	0.134194	0.361024	0.953459	0.13073	0.917196	0.351619	3.98522e-05	0.68944	0.646665	0.0441602	0.19851	0.183874	0.100649	0.00771142	0.0167755	0.984323	0.365944	0.109015	0.0561106	0.110613	0.394832
H2-Q10	0.0338781	0.443897	0.00322049	0.659702	0.139897	0.313649	0.0092401	0.7213	0.240674	0.440977	0.887923	0.561268	0.724632	0.1339	0.0388088	0.0184098	0.201687	0.0317589	0.0662806	0.735513	0.000244968	0.000833511	0.0176998	0.633869	0.0430497	0.339541	0.0754267	0.852432	0.189986	0.671555	0.860526	0.248359	0.840054	0.180725	0.726677	0.00880127	0.00989275	0.599932	0.00068963	0.0177386	0.00803937	0	0.0330755	0.00248356	0.141981	0.569482	0.00185323	0.00748761	0.00935904
Lcat	0.196315	0.709795	0.712731	0.798666	0.215846	0.317506	0.693295	0.872866	0.231579	0.879038	0.0940398	0.00294816	0.673283	0.498228	0.935939	0.946318	0.193959	0.710128	0.645414	0.387527	0.636226	0.57189	0.246701	0.782589	0.0698116	0.0306824	0.0986921	0.239613	0.0172796	0.721372	0.806609	0.4939	0.531853	0.364047	0.131358	0.540317	0.598832	0.0592023	0.631747	0.40945	0.96248	0.125095	0.736581	0.201734	0.603846	0.0208828	0.0100106	0.108744	0.46059
Mug1	0.00393481	0.512793	0.0111946	0.86814	0.0669791	0.790071	0.763697	0.0532249	0.669763	0.551934	0.000924794	2.60333e-05	0.0977365	0.211958	0.235013	0.17085	0.652106	0.103385	0.127858	0.00168525	0.0974175	0.0814388	0.727795	0.0169502	3.3194e-05	0.0116755	0.426962	0.111803	0.000934197	0.53173	0.331444	0.0460136	0.864548	0.798367	3.86959e-07	0.736024	0.569117	0.0248631	0.0862357	0.0608742	0.00633016	0.148675	0.0121878	0.454629	0.513167	0.0028328	0.0565223	0.213769	0.216658
Napsa	0.585226	0.459167	0.97149	0.314039	0.572903	0.227285	0.656562	0.828956	0.949458	0.341482	0.384395	0.480564	0.444952	0.165786	0.242587	0.66003	0.516841	0.0337215	0.283718	0.0335488	0.156165	0.14149	0.337288	0.816283	0.935211	0.267414	0.3977	0.0424436	0.234305	0.702425	0.330217	0.662023	0.61069	0.302956	0.865471	0.0762149	0.236516	0.0288936	0.41661	0.124438	0.0868638	0.886843	0.734	0.842368	0.333648	0.102792	0.00133345	0.00853582	0.255832
Pcyox1	0.0155558	0.155643	0.156993	0.176306	0.681107	0.51997	0.444463	0.096822	0.841248	0.835414	0.0204578	0.00212936	0.761114	0.52745	0.43592	0.326525	0.778184	0.245194	0.496827	0.0234686	0.0504853	0.101896	0.682767	0.345282	0.142838	0.0171959	0.0342394	0.4758	0.0189474	0.676292	0.78553	0.0106031	0.294358	0.998298	0.000131725	0.520001	0.313693	0.00242565	0.0245614	0.0978375	0.00505238	0.571103	0.346831	0.0378654	0.053523	0.0617378	0.0110279	0.380487	0.164068
Pltp	0.438984	0.739538	0.545157	0.00162742	0.412141	0.141963	0.0138959	0.00134384	0.28956	0.171687	0.65127	0.422443	0.81998	0.769282	0.0255726	0.156475	0.234958	0.111526	0.0522686	0.847336	0.00942132	0.130789	0.539933	0.215569	0.0511418	0.0662417	0.194088	0.503867	0.000275833	0.427706	0.0255843	0.223407	0.133572	0.0841623	0.136632	0.000640111	0.447587	0.0811657	0.0269411	0.00619539	0.843378	0.0313372	0.282898	0.00150772	0.232965	0.350316	0.475221	0.0300293	0.00232416
Pon1	1.31074e-05	0.584199	0.0101146	0.30325	0.0335293	0.163176	0.738383	0.468931	0.457846	0.662203	0.425813	0.0653054	0.252954	0.0571037	0.00102405	0.691563	0.375451	0.509554	0.360955	0.88713	0.000626469	0.0225813	0.977859	0.000378907	0.084195	0.027537	1.02747e-05	0.608506	0.023541	0.245349	0.639352	0.0239903	0.154469	0.337714	0.00337077	0.0908438	0.450708	0.0140347	0.00110703	0.582948	0.00811967	0.883956	0.000162282	0.38321	0.462463	2.59776e-06	1.0317e-09	0.000179081	0.405878
Psap	0.680012	0.111644	0.0109695	0.0615813	0.0404279	0.69516	0.00573027	0.000473841	0.272485	0.42503	0.546923	0.97009	0.0358276	0.126269	0.133274	0.000694659	0.515821	0.239262	0.814281	0.280133	0.995101	0.188352	0.147754	0.226645	0.00680808	0.400434	0.1205	0.139115	2.64836e-07	0.597508	0.847726	0.601384	0.140198	0.764112	0.0304892	0.00570272	0.963258	6.97361e-08	0.656301	0.00250675	0.0638934	0.0120595	0.606094	2.85871e-05	0.0675418	0.144364	0.00831309	0.930286	0.000224883
Saa1	0.317091	0.482281	0.259053	0.0864057	0.56863	0.405943	0.131127	0.0733857	0.936486	0.532208	0.847775	0.114578	0.72322	0.657446	0.820021	0.395256	0.851631	0.296547	0.958101	0.613947	0.423946	0.761263	0.618727	0.242338	0.229657	0.151959	0.316685	0.363057	0.123303	0.844563	0.577703	0.0375405	0.20093	0.774128	0.899001	0.406719	0.630807	0.531218	0.478047	0.896156	0.509125	0.0436502	0.302037	0.761262	0.39477	0.258196	0.98521	0.672988	0.76109
Saa2	0.428458	0.764464	0.83972	0.0249723	0.393886	0.971964	0.307186	0.262425	0.780841	0.961988	0.266917	0.00068102	0.713688	0.849826	0.651216	0.196143	0.60578	0.492894	0.897059	0.860964	0.185639	0.953573	0.885835	0.659537	0.0567355	0.289367	0.289091	0.698902	0.166272	0.361423	0.845612	0.00114468	0.314452	0.465479	0.95942	0.19358	0.22	0.54348	0.32764	0.984709	0.439912	0.0891381	0.285718	0.829934	0.644986	0.335286	0.463351	0.639101	0.981014
Saa4	0.841701	0.696939	0.722952	0.00273733	0.597591	0.43441	0.400719	0.036826	0.022178	0.118153	0.789995	0.12327	0.0205813	0.116189	0.534489	0.153483	0.00568963	0.000206038	0.00785323	0.855461	0.443943	0.203221	0.0300034	0.506715	0.0447813	0.160226	0.643985	0.668777	0.000514294	0.378315	0.00694323	0.623972	0.178298	0.00141891	0.611511	0.413427	0.244773	0.00305081	0.410087	0.0409223	0.0861848	0.123698	0.352452	0.0203189	0.50551	0.8447	0.510728	0.985969	0.00794402
Tfpi	0.00515232	0.452717	0.209632	0.295263	0.0552043	0.329588	0.975768	0.0417459	0.0957839	0.0931049	0.703288	0.00644582	0.245845	0.0718844	0.00208107	0.0573838	0.17492	0.011125	0.00105954	0.00432067	0.00366473	3.5837e-05	0.0815926	0.0113316	0.227273	0.00911774	1.03165e-05	0.294902	0.0746567	0.681711	0.014104	0.0265615	0.0253438	0.545126	0.000147946	0.292577	0.650434	0.026624	0.0034552	0.342927	0.000870121	0.185549	0.000288194	0.26882	0.0918074	0.000633244	2.06027e-08	0.00166833	0.736861
Tfrc	0.251005	0.510788	0.276071	0.704193	0.0210784	0.219311	0.797492	0.638892	0.568461	0.450597	0.467974	0.29364	0.348495	0.576757	0.000289459	0.15214	0.934916	0.500461	0.702472	0.540865	0.124226	0.169603	0.68483	0.0504014	9.68308e-05	0.763584	0.000532898	0.27188	0.0745567	0.688729	0.495105	0.251963	0.00631612	0.806103	0.0695266	0.104622	0.00941869	0.0569006	0.0979639	0.161047	0.316024	0.934222	0.0628001	0.612995	0.0419686	0.00690107	3.42992e-06	0.0192739	0.00337969
m.hdl.size	0.577559	0.187218	0.841535	0.625915	0.856374	0.653676	0.840203	0.249886	0.786266	0.490744	4.86397e-08	0.00297222	0.146504	0.758323	0.356875	0.288771	0.810967	0.497699	0.436287	0.614874	0.962274	0.69734	0.679277	0.517752	0.177885	0.0235012	0.0267733	0.222796	0.10438	0.76186	0.860632	0.471241	0.302566	0.838724	0.0487986	0.00105578	0.446529	0.991034	0.920742	0.303023	0.123348	0.0949633	0.717669	0.568448	0.890273	0.068479	0.296821	0.851729	0.0756728
l.hdl.size	0.66049	0.0886314	0.663127	0.0314729	0.542269	0.368138	0.1287	0.0499005	0.57733	0.615544	0.00194263	0.129761	0.189159	0.748042	0.595624	0.116956	0.734357	0.253199	0.357636	0.251409	0.721149	0.345818	0.228501	0.387795	0.251677	0.0221042	0.249934	0.07351	0.0264807	0.69687	0.411662	0.809217	0.715018	0.656092	0.0789907	0.000166615	0.746788	0.545637	0.0283577	0.0971378	0.245527	0.0349223	0.515453	0.00785346	0.919119	0.185002	0.583688	0.198424	0.00789984
plus. cAMP	0.932921	0.865971	0.235402	0.476454	0.0400428	0.293604	0.00566232	0.0286541	0.906692	0.899394	0.0119837	0.401205	0.0164082	0.0882131	0.0184056	0.135174	0.66795	0.564786	0.895822	0.682814	0.150323	0.0994474	0.034679	0.887879	0.594272	0.461523	0.00337842	0.00311691	0.0561515	0.0633283	0.723306	0.598649	0.242619	0.835391	0.449725	0.00483916	0.258995	0.428311	0.00545291	0.00530581	0.869823	0.00493814	0.351166	0.00280591	0.413176	0.979237	6.48458e-05	0.000396611	0.00023917
min. cAMP	0.690737	0.204387	0.866994	0.15124	0.299688	0.301842	0.00883681	0.0822219	0.717753	0.804025	0.00143059	0.350705	0.23441	0.562828	0.00903848	0.0663108	0.421054	0.364955	0.954737	0.422339	0.125773	0.34423	0.0167469	0.510385	0.755216	0.578725	0.00133932	0.00270976	0.243345	0.801064	0.967603	0.336694	0.154217	0.566344	0.269213	0.000384853	0.050295	0.721638	0.00194902	0.00761447	0.703295	0.00737571	0.221613	0.0116014	0.253796	0.893431	0.000110451	0.0014125	7.03242e-05
delta 774	0.391437	0.0517864	0.124831	0.139524	0.155894	0.919354	0.857341	0.521758	0.389587	0.821221	0.118556	0.768298	0.11877	0.0846429	0.440088	0.375534	0.474157	0.53017	0.756805	0.459968	0.755041	0.358766	0.424099	0.347134	0.769037	0.0415296	0.346513	0.61475	0.336072	0.0154638	0.530164	0.409245	0.529342	0.507629	0.481799	0.102617	0.110145	0.0612702	0.333186	0.799972	0.352035	0.813267	0.528114	0.765752	0.484023	0.783087	0.666813	0.996632	0.293557
plus.MF	0.51794	0.305244	0.567614	0.836342	0.0574501	0.291417	0.00648124	0.244497	0.580293	0.225707	0.171081	0.997888	0.399351	0.433693	0.000746983	0.333924	0.37852	0.0714108	0.428655	0.935081	0.00194113	0.107118	0.00998694	0.0576737	0.741835	0.233698	0.000773341	0.0703208	0.978151	0.31968	0.961867	0.0675619	0.0961209	0.351812	0.970727	0.0974734	0.254344	0.368824	0.000133798	0.14337	0.0743864	0.00654686	0.0815786	0.0224382	0.926596	0.140265	1.22842e-05	4.27552e-05	0.00761384
min.MF	0.74105	0.519371	0.972267	0.123804	0.338372	0.897295	0.00392623	0.356489	0.441954	0.264461	0.0233472	0.956162	0.200094	0.385059	0.00368158	0.443056	0.28006	0.0520895	0.565965	0.370988	0.0142982	0.197879	0.0106125	0.069381	0.938491	0.78389	0.000305588	0.00281932	0.66978	0.713407	0.552663	0.0683106	0.0648849	0.44797	0.429801	0.00297256	0.0210957	0.296414	9.09694e-05	0.048003	0.135125	0.00552779	0.0484313	0.0629251	0.677088	0.282318	1.75016e-06	0.000445654	0.0009055
delta BHK	0.795907	0.857276	0.44835	0.0423187	0.372103	0.286988	0.291549	0.950901	0.596773	0.849394	0.0774234	0.935483	0.360686	0.724614	0.809724	0.992178	0.588365	0.526956	0.933741	0.233134	0.923337	0.966565	0.507062	0.702513	0.78486	0.0673909	0.179756	0.0287711	0.510386	0.512264	0.418435	0.586077	0.441333	0.984466	0.264584	0.017782	0.0423727	0.641423	0.23021	0.234382	0.90984	0.387371	0.4307	0.963366	0.612217	0.848274	0.0826331	0.701724	0.0948586
HDL-C	0.922589	0.0417993	0.991786	0.377574	0.100659	0.735978	0.574285	0.0605247	0.974546	0.787188	7.91361e-07	0.124012	0.044003	0.688846	0.608693	0.430346	0.811342	0.471407	0.683609	0.352432	0.795089	0.514987	0.648896	0.571175	0.52612	0.204284	0.0280815	0.01942	0.754527	0.726088	0.687099	0.844464	0.970927	0.935072	0.131741	0.00118329	0.518059	0.717505	0.361014	0.140311	0.215704	0.0388539	0.665055	0.337187	0.608127	0.545052	0.0903945	0.529098	0.0142158
[truncated: 41 more columns]

## Sheet: N value
	F10	Rab1A	Igfals	C4bpa	Gm94	Hbb.b2	Fgb	Ihh	Egfr	Abpa7	Itgb1	Gm5938	Hbbt1	Hbb.b1	Ighm	Tf	Gpld1	Scgb1b2	Serpinc1	Pon3	Rbp4	Clec14a	Fgg	Ifi27l2b	Arsg	Dmkn	Plg	Serpina1a	Apoa5	Hba	Icam1	Obp1a	Pf4	Ppic	Antxr1	Apoc2	C4b	Ctsd	Fga	Gc	Grn	H2.Q4	Sell	Serpina3k	Ttr	Vcam1	Ahsg	Alb	Antxr2
F10	75	60	63	63	63	66	67	65	69	68	70	69	69	71	69	71	68	68	70	71	72	73	73	73	74	74	74	72	73	74	73	73	74	73	75	74	74	74	74	75	75	74	75	74	74	74	75	75	75
Rab1A	60	75	63	66	62	62	65	65	67	67	67	71	67	68	69	69	69	72	71	73	70	72	72	72	72	74	73	73	75	74	74	73	75	74	75	75	74	74	74	75	74	74	75	74	74	74	75	75	75
Igfals	63	63	76	63	65	66	65	65	69	67	70	69	68	72	70	69	70	72	71	73	72	74	72	73	74	74	75	74	76	76	75	74	75	75	76	76	75	75	75	76	75	76	76	75	75	76	76	76	76
C4bpa	63	66	63	78	65	65	68	68	71	69	71	69	70	71	72	72	73	71	74	74	73	76	74	74	76	77	76	75	76	77	76	76	76	76	78	77	77	77	78	77	77	77	78	77	77	77	78	78	78
Gm94	63	62	65	65	78	70	69	68	71	69	68	72	69	74	71	73	71	72	72	73	74	75	74	75	76	76	78	76	77	76	76	77	77	77	77	77	77	77	78	78	78	77	77	77	77	78	78	78	78
Hbb-b2	66	62	66	65	70	79	70	66	71	71	71	70	70	79	72	75	73	73	74	74	75	77	77	77	77	77	78	76	77	78	77	77	77	77	78	78	78	78	78	78	79	79	78	79	78	78	79	79	79
Fgb	67	65	65	68	69	70	80	70	71	71	70	72	72	75	74	76	75	73	74	76	77	78	79	77	77	78	78	77	78	78	78	78	79	78	79	79	79	79	80	80	80	79	79	79	79	79	80	80	80
Ihh	65	65	65	68	68	66	70	80	69	69	73	73	72	72	74	73	74	74	74	76	77	77	76	77	77	77	77	80	80	78	79	79	78	79	79	80	79	79	80	79	79	79	79	79	79	79	80	80	80
Egfr	69	67	69	71	71	71	71	69	81	73	74	73	71	77	74	77	74	74	75	76	76	78	78	79	80	79	81	78	79	79	79	79	80	79	80	80	80	80	80	81	81	80	80	80	80	81	81	81	81
Abpa7	68	67	67	69	69	71	71	69	73	82	73	74	73	76	77	76	75	76	77	79	77	80	80	79	80	81	80	79	80	81	80	80	80	80	82	81	81	81	81	81	82	81	82	82	81	81	82	82	82
Itgb1	70	67	70	71	68	71	70	73	74	73	82	74	74	77	76	76	76	75	77	78	79	80	78	79	81	80	80	80	80	82	80	81	80	80	82	81	81	81	81	81	81	82	82	81	81	81	82	82	82
Gm5938	69	71	69	69	72	70	72	73	73	74	74	83	76	76	78	76	76	78	78	79	79	80	81	80	80	81	81	82	82	82	81	83	83	82	83	82	82	82	82	83	82	82	83	82	82	82	83	83	83
Hbbt1	69	67	68	70	69	70	72	72	71	73	74	76	83	76	75	75	76	78	78	78	79	79	80	79	80	80	80	81	82	81	81	81	82	82	82	82	82	82	82	82	82	82	82	82	82	82	83	83	83
Hbb-b1	71	68	72	71	74	79	75	72	77	76	77	76	76	85	77	80	79	79	80	80	81	83	82	83	83	83	84	82	83	84	83	83	83	83	84	84	84	84	84	84	85	85	84	84	84	84	85	85	85
Ighm	69	69	70	72	71	72	74	74	74	77	76	78	75	77	85	78	78	78	79	81	80	83	81	81	82	83	83	83	83	84	83	84	84	83	85	84	84	84	84	85	84	84	85	85	84	84	85	85	85
Tf	71	69	69	72	73	75	76	73	77	76	76	76	75	80	78	85	78	78	79	80	81	82	83	83	83	83	83	82	83	83	83	83	83	83	84	84	84	84	85	84	85	84	84	84	84	84	85	85	85
Gpld1	68	69	70	73	71	73	75	74	74	75	76	76	76	79	78	78	86	79	79	82	82	83	82	82	83	83	83	83	84	85	84	84	84	84	85	85	85	85	85	85	85	86	85	85	85	85	86	86	86
Scgb1b2	68	72	72	71	72	73	73	74	74	76	75	78	78	79	78	78	79	86	81	81	81	82	82	82	83	83	83	84	85	84	84	84	85	85	85	85	85	85	85	85	85	85	85	85	85	85	86	86	86
Serpinc1	70	71	71	74	72	74	74	74	75	77	77	78	78	80	79	79	79	81	86	82	81	84	82	82	83	86	83	83	84	85	84	84	85	84	86	85	85	85	85	85	86	85	86	85	85	85	86	86	86
Pon3	71	73	73	74	73	74	76	76	76	79	78	79	78	80	81	80	82	81	82	88	83	85	85	84	85	86	85	85	87	87	87	86	86	86	88	88	87	87	87	87	87	87	88	87	87	87	88	88	88
Rbp4	72	70	72	73	74	75	77	77	76	77	79	79	79	81	80	81	82	81	81	83	88	84	84	84	85	85	85	85	86	86	86	86	86	86	87	87	87	87	87	87	87	87	87	87	87	87	88	88	88
Clec14a	73	72	74	76	75	77	78	77	78	80	80	80	79	83	83	82	83	82	84	85	84	89	85	85	86	88	86	86	87	89	87	87	87	87	89	88	88	88	88	88	89	89	89	88	88	88	89	89	89
Fgg	73	72	72	74	74	77	79	76	78	80	78	81	80	82	81	83	82	82	82	85	84	85	89	86	86	86	86	86	87	87	87	87	87	87	88	88	88	88	88	88	88	88	88	88	88	88	89	89	89
Ifi27l2b	73	72	73	74	75	77	77	77	79	79	79	80	79	83	81	83	82	82	82	84	84	85	86	89	87	86	87	87	87	87	87	87	87	87	88	88	88	88	88	88	88	88	88	88	88	88	89	89	89
Arsg	74	72	74	76	76	77	77	77	80	80	81	80	80	83	82	83	83	83	83	85	85	86	86	87	90	87	88	87	88	88	88	88	88	88	89	89	89	89	89	89	89	89	89	89	89	89	90	90	90
Dmkn	74	74	74	77	76	77	78	77	79	81	80	81	80	83	83	83	83	83	86	86	85	88	86	86	87	90	87	87	88	89	88	88	88	88	90	89	89	89	89	89	90	89	90	89	89	89	90	90	90
Plg	74	73	75	76	78	78	78	77	81	80	80	81	80	84	83	83	83	83	83	85	85	86	86	87	88	87	90	87	88	88	88	88	89	88	89	89	89	89	89	90	89	89	89	89	89	89	90	90	90
Serpina1a	72	73	74	75	76	76	77	80	78	79	80	82	81	82	83	82	83	84	83	85	85	86	86	87	87	87	87	90	89	88	88	89	88	89	89	89	89	89	89	89	89	89	89	89	89	89	90	90	90
Apoa5	73	75	76	76	77	77	78	80	79	80	80	82	82	83	83	83	84	85	84	87	86	87	87	87	88	88	88	89	91	89	90	89	89	90	90	91	90	90	90	90	90	90	90	90	90	90	91	91	91
Hba	74	74	76	77	76	78	78	78	79	81	82	82	81	84	84	83	85	84	85	87	86	89	87	87	88	89	88	88	89	91	89	89	89	89	91	90	90	90	90	90	90	91	91	90	90	90	91	91	91
Icam1	73	74	75	76	76	77	78	79	79	80	80	81	81	83	83	83	84	84	84	87	86	87	87	87	88	88	88	88	90	89	91	89	89	89	90	91	90	91	90	90	90	90	90	90	90	90	91	91	91
Obp1a	73	73	74	76	77	77	78	79	79	80	81	83	81	83	84	83	84	84	84	86	86	87	87	87	88	88	88	89	89	89	89	91	89	89	90	90	90	90	90	90	90	90	90	90	90	90	91	91	91
Pf4	74	75	75	76	77	77	79	78	80	80	80	83	82	83	84	83	84	85	85	86	86	87	87	87	88	88	89	88	89	89	89	89	91	89	90	90	90	90	90	91	90	90	90	90	90	90	91	91	91
Ppic	73	74	75	76	77	77	78	79	79	80	80	82	82	83	83	83	84	85	84	86	86	87	87	87	88	88	88	89	90	89	89	89	89	91	90	90	90	90	90	90	90	90	90	90	90	90	91	91	91
Antxr1	75	75	76	78	77	78	79	79	80	82	82	83	82	84	85	84	85	85	86	88	87	89	88	88	89	90	89	89	90	91	90	90	90	90	92	91	91	91	91	91	91	91	92	91	91	91	92	92	92
Apoc2	74	75	76	77	77	78	79	80	80	81	81	82	82	84	84	84	85	85	85	88	87	88	88	88	89	89	89	89	91	90	91	90	90	90	91	92	91	91	91	91	91	91	91	91	91	91	92	92	92
C4b	74	74	75	77	77	78	79	79	80	81	81	82	82	84	84	84	85	85	85	87	87	88	88	88	89	89	89	89	90	90	90	90	90	90	91	91	92	91	91	91	91	91	91	91	91	91	92	92	92
Ctsd	74	74	75	77	77	78	79	79	80	81	81	82	82	84	84	84	85	85	85	87	87	88	88	88	89	89	89	89	90	90	91	90	90	90	91	91	91	92	91	91	91	91	91	91	91	91	92	92	92
Fga	74	74	75	78	78	78	80	80	80	81	81	82	82	84	84	85	85	85	85	87	87	88	88	88	89	89	89	89	90	90	90	90	90	90	91	91	91	91	92	91	91	91	91	91	91	91	92	92	92
Gc	75	75	76	77	78	78	80	79	81	81	81	83	82	84	85	84	85	85	85	87	87	88	88	88	89	89	90	89	90	90	90	90	91	90	91	91	91	91	91	92	91	91	91	91	91	91	92	92	92
Grn	75	74	75	77	78	79	80	79	81	82	81	82	82	85	84	85	85	85	86	87	87	89	88	88	89	90	89	89	90	90	90	90	90	90	91	91	91	91	91	91	92	91	91	91	91	91	92	92	92
H2-Q4	74	74	76	77	77	79	79	79	80	81	82	82	82	85	84	84	86	85	85	87	87	89	88	88	89	89	89	89	90	91	90	90	90	90	91	91	91	91	91	91	91	92	91	91	91	91	92	92	92
Sell	75	75	76	78	77	78	79	79	80	82	82	83	82	84	85	84	85	85	86	88	87	89	88	88	89	90	89	89	90	91	90	90	90	90	92	91	91	91	91	91	91	91	92	91	91	91	92	92	92
Serpina3k	74	74	75	77	77	79	79	79	80	82	81	82	82	84	85	84	85	85	85	87	87	88	88	88	89	89	89	89	90	90	90	90	90	90	91	91	91	91	91	91	91	91	91	92	91	91	92	92	92
Ttr	74	74	75	77	77	78	79	79	80	81	81	82	82	84	84	84	85	85	85	87	87	88	88	88	89	89	89	89	90	90	90	90	90	90	91	91	91	91	91	91	91	91	91	91	92	91	92	92	92
Vcam1	74	74	76	77	78	78	79	79	81	81	81	82	82	84	84	84	85	85	85	87	87	88	88	88	89	89	89	89	90	90	90	90	90	90	91	91	91	91	91	91	91	91	91	91	91	92	92	92	92
Ahsg	75	75	76	78	78	79	80	80	81	82	82	83	83	85	85	85	86	86	86	88	88	89	89	89	90	90	90	90	91	91	91	91	91	91	92	92	92	92	92	92	92	92	92	92	92	92	93	93	93
Alb	75	75	76	78	78	79	80	80	81	82	82	83	83	85	85	85	86	86	86	88	88	89	89	89	90	90	90	90	91	91	91	91	91	91	92	92	92	92	92	92	92	92	92	92	92	92	93	93	93
Antxr2	75	75	76	78	78	79	80	80	81	82	82	83	83	85	85	85	86	86	86	88	88	89	89	89	90	90	90	90	91	91	91	91	91	91	92	92	92	92	92	92	92	92	92	92	92	92	93	93	93
Apoa1	75	75	76	78	78	79	80	80	81	82	82	83	83	85	85	85	86	86	86	88	88	89	89	89	90	90	90	90	91	91	91	91	91	91	92	92	92	92	92	92	92	92	92	92	92	92	93	93	93
Apoa2	75	75	76	78	78	79	80	80	81	82	82	83	83	85	85	85	86	86	86	88	88	89	89	89	90	90	90	90	91	91	91	91	91	91	92	92	92	92	92	92	92	92	92	92	92	92	93	93	93
Apoa4	75	75	76	78	78	79	80	80	81	82	82	83	83	85	85	85	86	86	86	88	88	89	89	89	90	90	90	90	91	91	91	91	91	91	92	92	92	92	92	92	92	92	92	92	92	92	93	93	93
Apob	75	75	76	78	78	79	80	80	81	82	82	83	83	85	85	85	86	86	86	88	88	89	89	89	90	90	90	90	91	91	91	91	91	91	92	92	92	92	92	92	92	92	92	92	92	92	93	93	93
Apoc1	75	75	76	78	78	79	80	80	81	82	82	83	83	85	85	85	86	86	86	88	88	89	89	89	90	90	90	90	91	91	91	91	91	91	92	92	92	92	92	92	92	92	92	92	92	92	93	93	93
Apoc3	75	75	76	78	78	79	80	80	81	82	82	83	83	85	85	85	86	86	86	88	88	89	89	89	90	90	90	90	91	91	91	91	91	91	92	92	92	92	92	92	92	92	92	92	92	92	93	93	93
Apoc4	75	75	76	78	78	79	80	80	81	82	82	83	83	85	85	85	86	86	86	88	88	89	89	89	90	90	90	90	91	91	91	91	91	91	92	92	92	92	92	92	92	92	92	92	92	92	93	93	93
Apod	75	75	76	78	78	79	80	80	81	82	82	83	83	85	85	85	86	86	86	88	88	89	89	89	90	90	90	90	91	91	91	91	91	91	92	92	92	92	92	92	92	92	92	92	92	92	93	93	93
Apoe	75	75	76	78	78	79	80	80	81	82	82	83	83	85	85	85	86	86	86	88	88	89	89	89	90	90	90	90	91	91	91	91	91	91	92	92	92	92	92	92	92	92	92	92	92	92	93	93	93
Apoh	75	75	76	78	78	79	80	80	81	82	82	83	83	85	85	85	86	86	86	88	88	89	89	89	90	90	90	90	91	91	91	91	91	91	92	92	92	92	92	92	92	92	92	92	92	92	93	93	93
Apom	75	75	76	78	78	79	80	80	81	82	82	83	83	85	85	85	86	86	86	88	88	89	89	89	90	90	90	90	91	91	91	91	91	91	92	92	92	92	92	92	92	92	92	92	92	92	93	93	93
Apon	75	75	76	78	78	79	80	80	81	82	82	83	83	85	85	85	86	86	86	88	88	89	89	89	90	90	90	90	91	91	91	91	91	91	92	92	92	92	92	92	92	92	92	92	92	92	93	93	93
Bpifa2	75	75	76	78	78	79	80	80	81	82	82	83	83	85	85	85	86	86	86	88	88	89	89	89	90	90	90	90	91	91	91	91	91	91	92	92	92	92	92	92	92	92	92	92	92	92	93	93	93
C3	75	75	76	78	78	79	80	80	81	82	82	83	83	85	85	85	86	86	86	88	88	89	89	89	90	90	90	90	91	91	91	91	91	91	92	92	92	92	92	92	92	92	92	92	92	92	93	93	93
Camp	75	75	76	78	78	79	80	80	81	82	82	83	83	85	85	85	86	86	86	88	88	89	89	89	90	90	90	90	91	91	91	91	91	91	92	92	92	92	92	92	92	92	92	92	92	92	93	93	93
Cd97	75	75	76	78	78	79	80	80	81	82	82	83	83	85	85	85	86	86	86	88	88	89	89	89	90	90	90	90	91	91	91	91	91	91	92	92	92	92	92	92	92	92	92	92	92	92	93	93	93
Clu	75	75	76	78	78	79	80	80	81	82	82	83	83	85	85	85	86	86	86	88	88	89	89	89	90	90	90	90	91	91	91	91	91	91	92	92	92	92	92	92	92	92	92	92	92	92	93	93	93
Cst6	75	75	76	78	78	79	80	80	81	82	82	83	83	85	85	85	86	86	86	88	88	89	89	89	90	90	90	90	91	91	91	91	91	91	92	92	92	92	92	92	92	92	92	92	92	92	93	93	93
H2-Q10	75	75	76	78	78	79	80	80	81	82	82	83	83	85	85	85	86	86	86	88	88	89	89	89	90	90	90	90	91	91	91	91	91	91	92	92	92	92	92	92	92	92	92	92	92	92	93	93	93
Lcat	75	75	76	78	78	79	80	80	81	82	82	83	83	85	85	85	86	86	86	88	88	89	89	89	90	90	90	90	91	91	91	91	91	91	92	92	92	92	92	92	92	92	92	92	92	92	93	93	93
Mug1	75	75	76	78	78	79	80	80	81	82	82	83	83	85	85	85	86	86	86	88	88	89	89	89	90	90	90	90	91	91	91	91	91	91	92	92	92	92	92	92	92	92	92	92	92	92	93	93	93
Napsa	75	75	76	78	78	79	80	80	81	82	82	83	83	85	85	85	86	86	86	88	88	89	89	89	90	90	90	90	91	91	91	91	91	91	92	92	92	92	92	92	92	92	92	92	92	92	93	93	93
Pcyox1	75	75	76	78	78	79	80	80	81	82	82	83	83	85	85	85	86	86	86	88	88	89	89	89	90	90	90	90	91	91	91	91	91	91	92	92	92	92	92	92	92	92	92	92	92	92	93	93	93
Pltp	75	75	76	78	78	79	80	80	81	82	82	83	83	85	85	85	86	86	86	88	88	89	89	89	90	90	90	90	91	91	91	91	91	91	92	92	92	92	92	92	92	92	92	92	92	92	93	93	93
Pon1	75	75	76	78	78	79	80	80	81	82	82	83	83	85	85	85	86	86	86	88	88	89	89	89	90	90	90	90	91	91	91	91	91	91	92	92	92	92	92	92	92	92	92	92	92	92	93	93	93
Psap	75	75	76	78	78	79	80	80	81	82	82	83	83	85	85	85	86	86	86	88	88	89	89	89	90	90	90	90	91	91	91	91	91	91	92	92	92	92	92	92	92	92	92	92	92	92	93	93	93
Saa1	75	75	76	78	78	79	80	80	81	82	82	83	83	85	85	85	86	86	86	88	88	89	89	89	90	90	90	90	91	91	91	91	91	91	92	92	92	92	92	92	92	92	92	92	92	92	93	93	93
Saa2	75	75	76	78	78	79	80	80	81	82	82	83	83	85	85	85	86	86	86	88	88	89	89	89	90	90	90	90	91	91	91	91	91	91	92	92	92	92	92	92	92	92	92	92	92	92	93	93	93
Saa4	75	75	76	78	78	79	80	80	81	82	82	83	83	85	85	85	86	86	86	88	88	89	89	89	90	90	90	90	91	91	91	91	91	91	92	92	92	92	92	92	92	92	92	92	92	92	93	93	93
Tfpi	75	75	76	78	78	79	80	80	81	82	82	83	83	85	85	85	86	86	86	88	88	89	89	89	90	90	90	90	91	91	91	91	91	91	92	92	92	92	92	92	92	92	92	92	92	92	93	93	93
Tfrc	75	75	76	78	78	79	80	80	81	82	82	83	83	85	85	85	86	86	86	88	88	89	89	89	90	90	90	90	91	91	91	91	91	91	92	92	92	92	92	92	92	92	92	92	92	92	93	93	93
Vtn	75	75	76	78	78	79	80	80	81	82	82	83	83	85	85	85	86	86	86	88	88	89	89	89	90	90	90	90	91	91	91	91	91	91	92	92	92	92	92	92	92	92	92	92	92	92	93	93	93
m.hdl.size	75	75	76	78	78	79	80	80	81	82	82	83	83	85	85	85	86	86	86	88	88	89	89	89	90	90	90	90	91	91	91	91	91	91	92	92	92	92	92	92	92	92	92	92	92	92	93	93	93
l.hdl.size	75	75	76	78	78	79	80	80	81	82	82	83	83	85	85	85	86	86	86	88	88	89	89	89	90	90	90	90	91	91	91	91	91	91	92	92	92	92	92	92	92	92	92	92	92	92	93	93	93
plus. cAMP	75	75	76	78	78	79	80	80	81	82	82	83	83	85	85	85	86	86	86	88	88	89	89	89	90	90	90	90	91	91	91	91	91	91	92	92	92	92	92	92	92	92	92	92	92	92	93	93	93
min. cAMP	75	75	76	78	78	79	80	80	81	82	82	83	83	85	85	85	86	86	86	88	88	89	89	89	90	90	90	90	91	91	91	91	91	91	92	92	92	92	92	92	92	92	92	92	92	92	93	93	93
delta 774	75	75	76	78	78	79	80	80	81	82	82	83	83	85	85	85	86	86	86	88	88	89	89	89	90	90	90	90	91	91	91	91	91	91	92	92	92	92	92	92	92	92	92	92	92	92	93	93	93
plus.MF	75	75	76	78	78	79	80	80	81	82	82	83	83	85	85	85	86	86	86	88	88	89	89	89	90	90	90	90	91	91	91	91	91	91	92	92	92	92	92	92	92	92	92	92	92	92	93	93	93
min.MF	75	75	76	78	78	79	80	80	81	82	82	83	83	85	85	85	86	86	86	88	88	89	89	89	90	90	90	90	91	91	91	91	91	91	92	92	92	92	92	92	92	92	92	92	92	92	93	93	93
delta BHK	75	75	76	78	78	79	80	80	81	82	82	83	83	85	85	85	86	86	86	88	88	89	89	89	90	90	90	90	91	91	91	91	91	91	92	92	92	92	92	92	92	92	92	92	92	92	93	93	93
HDL-C	58	56	55	56	57	62	64	57	62	68	61	62	63	65	65	66	63	65	64	66	68	67	70	67	67	68	67	67	68	68	68	68	68	68	69	69	70	69	69	69	70	69	69	70	69	69	70	70	70
[truncated: 41 more columns]

## Sheet: R_yeast_spearm
	F10	Rab1A	Igfals	C4bpa	Gm94	Hbb.b2	Fgb	Ihh	Egfr	Abpa7	Itgb1	Gm5938	Hbbt1	Hbb.b1	Ighm	Tf	Gpld1	Scgb1b2	Serpinc1	Pon3	Rbp4	Clec14a	Fgg	Ifi27l2b	Arsg	Dmkn	Plg	Serpina1a	Apoa5	Hba	Icam1	Obp1a	Pf4	Ppic	Antxr1	Apoc2	C4b	Ctsd	Fga	Gc	Grn	H2.Q4	Sell	Serpina3k	Ttr	Vcam1	Ahsg	Alb	Antxr2
F10	1	0.249337	0.304544	0.426154	0.518394	0.161277	0.469811	0.0355699	0.645449	0.507325	0.622625	0.568462	0.268734	0.247793	0.636509	0.323546	0.508762	0.272432	0.458083	0.459759	0.758378	0.671352	0.530215	0.665777	0.412314	0.456913	0.663951	0.0543809	0.202657	0.527614	0.402259	0.685601	0.486452	0.362859	0.610304	-0.0999408	0.246196	0.313613	0.701442	0.424002	0.691135	0.464858	0.703028	0.563733	0.541029	0.697043	0.635697	0.5943	0.500082
Rab1A	0.249337	1	0.238997	0.423758	0.480599	0.268191	0.374473	0.134815	0.39923	0.30721	0.270478	0.334731	0.218921	0.264994	0.367985	0.0213229	0.222102	0.21989	0.285005	0.43547	0.287102	0.438323	0.301904	0.393922	0.371393	0.365274	0.295081	0.0883431	0.201731	0.47351	0.342953	0.313637	0.423992	0.109336	0.387643	0.137556	0.17732	0.151015	0.399799	0.122362	0.414802	0.292832	0.413464	0.113587	0.133656	0.355498	0.309326	0.198772	0.274343
Igfals	0.304544	0.238997	1	0.274467	0.247459	-0.0663431	0.0026444	0.169593	0.39103	0.327743	0.149007	0.227394	0.129505	0.0277036	0.33545	0.0433532	0.303361	0.427842	0.45958	0.348264	0.354341	0.161666	0.0615976	0.286739	0.366305	0.219305	0.184402	-0.0683471	0.32493	0.0918282	0.126988	0.303082	0.272383	0.239907	0.271805	0.159307	0.175638	0.256309	0.298031	0.0683409	0.335429	0.345505	0.165227	0.0565734	0.140673	0.205378	0.226582	0.072866	0.250779
C4bpa	0.426154	0.423758	0.274467	1	0.318115	0.097359	0.448631	-0.0325231	0.492517	0.284884	0.445974	0.507102	0.201141	0.278861	0.373859	0.0764395	0.4435	0.31502	0.345065	0.311729	0.457542	0.550059	0.45399	0.591671	0.230627	0.380535	0.397865	0.162691	0.0354755	0.403631	0.276791	0.566665	0.355562	0.0716483	0.536711	-0.0920276	0.122682	0.10696	0.620957	0.142083	0.557148	0.351272	0.612235	0.364075	0.314203	0.429984	0.386353	0.379347	0.50191
Gm94	0.518394	0.480599	0.247459	0.318115	1	0.330353	0.334463	0.0774553	0.462531	0.366168	0.515599	0.53939	0.26333	0.320209	0.507403	0.129994	0.446026	0.317353	0.370909	0.39548	0.54372	0.498353	0.369423	0.527163	0.46388	0.314226	0.504003	-0.0100209	0.27061	0.47155	0.253901	0.588658	0.389087	0.358855	0.565539	0.0850242	0.113129	0.373052	0.517063	0.279379	0.589538	0.520977	0.505978	0.321954	0.44409	0.528356	0.435622	0.376792	0.300017
Hbb-b2	0.161277	0.268191	-0.0663431	0.097359	0.330353	1	0.303535	0.238983	0.267064	0.209816	0.214699	0.329854	0.368362	0.606441	0.307588	0.0325908	0.338234	0.273073	0.255952	0.145343	0.28372	0.36979	0.186687	0.370508	0.184848	0.256186	0.197568	0.0798381	0.179286	0.539642	0.415424	0.381313	0.176394	0.23652	0.336255	0.0769377	0.105669	0.20456	0.299468	0.256269	0.425339	0.320164	0.32313	0.204387	0.182417	0.352694	0.254157	0.276394	0.267838
Fgb	0.469811	0.374473	0.0026444	0.448631	0.334463	0.303535	1	-0.0102884	0.518378	0.251604	0.476352	0.467806	0.37966	0.449727	0.449486	0.290284	0.238163	0.19875	0.385765	0.254587	0.504226	0.531145	0.705292	0.432853	0.247011	0.474748	0.47644	0.178856	0.0265569	0.551385	0.182104	0.560945	0.325732	0.303459	0.320719	-0.127087	0.193484	0.1025	0.674809	0.449904	0.560809	0.259616	0.425203	0.509567	0.465176	0.507011	0.551889	0.551456	0.447442
Ihh	0.0355699	0.134815	0.169593	-0.0325231	0.0774553	0.238983	-0.0102884	1	0.12083	0.11813	0.119932	0.0453402	-0.0485421	-0.0441997	0.139185	0.00428863	0.36494	0.0712149	0.205594	0.443504	0.0185614	0.108695	0.194977	0.276916	0.137262	0.0256195	0.120885	-0.181194	0.344982	0.0745865	0.0704987	0.0586313	0.309725	0.0927974	0.304062	0.0433909	0.221124	0.280047	0.118194	-0.213261	0.289402	0.246174	0.171976	0.0378054	-0.0670663	0.132757	-0.04284	-0.0292437	0.118897
Egfr	0.645449	0.39923	0.39103	0.492517	0.462531	0.267064	0.518378	0.12083	1	0.328864	0.600841	0.564627	0.122236	0.173753	0.529961	0.265052	0.578819	0.262061	0.477506	0.586982	0.684599	0.568093	0.415709	0.676481	0.42505	0.553327	0.527536	-0.0179572	0.284975	0.475212	0.337583	0.645553	0.356586	0.302977	0.628312	-0.0795382	0.3306	0.322806	0.663252	0.414296	0.760399	0.495115	0.640572	0.519237	0.513974	0.672919	0.597612	0.501222	0.424312
Abpa7	0.507325	0.30721	0.327743	0.284884	0.366168	0.209816	0.251604	0.11813	0.328864	1	0.22894	0.42404	0.391275	0.292306	0.484232	0.160067	0.352102	0.429762	0.560545	0.426518	0.552493	0.46961	0.299088	0.526535	0.42269	0.29128	0.55894	-0.0323774	0.410087	0.326564	0.390583	0.50817	0.422785	0.359766	0.5088	0.0930146	0.250666	0.397568	0.474319	0.154975	0.497807	0.480227	0.494694	0.26013	0.276187	0.475123	0.467364	0.29386	0.357369
Itgb1	0.622625	0.270478	0.149007	0.445974	0.515599	0.214699	0.476352	0.119932	0.600841	0.22894	1	0.418338	0.0527824	0.189118	0.343202	0.273973	0.522861	0.0766741	0.36559	0.373533	0.541872	0.510446	0.299404	0.57073	0.405603	0.447174	0.361946	0.0220471	0.0900987	0.439485	0.212594	0.479677	0.392686	0.187617	0.580702	-0.0681252	0.185744	0.104057	0.539875	0.333286	0.606744	0.442661	0.584329	0.475894	0.595715	0.674579	0.509521	0.45928	0.442802
Gm5938	0.568462	0.334731	0.227394	0.507102	0.53939	0.329854	0.467806	0.0453402	0.564627	0.42404	0.418338	1	0.354061	0.36996	0.562253	0.20016	0.58748	0.464863	0.432681	0.377334	0.643824	0.615302	0.484281	0.697621	0.406374	0.453847	0.573012	0.235689	0.376014	0.525768	0.440556	0.842022	0.378726	0.384427	0.632414	0.0411844	0.256597	0.343461	0.627441	0.368021	0.663978	0.44147	0.579571	0.397945	0.425242	0.668375	0.605452	0.515698	0.533655
Hbbt1	0.268734	0.218921	0.129505	0.201141	0.26333	0.368362	0.37966	-0.0485421	0.122236	0.391275	0.0527824	0.354061	1	0.769867	0.184314	0.225954	0.109954	0.338506	0.303547	0.0200183	0.358794	0.399182	0.268041	0.247995	0.138118	0.255501	0.338076	0.2616	0.0290379	0.514473	0.251572	0.425332	0.194515	0.253592	0.204789	0.105028	0.0640836	0.0713104	0.310797	0.350065	0.232869	0.143426	0.214542	0.361319	0.20111	0.245646	0.333165	0.410493	0.320928
Hbb-b1	0.247793	0.264994	0.0277036	0.278861	0.320209	0.606441	0.449727	-0.0441997	0.173753	0.292306	0.189118	0.36996	0.769867	1	0.320055	0.175557	0.236932	0.27391	0.309942	0.0784707	0.401344	0.465618	0.299347	0.299266	0.189206	0.320605	0.288494	0.268219	0.0412141	0.609617	0.23193	0.439522	0.275674	0.241712	0.301663	0.051747	-0.0389697	0.209914	0.364436	0.372435	0.31211	0.179316	0.277143	0.334346	0.271148	0.327785	0.396007	0.389851	0.429152
Ighm	0.636509	0.367985	0.33545	0.373859	0.507403	0.307588	0.449486	0.139185	0.529961	0.484232	0.343202	0.562253	0.184314	0.320055	1	0.234056	0.508144	0.224468	0.582	0.493657	0.625758	0.546688	0.551348	0.63118	0.495753	0.482903	0.571307	0.0610294	0.307918	0.465781	0.378917	0.574113	0.513314	0.522197	0.567736	-0.0268812	0.299277	0.441317	0.645482	0.334138	0.681445	0.461313	0.638766	0.387823	0.456889	0.56676	0.585198	0.488216	0.513612
Tf	0.323546	0.0213229	0.0433532	0.0764395	0.129994	0.0325908	0.290284	0.00428863	0.265052	0.160067	0.273973	0.20016	0.225954	0.175557	0.234056	1	0.184533	-0.0205625	0.231786	0.103098	0.329663	0.369505	0.270558	0.196398	0.239892	0.227801	0.269249	0.387492	0.127318	0.254963	-0.127287	0.289722	0.181621	0.200775	0.200209	-0.306955	0.103061	0.0415422	0.279518	0.495702	0.192267	0.0513937	0.185032	0.484848	0.413914	0.301346	0.391677	0.657885	0.265085
Gpld1	0.508762	0.222102	0.303361	0.4435	0.446026	0.338234	0.238163	0.36494	0.578819	0.352102	0.522861	0.58748	0.109954	0.236932	0.508144	0.184533	1	0.224943	0.530689	0.451825	0.553046	0.589107	0.412441	0.647776	0.391262	0.552573	0.487744	-0.0669591	0.340971	0.349714	0.449386	0.597329	0.40664	0.354548	0.677109	0.0281616	0.271463	0.239872	0.638512	0.230354	0.659765	0.469861	0.634547	0.460073	0.382487	0.608386	0.551272	0.401036	0.576019
Scgb1b2	0.272432	0.21989	0.427842	0.31502	0.317353	0.273073	0.19875	0.0712149	0.262061	0.429762	0.0766741	0.464863	0.338506	0.27391	0.224468	-0.0205625	0.224943	1	0.263841	0.332125	0.355466	0.284312	0.192288	0.374362	0.26682	0.249397	0.385355	-0.0725846	0.391831	0.371531	0.278614	0.503779	0.251247	0.108973	0.362096	0.219841	0.22718	0.367422	0.295385	0.0526493	0.424974	0.424185	0.253926	0.0526884	0.087231	0.332801	0.316475	0.0780904	0.235177
Serpinc1	0.458083	0.285005	0.45958	0.345065	0.370909	0.255952	0.385765	0.205594	0.477506	0.560545	0.36559	0.432681	0.303547	0.309942	0.582	0.231786	0.530689	0.263841	1	0.558217	0.633757	0.447006	0.4225	0.577435	0.431887	0.434869	0.521794	-0.118241	0.420145	0.318296	0.328656	0.532724	0.443666	0.491961	0.53864	0.0457513	0.290367	0.458197	0.696412	0.23888	0.714542	0.375107	0.563598	0.334223	0.306598	0.53895	0.490834	0.32149	0.480946
Pon3	0.459759	0.43547	0.348264	0.311729	0.39548	0.145343	0.254587	0.443504	0.586982	0.426518	0.373533	0.377334	0.0200183	0.0784707	0.493657	0.103098	0.451825	0.332125	0.558217	1	0.494705	0.38116	0.422062	0.569177	0.441134	0.363835	0.436829	-0.193417	0.394753	0.312328	0.306239	0.451216	0.495993	0.182615	0.676852	0.0468817	0.568208	0.42108	0.569001	0.137113	0.631424	0.426329	0.603027	0.299322	0.307633	0.508764	0.454807	0.273057	0.456691
Rbp4	0.758378	0.287102	0.354341	0.457542	0.54372	0.28372	0.504226	0.0185614	0.684599	0.552493	0.541872	0.643824	0.358794	0.401344	0.625758	0.329663	0.553046	0.355466	0.633757	0.494705	1	0.723531	0.536662	0.645151	0.44545	0.449231	0.706962	0.00415293	0.331995	0.590931	0.307843	0.628365	0.41669	0.450834	0.627147	0.031859	0.292171	0.362797	0.78142	0.423499	0.705874	0.434316	0.624753	0.552283	0.58725	0.695531	0.652078	0.610031	0.508288
Clec14a	0.671352	0.438323	0.161666	0.550059	0.498353	0.36979	0.531145	0.108695	0.568093	0.46961	0.510446	0.615302	0.399182	0.465618	0.546688	0.369505	0.589107	0.284312	0.447006	0.38116	0.723531	1	0.538539	0.583781	0.415746	0.465561	0.56658	0.180993	0.181876	0.624783	0.412826	0.574425	0.415587	0.268203	0.616005	-0.182746	0.182103	0.173341	0.63811	0.439839	0.555321	0.461133	0.595876	0.580652	0.578591	0.627499	0.613902	0.618039	0.517995
Fgg	0.530215	0.301904	0.0615976	0.45399	0.369423	0.186687	0.705292	0.194977	0.415709	0.299088	0.299404	0.484281	0.268041	0.299347	0.551348	0.270558	0.412441	0.192288	0.4225	0.422062	0.536662	0.538539	1	0.541033	0.173351	0.400845	0.576239	0.204173	0.132174	0.412379	0.299514	0.541935	0.322661	0.309347	0.373257	-0.143692	0.301429	0.237702	0.706871	0.391538	0.583509	0.263687	0.511289	0.506382	0.399357	0.455952	0.603285	0.524224	0.507412
Ifi27l2b	0.665777	0.393922	0.286739	0.591671	0.527163	0.370508	0.432853	0.276916	0.676481	0.526535	0.57073	0.697621	0.247995	0.299266	0.63118	0.196398	0.647776	0.374362	0.577435	0.569177	0.645151	0.583781	0.541033	1	0.537643	0.480284	0.560045	-0.00361781	0.436643	0.46289	0.474024	0.710849	0.463015	0.345569	0.719151	0.0599755	0.339098	0.418226	0.677518	0.293221	0.788611	0.570018	0.769224	0.487861	0.401284	0.748069	0.589288	0.494991	0.6176
Arsg	0.412314	0.371393	0.366305	0.230627	0.46388	0.184848	0.247011	0.137262	0.42505	0.42269	0.405603	0.406374	0.138118	0.189206	0.495753	0.239892	0.391262	0.26682	0.431887	0.441134	0.44545	0.415746	0.173351	0.537643	1	0.454772	0.573625	-0.0150545	0.424637	0.345327	0.371521	0.457528	0.459694	0.322448	0.603566	0.0625729	0.234988	0.358117	0.458263	0.184272	0.476011	0.609209	0.499974	0.263725	0.292505	0.657337	0.475118	0.305589	0.413933
Dmkn	0.456913	0.365274	0.219305	0.380535	0.314226	0.256186	0.474748	0.0256195	0.553327	0.29128	0.447174	0.453847	0.255501	0.320605	0.482903	0.227801	0.552573	0.249397	0.434869	0.363835	0.449231	0.465561	0.400845	0.480284	0.454772	1	0.447603	0.116143	0.259505	0.36755	0.32509	0.51847	0.379421	0.345079	0.478057	0.146955	0.165886	0.264389	0.541188	0.230944	0.597266	0.402414	0.488258	0.320025	0.215222	0.593036	0.610848	0.373886	0.494396
Plg	0.663951	0.295081	0.184402	0.397865	0.504003	0.197568	0.47644	0.120885	0.527536	0.55894	0.361946	0.573012	0.338076	0.288494	0.571307	0.269249	0.487744	0.385355	0.521794	0.436829	0.706962	0.56658	0.576239	0.560045	0.573625	0.447603	1	0.142754	0.362753	0.529916	0.460145	0.620357	0.510691	0.384169	0.624832	-0.069962	0.256337	0.350849	0.71021	0.324984	0.584152	0.542101	0.610574	0.464921	0.449684	0.725642	0.619412	0.511174	0.486249
Serpina1a	0.0543809	0.0883431	-0.0683471	0.162691	-0.0100209	0.0798381	0.178856	-0.181194	-0.0179572	-0.0323774	0.0220471	0.235689	0.2616	0.268219	0.0610294	0.387492	-0.0669591	-0.0725846	-0.118241	-0.193417	0.00415293	0.180993	0.204173	-0.00361781	-0.0150545	0.116143	0.142754	1	-0.0648541	0.221737	0.0395816	0.167715	0.114835	-0.0164881	0.0670162	-0.212438	-0.0659777	0.0354872	0.098341	0.412133	-0.0760221	-0.0816742	0.0888588	0.248683	0.187651	0.054963	0.288943	0.454578	0.183679
Apoa5	0.202657	0.201731	0.32493	0.0354755	0.27061	0.179286	0.0265569	0.344982	0.284975	0.410087	0.0900987	0.376014	0.0290379	0.0412141	0.307918	0.127318	0.340971	0.391831	0.420145	0.394753	0.331995	0.181876	0.132174	0.436643	0.424637	0.259505	0.362753	-0.0648541	1	0.160004	0.354219	0.286255	0.400421	0.280909	0.464209	0.220968	0.217625	0.626189	0.317079	-0.0595305	0.406654	0.344177	0.276622	0.0307859	0.016068	0.368048	0.264702	0.0633625	0.270005
Hba	0.527614	0.47351	0.0918282	0.403631	0.47155	0.539642	0.551385	0.0745865	0.475212	0.326564	0.439485	0.525768	0.514473	0.609617	0.465781	0.254963	0.349714	0.371531	0.318296	0.312328	0.590931	0.624783	0.412379	0.46289	0.345327	0.36755	0.529916	0.221737	0.160004	1	0.273589	0.55514	0.386692	0.258822	0.491748	-0.00232953	0.19061	0.175019	0.571748	0.425803	0.536978	0.404799	0.476461	0.492956	0.4065	0.542428	0.500922	0.549545	0.426976
Icam1	0.402259	0.342953	0.126988	0.276791	0.253901	0.415424	0.182104	0.0704987	0.337583	0.390583	0.212594	0.440556	0.251572	0.23193	0.378917	-0.127287	0.449386	0.278614	0.328656	0.306239	0.307843	0.412826	0.299514	0.474024	0.371521	0.32509	0.460145	0.0395816	0.354219	0.273589	1	0.354625	0.382307	0.179087	0.496543	0.0609099	0.230285	0.204994	0.392694	0.111093	0.380379	0.434049	0.537406	0.169537	0.0914524	0.535478	0.329171	0.230253	0.386267
Obp1a	0.685601	0.313637	0.303082	0.566665	0.588658	0.381313	0.560945	0.0586313	0.645553	0.50817	0.479677	0.842022	0.425332	0.439522	0.574113	0.289722	0.597329	0.503779	0.532724	0.451216	0.628365	0.574425	0.541935	0.710849	0.457528	0.51847	0.620357	0.167715	0.286255	0.55514	0.354625	1	0.392113	0.370407	0.634783	-0.00760594	0.235669	0.42562	0.719947	0.305406	0.752379	0.516628	0.659028	0.475651	0.434032	0.686132	0.6494	0.51116	0.593531
Pf4	0.486452	0.423992	0.272383	0.355562	0.389087	0.176394	0.325732	0.309725	0.356586	0.422785	0.392686	0.378726	0.194515	0.275674	0.513314	0.181621	0.40664	0.251247	0.443666	0.495993	0.41669	0.415587	0.322661	0.463015	0.459694	0.379421	0.510691	0.114835	0.400421	0.386692	0.382307	0.392113	1	0.339082	0.596325	0.155181	0.138636	0.456817	0.500757	0.162615	0.46062	0.329064	0.528152	0.253959	0.259228	0.428435	0.466089	0.337294	0.435447
Ppic	0.362859	0.109336	0.239907	0.0716483	0.358855	0.23652	0.303459	0.0927974	0.302977	0.359766	0.187617	0.384427	0.253592	0.241712	0.522197	0.200775	0.354548	0.108973	0.491961	0.182615	0.450834	0.268203	0.309347	0.345569	0.322448	0.345079	0.384169	-0.0164881	0.280909	0.258822	0.179087	0.370407	0.339082	1	0.289997	0.147871	0.169668	0.285568	0.39243	0.233282	0.427464	0.145566	0.272383	0.274044	0.234335	0.277288	0.339412	0.258602	0.324457
Antxr1	0.610304	0.387643	0.271805	0.536711	0.565539	0.336255	0.320719	0.304062	0.628312	0.5088	0.580702	0.632414	0.204789	0.301663	0.567736	0.200209	0.677109	0.362096	0.53864	0.676852	0.627147	0.616005	0.373257	0.719151	0.603566	0.478057	0.624832	0.0670162	0.464209	0.491748	0.496543	0.634783	0.596325	0.289997	1	0.0542208	0.358205	0.490329	0.675551	0.245495	0.689168	0.637455	0.805475	0.520238	0.450895	0.770917	0.591801	0.482757	0.605256
Apoc2	-0.0999408	0.137556	0.159307	-0.0920276	0.0850242	0.0769377	-0.127087	0.0433909	-0.0795382	0.0930146	-0.0681252	0.0411844	0.105028	0.051747	-0.0268812	-0.306955	0.0281616	0.219841	0.0457513	0.0468817	0.031859	-0.182746	-0.143692	0.0599755	0.0625729	0.146955	-0.069962	-0.212438	0.220968	-0.00232953	0.0609099	-0.00760594	0.155181	0.147871	0.0542208	1	0.101984	0.25615	-0.0503986	-0.305935	0.151243	0.0747816	-0.112368	-0.309439	-0.2142	-0.0352686	-0.0861789	-0.282179	-0.138412
C4b	0.246196	0.17732	0.175638	0.122682	0.113129	0.105669	0.193484	0.221124	0.3306	0.250666	0.185744	0.256597	0.0640836	-0.0389697	0.299277	0.103061	0.271463	0.22718	0.290367	0.568208	0.292171	0.182103	0.301429	0.339098	0.234988	0.165886	0.256337	-0.0659777	0.217625	0.19061	0.230285	0.235669	0.138636	0.169668	0.358205	0.101984	1	0.0987984	0.331226	0.173381	0.315968	0.268795	0.32238	0.174528	0.120888	0.239905	0.207937	0.22466	0.289392
Ctsd	0.313613	0.151015	0.256309	0.10696	0.373052	0.20456	0.1025	0.280047	0.322806	0.397568	0.104057	0.343461	0.0713104	0.209914	0.441317	0.0415422	0.239872	0.367422	0.458197	0.42108	0.362797	0.173341	0.237702	0.418226	0.358117	0.264389	0.350849	0.0354872	0.626189	0.175019	0.204994	0.42562	0.456817	0.285568	0.490329	0.25615	0.0987984	1	0.388353	0.0685385	0.546437	0.380024	0.369578	0.0814388	0.11009	0.343489	0.350025	0.134327	0.263869
Fga	0.701442	0.399799	0.298031	0.620957	0.517063	0.299468	0.674809	0.118194	0.663252	0.474319	0.539875	0.627441	0.310797	0.364436	0.645482	0.279518	0.638512	0.295385	0.696412	0.569001	0.78142	0.63811	0.706871	0.677518	0.458263	0.541188	0.71021	0.098341	0.317079	0.571748	0.392694	0.719947	0.500757	0.39243	0.675551	-0.0503986	0.331226	0.388353	1	0.406191	0.791589	0.462012	0.766676	0.563733	0.517021	0.686827	0.707903	0.579301	0.666644
Gc	0.424002	0.122362	0.0683409	0.142083	0.279379	0.256269	0.449904	-0.213261	0.414296	0.154975	0.333286	0.368021	0.350065	0.372435	0.334138	0.495702	0.230354	0.0526493	0.23888	0.137113	0.423499	0.439839	0.391538	0.293221	0.184272	0.230944	0.324984	0.412133	-0.0595305	0.425803	0.111093	0.305406	0.162615	0.233282	0.245495	-0.305935	0.173381	0.0685385	0.406191	1	0.309486	0.209852	0.334698	0.697083	0.658717	0.381314	0.637329	0.81989	0.282241
Grn	0.691135	0.414802	0.335429	0.557148	0.589538	0.425339	0.560809	0.289402	0.760399	0.497807	0.606744	0.663978	0.232869	0.31211	0.681445	0.192267	0.659765	0.424974	0.714542	0.631424	0.705874	0.555321	0.583509	0.788611	0.476011	0.597266	0.584152	-0.0760221	0.406654	0.536978	0.380379	0.752379	0.46062	0.427464	0.689168	0.151243	0.315968	0.546437	0.791589	0.309486	1	0.557394	0.709062	0.451182	0.420556	0.720957	0.616414	0.4554	0.496212
H2-Q4	0.464858	0.292832	0.345505	0.351272	0.520977	0.320164	0.259616	0.246174	0.495115	0.480227	0.442661	0.44147	0.143426	0.179316	0.461313	0.0513937	0.469861	0.424185	0.375107	0.426329	0.434316	0.461133	0.263687	0.570018	0.609209	0.402414	0.542101	-0.0816742	0.344177	0.404799	0.434049	0.516628	0.329064	0.145566	0.637455	0.0747816	0.268795	0.380024	0.462012	0.209852	0.557394	1	0.574469	0.316558	0.327467	0.685537	0.436813	0.314129	0.344523
Sell	0.703028	0.413464	0.165227	0.612235	0.505978	0.32313	0.425203	0.171976	0.640572	0.494694	0.584329	0.579571	0.214542	0.277143	0.638766	0.185032	0.634547	0.253926	0.563598	0.603027	0.624753	0.595876	0.511289	0.769224	0.499974	0.488258	0.610574	0.0888588	0.276622	0.476461	0.537406	0.659028	0.528152	0.272383	0.805475	-0.112368	0.32238	0.369578	0.766676	0.334698	0.709062	0.574469	1	0.605765	0.475137	0.746633	0.632523	0.576737	0.600842
Serpina3k	0.563733	0.113587	0.0565734	0.364075	0.321954	0.204387	0.509567	0.0378054	0.519237	0.26013	0.475894	0.397945	0.361319	0.334346	0.387823	0.484848	0.460073	0.0526884	0.334223	0.299322	0.552283	0.580652	0.506382	0.487861	0.263725	0.320025	0.464921	0.248683	0.0307859	0.492956	0.169537	0.475651	0.253959	0.274044	0.520238	-0.309439	0.174528	0.0814388	0.563733	0.697083	0.451182	0.316558	0.605765	1	0.652569	0.565134	0.634462	0.79469	0.389681
Ttr	0.541029	0.133656	0.140673	0.314203	0.44409	0.182417	0.465176	-0.0670663	0.513974	0.276187	0.595715	0.425242	0.20111	0.271148	0.456889	0.413914	0.382487	0.087231	0.306598	0.307633	0.58725	0.578591	0.399357	0.401284	0.292505	0.215222	0.449684	0.187651	0.016068	0.4065	0.0914524	0.434032	0.259228	0.234335	0.450895	-0.2142	0.120888	0.11009	0.517021	0.658717	0.420556	0.327467	0.475137	0.652569	1	0.515795	0.608431	0.661372	0.350364
Vcam1	0.697043	0.355498	0.205378	0.429984	0.528356	0.352694	0.507011	0.132757	0.672919	0.475123	0.674579	0.668375	0.245646	0.327785	0.56676	0.301346	0.608386	0.332801	0.53895	0.508764	0.695531	0.627499	0.455952	0.748069	0.657337	0.593036	0.725642	0.054963	0.368048	0.542428	0.535478	0.686132	0.428435	0.277288	0.770917	-0.0352686	0.239905	0.343489	0.686827	0.381314	0.720957	0.685537	0.746633	0.565134	0.515795	1	0.673595	0.583647	0.561638
Ahsg	0.635697	0.309326	0.226582	0.386353	0.435622	0.254157	0.551889	-0.04284	0.597612	0.467364	0.509521	0.605452	0.333165	0.396007	0.585198	0.391677	0.551272	0.316475	0.490834	0.454807	0.652078	0.613902	0.603285	0.589288	0.475118	0.610848	0.619412	0.288943	0.264702	0.500922	0.329171	0.6494	0.466089	0.339412	0.591801	-0.0861789	0.207937	0.350025	0.707903	0.637329	0.616414	0.436813	0.632523	0.634462	0.608431	0.673595	1	0.700335	0.579956
Alb	0.5943	0.198772	0.072866	0.379347	0.376792	0.276394	0.551456	-0.0292437	0.501222	0.29386	0.45928	0.515698	0.410493	0.389851	0.488216	0.657885	0.401036	0.0780904	0.32149	0.273057	0.610031	0.618039	0.524224	0.494991	0.305589	0.373886	0.511174	0.454578	0.0633625	0.549545	0.230253	0.51116	0.337294	0.258602	0.482757	-0.282179	0.22466	0.134327	0.579301	0.81989	0.4554	0.314129	0.576737	0.79469	0.661372	0.583647	0.700335	1	0.468036
Antxr2	0.500082	0.274343	0.250779	0.50191	0.300017	0.267838	0.447442	0.118897	0.424312	0.357369	0.442802	0.533655	0.320928	0.429152	0.513612	0.265085	0.576019	0.235177	0.480946	0.456691	0.508288	0.517995	0.507412	0.6176	0.413933	0.494396	0.486249	0.183679	0.270005	0.426976	0.386267	0.593531	0.435447	0.324457	0.605256	-0.138412	0.289392	0.263869	0.666644	0.282241	0.496212	0.344523	0.600842	0.389681	0.350364	0.561638	0.579956	0.468036	1
Apoa1	-0.211667	-0.123514	-0.0681222	-0.291661	0.0459687	-0.114815	-0.209679	-0.0977408	-0.339915	-0.149156	-0.196433	-0.147929	0.0786184	-0.00403561	-0.221707	-0.054428	-0.276386	-0.119565	-0.27976	-0.216815	-0.221607	-0.201161	-0.201679	-0.317921	-0.0812621	-0.266258	-0.152474	0.0754009	-0.0385654	-0.0934714	-0.0876182	-0.305218	-0.0571672	0.108896	-0.266659	0.119485	0.0327746	-0.180842	-0.331037	-0.00472392	-0.399545	-0.24596	-0.374486	-0.213733	-0.0648018	-0.321312	-0.236603	-0.129533	-0.225935
Apoa2	-0.0429479	-0.0515567	-0.0158309	-0.0323225	0.0119506	0.0470678	-0.127233	0.194474	-0.0394772	0.0588831	-0.162399	-0.134957	0.0824176	-0.0586189	0.0973246	-0.0999834	0.122668	-0.0100668	-0.0252191	0.112572	-0.0733875	0.0427995	0.119758	0.0644456	0.0329592	-0.103973	0.0510936	-0.0349182	-0.0393139	-0.0173198	0.0335645	0.00293839	0.0170172	-0.0297263	0.157924	-0.230779	0.00897777	0.0155897	-0.0238046	-0.0320811	-0.036227	0.0591146	0.135222	0.266936	-0.00965592	-0.0457673	0.0284909	0.0544378	-0.0608685
Apoa4	0.316824	0.27164	0.21261	0.248362	0.373441	0.256116	0.18755	0.195505	0.22137	0.297615	0.151374	0.409781	0.245889	0.363254	0.350789	0.13949	0.455002	0.241545	0.30362	0.466105	0.423101	0.386634	0.311691	0.484912	0.336893	0.262266	0.342871	0.0971815	0.395074	0.280239	0.359479	0.337803	0.473845	0.340129	0.567757	0.118792	0.261557	0.309968	0.425485	0.194297	0.340223	0.190044	0.502503	0.290779	0.272793	0.385196	0.397372	0.310863	0.560827
Apob	0.467988	0.291628	0.1188	0.501429	0.332556	0.207539	0.386774	0.192809	0.489964	0.311765	0.373243	0.495484	0.277542	0.324324	0.56202	0.0775184	0.498807	0.203269	0.527573	0.544159	0.487155	0.384983	0.431364	0.546693	0.327016	0.430733	0.490628	0.0377663	0.233486	0.342057	0.388496	0.529555	0.477206	0.318994	0.657319	0.0185952	0.337387	0.38814	0.668061	0.309336	0.597457	0.340454	0.671085	0.425962	0.388032	0.554703	0.523183	0.38557	0.594473
Apoc1	0.22383	0.348904	0.262605	0.154809	0.392448	0.18126	0.178103	0.230386	0.227615	0.317065	0.319999	0.301482	0.262513	0.13124	0.262718	0.0146184	0.301416	0.1365	0.349407	0.356103	0.276185	0.167325	0.195968	0.432086	0.317418	0.139418	0.294148	-0.152135	0.3429	0.174265	0.287731	0.372745	0.230875	0.266008	0.445012	0.178777	0.268339	0.182753	0.309999	-0.0560937	0.359612	0.355265	0.342914	0.091974	0.163226	0.405957	0.178234	0.107719	0.299419
Apoc3	-0.368137	-0.287889	-0.472511	-0.46003	-0.268958	-0.0830473	-0.263057	-0.170447	-0.376219	-0.36526	-0.0500065	-0.469081	-0.0682602	-0.0177547	-0.47862	-0.0577211	-0.432748	-0.367957	-0.436471	-0.411916	-0.371413	-0.326087	-0.391609	-0.466545	-0.274508	-0.299012	-0.42318	-0.12703	-0.282986	-0.236737	-0.336969	-0.474054	-0.286068	-0.159558	-0.486335	0.0507766	-0.290218	-0.376297	-0.545712	-0.106539	-0.453843	-0.357648	-0.527612	-0.214319	-0.114746	-0.344825	-0.415532	-0.211798	-0.489852
Apoc4	0.647675	0.266846	0.32154	0.48504	0.537297	0.339991	0.36829	0.198142	0.54874	0.590017	0.529928	0.591851	0.264759	0.231417	0.609129	0.224523	0.645675	0.32174	0.573464	0.488999	0.655257	0.561952	0.482216	0.733501	0.514226	0.528228	0.677222	0.0538342	0.519378	0.447059	0.467586	0.654496	0.428631	0.444095	0.751967	0.0374908	0.307348	0.426656	0.684753	0.294201	0.720741	0.596933	0.662793	0.484807	0.412045	0.746711	0.62424	0.518364	0.575763
Apod	0.632112	0.505865	0.345642	0.646653	0.612212	0.335183	0.435264	0.307756	0.670355	0.551999	0.524747	0.653919	0.250716	0.268295	0.66937	0.176818	0.723718	0.452957	0.655291	0.702168	0.696046	0.633582	0.512656	0.794074	0.548684	0.559171	0.660874	-0.0522867	0.433042	0.459641	0.478097	0.723218	0.553667	0.374147	0.848603	0.0556622	0.414757	0.479706	0.798513	0.25624	0.832698	0.606966	0.823708	0.471969	0.393889	0.741286	0.610886	0.484688	0.64486
Apoe	0.486297	0.25868	0.0919642	0.515617	0.377841	0.204642	0.28909	0.235532	0.338876	0.353581	0.29514	0.421977	0.23002	0.23046	0.475063	-0.0550143	0.571943	0.279208	0.340887	0.49047	0.376897	0.424054	0.428827	0.559887	0.215618	0.293381	0.36899	-0.124955	0.227562	0.301708	0.381616	0.4429	0.430048	0.274608	0.612083	0.0570185	0.44082	0.277324	0.518483	0.160159	0.536608	0.383501	0.571235	0.31977	0.230933	0.374855	0.393687	0.272144	0.518364
Apoh	0.404224	0.366061	0.363988	0.472448	0.453607	0.300447	0.26392	0.264565	0.444019	0.52367	0.449596	0.565668	0.166379	0.305623	0.482951	0.0247224	0.633639	0.443628	0.575363	0.557261	0.516498	0.468864	0.412188	0.576148	0.460307	0.532173	0.448526	-0.0256002	0.38168	0.328497	0.366869	0.577153	0.481643	0.354041	0.683662	0.287558	0.407808	0.391201	0.582763	0.127593	0.626905	0.533482	0.572986	0.266922	0.251031	0.517499	0.515292	0.262387	0.51418
Apom	0.728948	0.34024	0.356237	0.532462	0.568861	0.316123	0.511627	0.156263	0.758231	0.583302	0.573714	0.668801	0.26585	0.261455	0.645059	0.27642	0.659515	0.415624	0.534225	0.573015	0.736508	0.653518	0.528531	0.685629	0.605547	0.522804	0.720965	0.0704949	0.329601	0.602762	0.436371	0.754927	0.449669	0.403403	0.782545	-0.0220013	0.337156	0.41223	0.756144	0.405063	0.766979	0.692352	0.764377	0.58149	0.53217	0.781112	0.726909	0.61299	0.511366
Apon	0.207009	-0.0633363	0.0249084	-0.0663526	0.131292	0.283358	0.0562676	0.232649	0.025684	0.0803361	0.0538649	0.0327342	0.218937	0.137114	-0.0240674	-0.0673953	0.20876	0.135802	-0.0323425	0.0788376	0.00308204	0.0692728	0.0935835	0.0536268	0.166719	0.114633	0.164962	-0.0070462	0.200981	0.0818774	0.322196	0.103346	0.146793	-0.0609099	0.236251	0.0404655	0.060841	0.122961	0.0720613	-0.111749	0.0827268	0.244921	0.0909497	0.0583981	-0.098594	0.152153	0.0569222	0.00675159	0.152728
Bpifa2	0.147716	0.184362	0.102834	0.665566	0.160463	-0.132484	0.294796	-0.210821	0.29895	0.0742192	0.0896465	0.377217	0.110471	0.0234517	0.168404	-0.0220743	0.146209	0.107536	0.203093	0.221889	0.236931	0.218273	0.30559	0.319711	-0.0492417	0.119569	0.168099	0.193681	-0.07526	0.210555	0.0201787	0.29193	0.00659349	0.0429375	0.201928	-0.0453516	0.266646	-0.0725317	0.370311	0.234009	0.228422	0.103187	0.303637	0.331409	0.150689	0.164106	0.129221	0.260433	0.268878
C3	0.498289	0.284145	0.0895582	0.514201	0.402463	0.29436	0.3798	0.192797	0.498275	0.372661	0.558009	0.448047	0.0789333	0.233508	0.393949	-0.021908	0.576161	0.211015	0.368682	0.440295	0.476341	0.479707	0.377558	0.56416	0.309095	0.356781	0.414988	-0.0965889	0.238933	0.354957	0.456183	0.446866	0.353666	0.17792	0.609972	-0.0568181	0.154934	0.226972	0.587023	0.284784	0.593496	0.449174	0.653838	0.506909	0.479814	0.615197	0.499817	0.372947	0.45334
Camp	0.57343	0.46788	0.365519	0.470093	0.508033	0.264515	0.450256	0.230222	0.621483	0.525202	0.565486	0.570556	0.223534	0.286079	0.559518	0.143194	0.550046	0.338562	0.630459	0.570796	0.692708	0.532134	0.443034	0.661897	0.449864	0.492857	0.521719	-0.0649798	0.413166	0.489264	0.391061	0.597496	0.444812	0.395775	0.698979	0.267846	0.366732	0.485038	0.703695	0.177806	0.721219	0.58784	0.650448	0.403183	0.340438	0.657227	0.48606	0.381109	0.483584
Cd97	0.493225	0.390389	0.338765	0.685121	0.450468	0.160325	0.393924	0.208363	0.623064	0.508256	0.441921	0.558476	0.24973	0.204057	0.483457	0.0380605	0.525657	0.347411	0.578379	0.565275	0.598689	0.552938	0.473065	0.681407	0.391436	0.404187	0.493559	-0.0223733	0.291458	0.31671	0.42613	0.581602	0.411271	0.23277	0.61774	0.0475706	0.390483	0.400578	0.713189	0.258305	0.692906	0.485054	0.688216	0.417347	0.402104	0.561731	0.498161	0.385361	0.518513
Clu	0.610958	0.488437	0.393545	0.61949	0.588197	0.360829	0.40997	0.324552	0.616582	0.493769	0.526804	0.666891	0.290723	0.297863	0.601126	0.0754761	0.708471	0.387018	0.627648	0.642166	0.616943	0.633727	0.507693	0.781237	0.500759	0.517544	0.555263	-0.0327451	0.4067	0.401542	0.592607	0.688738	0.554129	0.354032	0.779925	0.0540593	0.355281	0.424514	0.749809	0.2297	0.757392	0.608831	0.797622	0.440573	0.373791	0.694756	0.544221	0.42126	0.632416
Cst6	0.639296	0.413777	0.190642	0.399757	0.508147	0.323827	0.2152	0.244875	0.630268	0.48098	0.563329	0.540018	0.132438	0.201575	0.431689	0.168864	0.551398	0.255807	0.425357	0.573123	0.557762	0.480201	0.38154	0.614615	0.440794	0.450818	0.50823	0.00977911	0.355164	0.410406	0.421394	0.62748	0.432733	0.225293	0.696585	-0.0214928	0.261713	0.413025	0.542899	0.217995	0.63007	0.532372	0.634144	0.444752	0.368444	0.650833	0.555906	0.423672	0.451707
H2-Q10	0.358606	0.283178	0.443348	0.293154	0.407914	0.222669	0.170167	0.261892	0.393372	0.428138	0.336096	0.371758	0.236422	0.16034	0.340098	-0.0294126	0.354363	0.394745	0.250512	0.35281	0.363046	0.327619	0.175658	0.485814	0.503459	0.271848	0.450524	-0.0462942	0.273143	0.321584	0.378272	0.436944	0.252455	0.0857389	0.49706	0.110299	0.285663	0.274242	0.321481	0.0902323	0.389373	0.894193	0.424669	0.207999	0.215613	0.531769	0.283499	0.246123	0.266056
Lcat	0.594129	0.283733	0.104309	0.398594	0.480857	0.354208	0.454053	0.0582178	0.540067	0.444083	0.498354	0.605001	0.232434	0.324734	0.494596	0.26017	0.456974	0.275529	0.431112	0.29972	0.577528	0.533887	0.436923	0.512985	0.46147	0.445649	0.637982	0.153008	0.415523	0.423058	0.450688	0.580726	0.462713	0.383814	0.613717	0.016237	0.160559	0.410534	0.560297	0.293215	0.578869	0.465264	0.532018	0.401148	0.446939	0.683351	0.580015	0.484688	0.464082
Mug1	0.577684	0.354396	0.452986	0.397658	0.585782	0.289601	0.403348	0.313066	0.633001	0.424927	0.567108	0.644651	0.172948	0.232023	0.482998	0.182984	0.702094	0.350195	0.573605	0.604627	0.583323	0.587557	0.41491	0.652125	0.602181	0.510176	0.507561	-0.0148497	0.455641	0.350745	0.53927	0.680249	0.446165	0.375262	0.722437	0.0893538	0.292768	0.417285	0.6383	0.200308	0.689315	0.546935	0.65155	0.406419	0.401641	0.688591	0.54634	0.396447	0.562797
Napsa	0.28392	0.0287448	0.0511019	0.209312	0.338324	0.360354	0.289735	-0.00549715	0.256715	0.329723	0.322731	0.443158	0.259805	0.345821	0.389281	0.190069	0.369408	0.227852	0.468962	0.161242	0.406009	0.37906	0.340732	0.39946	0.257748	0.283505	0.386862	0.254709	0.272395	0.298412	0.360372	0.409146	0.30991	0.325987	0.409642	0.144886	0.138073	0.442856	0.457768	0.438579	0.464002	0.297462	0.416872	0.393351	0.37995	0.461621	0.515807	0.448216	0.313826
Pcyox1	0.601484	0.368409	0.319667	0.582311	0.451164	0.183658	0.428103	0.279626	0.614584	0.416122	0.480003	0.606943	0.22832	0.248928	0.488118	0.179661	0.532903	0.347591	0.562633	0.554584	0.579712	0.514633	0.368774	0.572349	0.406738	0.509625	0.517982	0.0337822	0.396969	0.361137	0.312942	0.66797	0.453683	0.330206	0.675197	0.114399	0.35246	0.539706	0.674257	0.184865	0.746141	0.502562	0.56974	0.306408	0.300397	0.590413	0.48154	0.349045	0.552576
Pltp	0.387527	0.147756	0.18427	0.136372	0.38854	0.344969	0.127127	0.326006	0.407069	0.374664	0.355045	0.358187	0.211591	0.237319	0.239286	0.0681083	0.623324	0.183655	0.370635	0.377202	0.304469	0.364281	0.0720302	0.42783	0.497738	0.467166	0.378152	-0.045899	0.466376	0.198856	0.480502	0.430956	0.386697	0.250512	0.608693	0.193342	0.116418	0.38253	0.418271	0.0862097	0.450052	0.457265	0.48561	0.253497	0.193958	0.518144	0.363458	0.216266	0.386272
Pon1	0.758239	0.405355	0.392957	0.58264	0.561362	0.290087	0.451979	0.107786	0.622353	0.507385	0.490942	0.66327	0.254683	0.247051	0.670113	0.281873	0.612927	0.361997	0.56986	0.538937	0.676699	0.552886	0.558553	0.733774	0.538271	0.524697	0.671065	0.154029	0.401126	0.465868	0.418947	0.762795	0.501987	0.374752	0.765114	-0.0267021	0.309475	0.464524	0.76271	0.305406	0.740207	0.512087	0.780005	0.522213	0.451855	0.758749	0.644696	0.57639	0.596458
Psap	0.430233	0.307406	0.317534	0.301247	0.521426	0.265732	0.238631	0.369068	0.469074	0.443582	0.343726	0.509884	0.0876232	0.243671	0.594803	-0.00814955	0.530195	0.355035	0.562793	0.502516	0.480973	0.342634	0.307009	0.587773	0.50229	0.397593	0.534947	-0.070001	0.56171	0.312944	0.373956	0.546532	0.46292	0.323024	0.650769	0.19476	0.234663	0.706177	0.568481	0.154656	0.695542	0.602466	0.528018	0.204485	0.307826	0.638716	0.477317	0.254911	0.448237
Saa1	0.481858	0.311033	0.0120167	0.387921	0.306125	0.292887	0.440539	-0.0535295	0.44256	0.279994	0.357222	0.404681	0.209051	0.310253	0.408538	0.146057	0.321078	0.296144	0.232614	0.274862	0.38137	0.394482	0.380836	0.325871	0.241885	0.450036	0.342484	-0.00936749	0.112352	0.3171	0.318994	0.457648	0.282269	0.198051	0.450653	0.0849767	0.217339	0.253204	0.371911	0.244311	0.463538	0.47277	0.478652	0.354233	0.247979	0.487273	0.382482	0.33863	0.311728
Saa2	0.468472	0.117482	0.00515393	0.32191	0.349312	0.234402	0.33969	0.004032	0.295898	0.31109	0.321392	0.370246	0.222212	0.253325	0.323839	0.0688314	0.271782	0.217091	0.278948	0.21169	0.370795	0.291697	0.355903	0.234604	0.0856001	0.274655	0.345974	0.0483685	0.0853407	0.221869	0.217624	0.454351	0.231766	0.107414	0.377428	0.0965206	0.156999	0.362139	0.323932	0.206982	0.44065	0.378538	0.384913	0.275937	0.254206	0.388048	0.301448	0.261401	0.205867
Saa4	0.505303	0.297632	0.249945	0.34404	0.509943	0.220234	0.373072	0.19036	0.491139	0.352537	0.415462	0.519634	0.160312	0.236674	0.578202	0.186531	0.559461	0.349959	0.588993	0.508451	0.48888	0.540714	0.422903	0.572843	0.525907	0.464063	0.512096	0.0441046	0.470278	0.408008	0.39759	0.592511	0.556916	0.415476	0.683012	0.0376296	0.167495	0.521705	0.573675	0.243833	0.601911	0.55384	0.620301	0.423835	0.367981	0.643617	0.539342	0.374663	0.528524
Tfpi	0.593844	0.418287	0.347638	0.515314	0.541103	0.311096	0.411494	0.293855	0.63832	0.516473	0.421872	0.510996	0.235456	0.261122	0.572075	0.111211	0.691838	0.35228	0.566057	0.611417	0.532707	0.604054	0.524981	0.63127	0.479275	0.560298	0.614868	0.0369102	0.421527	0.399065	0.590138	0.606112	0.576362	0.254095	0.728109	0.0437329	0.26968	0.415698	0.667491	0.205641	0.661696	0.51554	0.724274	0.432405	0.30741	0.663268	0.555561	0.436032	0.55747
Tfrc	0.408069	0.383489	0.361117	0.400339	0.388995	0.170683	0.322624	0.0649105	0.25624	0.380988	0.213369	0.407913	0.24803	0.302749	0.55049	0.205351	0.172002	0.276888	0.41713	0.340359	0.424757	0.381101	0.381414	0.470799	0.510662	0.280697	0.498679	0.176402	0.291283	0.381538	0.215872	0.395377	0.428678	0.287062	0.519593	0.00168767	0.00623435	0.403106	0.499619	0.271406	0.432528	0.393612	0.478852	0.287065	0.412831	0.471645	0.463083	0.422185	0.42975
Vtn	0.734296	0.402054	0.229849	0.556792	0.54123	0.346722	0.565322	0.131075	0.605403	0.58845	0.547081	0.626831	0.365553	0.42798	0.690105	0.28842	0.593011	0.306144	0.579106	0.530888	0.661536	0.626985	0.594577	0.657981	0.499269	0.530121	0.722537	0.244427	0.351357	0.519954	0.51761	0.7021	0.620956	0.322004	0.771633	-0.0704735	0.291766	0.454676	0.789743	0.462012	0.701291	0.482156	0.778795	0.578746	0.511255	0.743552	0.77737	0.678193	0.695978
m.hdl.size	-0.060403	-0.0293205	-0.0418054	-0.0159082	0.0414538	-0.0177462	-0.0606799	0.118276	0.0355473	-0.211227	0.346303	0.0464196	-0.224299	-0.14362	-0.140485	-0.159629	0.195559	-0.0840999	-0.109679	0.0138161	-0.0539617	0.0013279	-0.133343	0.0181053	0.0370748	0.108681	-0.229702	-0.255942	0.0667067	-0.170267	0.0702424	0.0109015	-0.130786	-0.0698999	0.0675449	0.245343	0.0985624	-0.0119909	-0.0798209	-0.132339	0.0978149	0.129287	-0.0177475	-0.0374368	0.00367586	0.095819	-0.0997587	-0.187133	0.0126228
l.hdl.size	-0.0577428	0.0564929	0.0150242	-0.193643	0.0392534	0.049015	-0.11305	0.10359	-0.00181802	-0.0286033	0.156205	-0.0552355	-0.196844	-0.145574	-0.0898684	-0.163166	0.0862789	-0.00899116	-0.0966115	0.0382343	-0.0223226	-0.00436676	-0.287975	-0.115084	0.037577	0.109265	-0.121259	-0.327087	0.164995	-0.0959635	0.0731967	-0.168005	0.0157988	-0.105399	0.0254767	0.312656	-0.0233036	-0.00876967	-0.214456	-0.167456	-0.00587213	0.153492	-0.127269	-0.216837	-0.0407042	0.0495509	-0.174346	-0.257618	-0.109905
plus. cAMP	-0.0855117	-0.0885592	0.122463	-0.230922	0.0966918	-0.0422233	-0.326631	0.152184	-0.00858195	-0.21053	0.0452116	-0.106168	-0.302592	-0.313037	-0.283237	-0.222636	0.00356626	-0.0251809	-0.230415	-0.112616	-0.151803	-0.227471	-0.39413	-0.103831	-0.0471255	-0.168796	-0.254841	-0.373916	0.082179	-0.28457	-0.0759041	-0.165059	-0.20669	-0.106801	-0.106731	0.233729	-0.026833	-0.109536	-0.29316	-0.274742	-0.104774	0.0940466	-0.223057	-0.261795	-0.175979	-0.101275	-0.380847	-0.319225	-0.375415
min. cAMP	-0.0726373	-0.0645242	-0.0559072	-0.300001	0.0954847	-0.0127377	-0.27251	0.0796671	-0.0632188	-0.186265	0.125116	-0.125621	-0.189409	-0.199039	-0.316046	-0.169215	0.0247894	-0.0765007	-0.305059	-0.106695	-0.158183	-0.140388	-0.364786	-0.183135	-0.0870612	-0.107936	-0.302096	-0.421986	-0.0447248	-0.195093	-0.123448	-0.204027	-0.25656	-0.152211	-0.110419	0.22854	0.00855007	-0.244153	-0.342269	-0.247551	-0.139225	0.0752707	-0.250196	-0.211941	-0.137768	-0.108408	-0.350787	-0.341708	-0.285696
delta 774	0.0225197	0.0094606	0.206976	0.0534156	0.0151879	-0.0123421	-0.0817197	0.142633	0.088586	0.0333163	-0.153289	0.000446042	-0.079437	-0.126726	0.167411	-0.0529623	-0.0739102	0.0561266	0.192413	0.063366	0.0135257	-0.110625	0.0110914	0.097975	0.0520153	-0.0851638	0.109295	0.0818379	0.147795	-0.0461942	0.0525725	0.0382867	0.0859459	0.136607	0.0380072	-0.0569029	-0.0624745	0.229469	0.125111	0.0469233	0.116033	0.0395253	0.0994263	0.0040766	0.0511309	0.0455591	0.0610401	0.101803	-0.110524
plus.MF	-0.159187	-0.0828259	0.00183189	-0.275359	0.0234711	-0.0948289	-0.370725	0.0350456	-0.105818	-0.33623	-0.0568247	-0.235435	-0.25146	-0.30436	-0.419197	-0.226486	-0.159831	-0.0751653	-0.418194	-0.208343	-0.357708	-0.246854	-0.45769	-0.27175	-0.149847	-0.229281	-0.376249	-0.23566	-0.143702	-0.268986	-0.145119	-0.269686	-0.399181	-0.304715	-0.226439	0.021562	-0.0302854	-0.330088	-0.45583	-0.229599	-0.275343	0.00559471	-0.319038	-0.266989	-0.179185	-0.22039	-0.419655	-0.312227	-0.427443
min.MF	-0.181849	-0.128365	-0.101697	-0.321604	0.0808969	-0.112113	-0.304185	0.0383977	-0.103401	-0.242693	0.0673494	-0.149198	-0.219052	-0.245682	-0.368571	-0.136695	-0.0286716	-0.0538149	-0.404797	-0.125243	-0.240054	-0.154547	-0.363674	-0.258088	-0.109183	-0.15593	-0.340137	-0.401656	-0.0625102	-0.220817	-0.164087	-0.243925	-0.307104	-0.20309	-0.141702	0.129464	0.0194967	-0.286856	-0.427101	-0.228905	-0.224651	0.0800059	-0.313351	-0.212306	-0.123284	-0.153153	-0.384636	-0.320762	-0.351871
delta BHK	0.0660791	0.0483412	0.204447	0.11261	-0.023939	-0.00290901	0.0117679	-0.0628828	0.0376702	-0.00705287	-0.14136	-0.0721955	0.057712	0.0240279	0.090357	-0.120366	-0.147273	-0.00465125	0.108546	-0.104383	-0.0421884	-0.0383389	-0.0541458	-0.0480084	-0.0708159	-0.103166	0.0588228	0.202594	-0.10821	0.00771626	0.100924	-0.00750122	-0.0221851	0.0385493	-0.0774166	-0.176179	-0.192963	-0.0289599	0.0919736	0.113235	0.00246599	-0.130805	0.0393481	0.0130389	0.0494122	-0.0463451	0.0760499	0.0917911	-0.0599656
HDL-C	-0.1662	0.144857	0.02906	-0.147872	0.296135	0.00998502	0.0443597	0.267546	-0.00341237	-0.0126648	0.293966	0.0146063	-0.268359	-0.201589	-0.0192865	-0.0651545	0.108143	-0.0336987	0.0618854	0.00767175	-0.0388319	0.12219	-0.0271287	-0.00904928	0.0454564	-0.019478	-0.173175	-0.381476	-0.00134561	-0.108575	-0.132204	-0.0448824	-0.0115952	-0.0263492	-0.0376061	0.239457	0.0223871	0.00417439	-0.143912	-0.204417	0.0884373	0.192176	-0.103282	-0.178738	-0.00863195	0.00413786	-0.158249	-0.231981	-0.180313
[truncated: 41 more columns]

## Sheet: P_yeast_spearm
	F10	Rab1A	Igfals	C4bpa	Gm94	Hbb.b2	Fgb	Ihh	Egfr	Abpa7	Itgb1	Gm5938	Hbbt1	Hbb.b1	Ighm	Tf	Gpld1	Scgb1b2	Serpinc1	Pon3	Rbp4	Clec14a	Fgg	Ifi27l2b	Arsg	Dmkn	Plg	Serpina1a	Apoa5	Hba	Icam1	Obp1a	Pf4	Ppic	Antxr1	Apoc2	C4b	Ctsd	Fga	Gc	Grn	H2.Q4	Sell	Serpina3k	Ttr	Vcam1	Ahsg	Alb	Antxr2
F10	0	1	1	1	0.0375047	1	0.155957	1	7.47238e-06	0.028342	2.97547e-05	0.00109735	1	1	1.44105e-05	1	0.026622	1	0.171461	0.142581	4.65348e-11	2.92833e-07	0.00425834	4.73915e-07	0.615226	0.112326	4.12885e-07	1	1	0.00414109	0.956441	8.14979e-08	0.0310823	1	2.11682e-05	1	1	1	1.27546e-08	0.366878	2.51926e-08	0.080794	7.71343e-09	0.000542684	0.00200718	1.97378e-08	3.1662e-06	6.39067e-05	0.0142997
Rab1A	0.0547081	0	1	0.897844	0.195399	1	1	1	1	1	1	1	1	1	1	1	1	1	1	0.292708	1	0.292218	1	1	1	1	1	1	1	0.0558217	1	1	0.366879	1	1	1	1	1	0.952588	1	0.563559	1	0.539159	1	1	1	1	1	1
Igfals	0.0152331	0.0592374	0	1	1	1	1	1	1	1	1	1	1	1	1	1	1	0.428972	0.143603	1	1	1	1	1	1	1	1	1	1	1	1	1	1	1	1	1	1	1	1	1	1	1	1	1	1	1	1	1	1
C4bpa	0.000496953	0.000391901	0.0294891	0	1	1	0.308268	1	0.0357566	1	0.243329	0.024723	1	1	1	1	0.214776	1	1	1	0.123132	0.000839122	0.126671	9.45573e-05	1	1	0.854602	1	1	0.638598	1	0.000308777	1	1	0.00128	1	1	1	4.65286e-06	1	0.000455568	1	9.03234e-06	1	1	0.238659	1	1	0.00843362
Gm94	1.34909e-05	7.70196e-05	0.0468783	0.00981085	0	1	1	1	0.127473	1	0.0194807	0.00311487	1	1	0.0181232	1	0.242913	1	1	1	0.00172881	0.015523	1	0.0036067	0.0661384	1	0.00758147	1	1	0.0472329	1	6.05752e-05	1	1	0.000272986	1	1	1	0.00382443	1	4.61014e-05	0.00363275	0.00794907	1	0.135684	0.00205679	0.172276	1	1
Hbb-b2	0.195778	0.0350706	0.596625	0.440388	0.00522149	0	1	1	1	1	1	1	1	1.10152e-05	1	1	1	1	1	1	1	1	1	1	1	1	1	1	1	0.00108059	0.415799	1	1	1	1	1	1	1	1	1	0.234518	1	1	1	1	1	1	1	1
Fgb	6.04483e-05	0.00211796	0.98332	0.000124553	0.00497131	0.0106371	0	1	0.010693	1	0.0822566	0.0910147	1	0.134504	0.152338	1	1	1	1	1	0.00867321	0.00175895	1.51591e-09	0.213192	1	0.031466	0.0291068	1	1	0.000537193	1	0.000299863	1	1	1	1	1	1	2.51378e-08	0.0761494	0.000206698	1	0.235673	0.0048835	0.0433315	0.00559224	0.000361588	0.000371345	0.0846802
Ihh	0.778482	0.284294	0.176829	0.792327	0.530125	0.0532961	0.932634	0	1	1	1	1	1	1	1	1	1	1	1	0.155157	1	1	1	1	1	1	1	1	1	1	1	1	1	1	1	1	1	1	1	1	1	1	1	1	1	1	1	1	1
Egfr	2.13192e-09	0.000817917	0.000893314	1.28344e-05	4.88589e-05	0.0243579	3.64699e-06	0.322671	0	1	5.14821e-05	0.000624265	1	1	0.00366251	1	0.000216455	1	0.0409812	8.38215e-05	3.42032e-08	0.000191091	0.374924	2.90749e-08	0.214642	0.000397147	0.00131264	1	1	0.0271386	1	4.85524e-07	1	1	1.5739e-06	1	1	1	7.53719e-08	0.298853	8.72857e-13	0.00893699	5.66495e-07	0.00247905	0.0033115	2.22459e-08	1.3442e-05	0.00564946	0.200036
Abpa7	1.00861e-05	0.0114461	0.0067808	0.017664	0.00197292	0.0790597	0.0342941	0.333683	0.00450008	0	1	0.404011	1	1	0.0230796	1	1	0.266248	0.00037092	0.223649	0.000603755	0.0310635	1	0.0019327	0.235825	1	0.000233015	1	0.385279	1	0.788655	0.00452164	0.235062	1	0.00323845	1	1	0.562766	0.0219566	1	0.00585233	0.0164754	0.00688848	1	1	0.0211076	0.0269933	1	1
Itgb1	8.67485e-09	0.0268468	0.218276	9.70599e-05	6.80906e-06	0.0721763	3.06813e-05	0.312175	1.51686e-08	0.0513835	0	0.49805	1	1	1	1	0.00385209	1	1	1	0.000795235	0.00400918	1	0.000132343	0.416452	0.0855859	1	1	1	0.0956985	1	0.0169339	0.729491	1	3.65509e-05	1	1	1	0.000630233	1	6.76069e-06	0.08367	2.83246e-05	0.0203378	1.54592e-05	1.89083e-08	0.00311487	0.0394786	0.0831572
Gm5938	3.48144e-07	0.00432772	0.060235	8.72371e-06	1.01428e-06	0.00529407	3.42161e-05	0.70328	1.96002e-07	0.000166603	0.000208041	0	1	1	0.00027646	1	8.10836e-05	0.0497578	0.193432	1	5.62027e-07	4.42986e-06	0.0134941	2.45706e-09	0.442997	0.0571886	7.59412e-05	1	1	0.00123631	0.101746	0	0.947708	0.83482	5.18216e-07	1	1	1	1.01707e-06	1	3.9105e-08	0.087985	3.22374e-05	0.510057	0.174867	2.56029e-08	4.69798e-06	0.00188563	0.000651603
Hbbt1	0.0255666	0.0750958	0.292541	0.0949836	0.0288038	0.00170358	0.00100464	0.685534	0.30986	0.000619563	0.65514	0.00170231	0	1.74349e-12	1	1	1	1	1	1	1	0.629031	1	1	1	1	1	1	1	0.00275975	1	0.192044	1	1	1	1	1	1	1	1	1	1	1	1	1	1	1	0.28852	1
Hbb-b1	0.0372064	0.0289702	0.817312	0.0185257	0.00541444	3.1562e-09	5.16926e-05	0.712379	0.130722	0.0103995	0.0995033	0.00100429	4.44089e-16	0	1	1	1	1	1	1	0.490054	0.0259581	1	1	1	1	1	1	1	2.67615e-06	1	0.0860369	1	1	1	1	1	1	1	1	1	1	1	1	1	1	0.424435	0.537299	0.109645
Ighm	4.14453e-09	0.00186577	0.00452838	0.00121665	6.29935e-06	0.00858009	5.88406e-05	0.236928	1.19925e-06	8.11805e-06	0.00240428	8.46996e-08	0.113423	0.00454569	0	1	0.00611423	1	6.23166e-05	0.0083854	1.93722e-06	0.000291787	0.000311883	9.61955e-07	0.00651434	0.0110469	5.74046e-05	1	1	0.0227992	0.941658	3.86296e-05	0.00185082	0.00129365	4.95774e-05	1	1	0.0714191	1.24908e-07	1	3.69072e-09	0.0282115	1.75787e-07	0.579374	0.034871	6.4319e-05	1.41142e-05	0.0063909	0.00155555
Tf	0.00591773	0.86194	0.723559	0.523348	0.27301	0.781337	0.0109679	0.971275	0.0198269	0.167209	0.0166262	0.0829846	0.0512666	0.119318	0.0391603	0	1	1	1	1	1	1	1	1	1	1	1	0.746168	1	1	1	1	1	1	1	1	1	1	1	0.00492628	1	1	1	0.0087368	0.228689	1	0.501295	2.93971e-08	1
Gpld1	9.42802e-06	0.0666244	0.010684	8.50263e-05	9.68553e-05	0.00342491	0.039627	0.00138908	6.59322e-08	0.00194878	1.26381e-06	2.42257e-08	0.344384	0.035521	2.04183e-06	0.105801	0	1	0.00152527	0.0558217	0.000233605	1.62127e-05	0.292736	1.75787e-07	0.600667	0.00020018	0.00861703	1	1	1	0.0497124	7.01346e-06	0.306715	1	4.25094e-09	1	1	1	1.79778e-07	1	2.45144e-08	0.0145608	2.56182e-07	0.026622	0.704368	2.33815e-06	0.000125955	0.320445	2.2477e-05
Scgb1b2	0.0246029	0.0634596	0.000177702	0.00745541	0.00660152	0.0194141	0.0918581	0.546542	0.0241002	0.000106927	0.513222	1.80478e-05	0.00243452	0.0145791	0.0481856	0.858181	0.0462518	0	1	1	1	1	1	1	1	1	0.744105	1	0.498782	1	1	0.0031709	1	1	1	1	1	1	1	1	0.131165	0.135684	1	1	1	1	1	1	1
Serpinc1	6.67682e-05	0.0159936	5.53598e-05	0.00260485	0.00133932	0.0277288	0.000687826	0.0788666	1.4784e-05	1.148e-07	0.00107724	7.61243e-05	0.0068999	0.00514478	1.84904e-08	0.03984	4.884e-07	0.0173125	0	0.000167344	7.75544e-07	0.0554272	0.195066	4.60033e-05	0.119559	0.077096	0.00132401	1	0.177199	1	1	0.000582728	0.0578005	0.00601691	0.00028725	1	1	0.0291004	5.21007e-10	1	4.30989e-11	0.925246	5.44811e-05	1	1	0.000334097	0.00484344	1	0.00822249
Pon3	5.49446e-05	0.000117885	0.00253324	0.00685801	0.000534214	0.216616	0.0264623	6.00686e-05	2.50588e-08	8.87273e-05	0.000755781	0.000608019	0.861897	0.48901	2.82813e-06	0.362793	2.0358e-05	0.00245243	5.06644e-08	0	0.00598431	0.740254	0.148702	5.46265e-05	0.064671	1	0.0784483	1	0.376815	1	1	0.0361793	0.00365687	1	1.72029e-09	1	3.23422e-05	0.127375	3.05574e-05	1	2.01629e-07	0.101195	1.80934e-06	1	1	0.00152084	0.024192	1	0.0220334
Rbp4	1.19904e-14	0.015962	0.00225963	4.70687e-05	5.54819e-07	0.0136352	2.9341e-06	0.872704	9.17222e-12	1.89324e-07	2.50547e-07	1.55085e-10	0.00116612	0.00020453	5.42183e-10	0.00265278	7.12645e-08	0.00112786	2.14773e-10	1.9961e-06	0	2.93601e-11	0.000456741	1.28739e-07	0.0532302	0.0446436	1.54396e-10	1	1	7.37683e-06	1	3.41869e-07	0.169183	0.0368587	2.95094e-07	1	1	1	0	0.114628	8.76499e-11	0.0711417	3.6476e-07	9.77378e-05	7.88266e-06	2.94471e-10	2.21512e-08	1.00978e-06	0.00134336
Clec14a	8.01186e-11	0.00011764	0.168792	2.64707e-07	5.36572e-06	0.000933035	5.64672e-07	0.34671	5.80293e-08	1.1102e-05	1.31708e-06	1.25456e-09	0.000268243	9.18222e-06	8.95328e-08	0.000634554	4.67225e-09	0.00963427	2.02068e-05	0.000319488	7.54952e-15	0	0.00034279	1.5676e-05	0.175945	0.0141471	4.41744e-05	1	1	2.20325e-07	0.180775	2.06339e-05	0.161171	1	4.78357e-07	1	1	1	8.42592e-08	0.0497578	5.50106e-05	0.0156705	2.58233e-06	1.05689e-05	1.23569e-05	2.22124e-07	5.72853e-07	4.00981e-07	0.000638287
Fgg	1.404e-06	0.00995616	0.607242	4.85145e-05	0.00119867	0.104013	3.9746e-13	0.0914415	0.00015372	0.00703864	0.00774563	4.63238e-06	0.0162227	0.0062944	9.59936e-08	0.0133669	0.000117944	0.0835058	7.68581e-05	5.73918e-05	1.4242e-07	1.05865e-07	0	0.000246426	1	0.322648	2.21334e-05	1	1	0.184108	1	0.000194977	1	1	0.78871	1	1	1	5.42486e-11	0.393363	8.49113e-06	1	0.00112565	0.00150492	0.28852	0.0228577	1.40661e-06	0.000432294	0.0012204
Ifi27l2b	1.30304e-10	0.000618015	0.0139131	2.83445e-08	1.17943e-06	0.000910208	8.43322e-05	0.0147659	7.78444e-12	6.22047e-07	3.98262e-08	6.46594e-13	0.0275497	0.00598889	2.6721e-10	0.0751561	4.77811e-11	0.000530528	1.35304e-08	1.61093e-08	3.49361e-11	4.51499e-09	7.52905e-08	0	0.000257697	0.00849831	5.74943e-05	1	0.0640379	0.0182504	0.0103525	4.73843e-11	0.0181443	1	1.2133e-11	1	1	0.130817	1.60103e-09	1	0	2.32879e-05	0	0.00432487	0.265897	0	4.37586e-06	0.00252566	4.16416e-07
Arsg	0.000261954	0.00131845	0.0013284	0.0450333	2.43783e-05	0.107528	0.030331	0.233884	8.49394e-05	9.38794e-05	0.000172301	0.000183816	0.221789	0.0866913	2.18236e-06	0.0289346	0.000254736	0.0147541	4.56506e-05	2.38199e-05	1.93776e-05	6.86748e-05	0.110449	7.88548e-08	0	0.0271658	1.79062e-05	1	0.0986665	1	0.840364	0.0211307	0.0189819	1	1.37415e-06	1	1	1	0.0181348	1	0.00720837	8.56038e-07	0.00189155	1	1	9.86856e-09	0.00663781	1	0.130477
Dmkn	4.27421e-05	0.001374	0.060472	0.000640248	0.0057037	0.0245169	1.1258e-05	0.824961	1.23261e-07	0.0083337	3.20426e-05	2.08718e-05	0.0221716	0.00312695	3.77073e-06	0.0383393	6.09004e-08	0.0229835	2.86436e-05	0.000574202	1.61343e-05	4.8632e-06	0.000130998	2.87202e-06	9.6401e-06	0	0.0383442	1	1	0.904448	1	0.000727102	0.625562	1	0.00567278	1	1	1	0.000144565	1	1.84831e-06	0.232866	0.00322166	1	1	3.24532e-06	5.87471e-07	0.661226	0.00226872
Plg	1.13243e-10	0.0112653	0.113248	0.000372052	2.54839e-06	0.0829468	1.03694e-05	0.294982	4.18572e-07	7.10629e-08	0.000970272	2.26758e-08	0.00216142	0.00778363	1.69736e-08	0.0138393	2.91313e-06	0.000321289	4.22332e-07	2.91847e-05	3.9968e-14	1.2981e-08	6.41921e-09	1.70051e-08	5.16475e-09	1.38127e-05	0	1	1	0.000356272	0.0185729	4.17788e-07	0.00100068	0.523451	2.19419e-07	1	1	1	2.59259e-11	1	6.54357e-06	0.000135975	7.6248e-07	0.0129278	0.0276697	3.47544e-12	2.78152e-07	0.000833644	0.00361108
Serpina1a	0.650047	0.457342	0.562851	0.16314	0.931534	0.492982	0.119622	0.107729	0.875997	0.776974	0.846086	0.0330382	0.0183222	0.0148357	0.583635	0.000322382	0.54754	0.511729	0.287044	0.076129	0.96991	0.0953745	0.0593448	0.97347	0.889927	0.284046	0.187159	0	1	1	1	1	1	1	1	1	1	1	1	0.154931	1	1	1	1	1	1	1	0.0193833	1
Apoa5	0.0855224	0.0826357	0.00418489	0.760946	0.0172961	0.118721	0.817472	0.00172526	0.0109102	0.000158225	0.426728	0.00049886	0.795661	0.711427	0.00462765	0.251379	0.00150401	0.000208521	6.92724e-05	0.000154559	0.00179124	0.0917988	0.222327	2.35693e-05	3.73313e-05	0.0146245	0.000513953	0.545963	0	1	1	1	0.252895	1	0.0118565	1	1	1.50997e-07	1	1	0.1782	1	1	1	1	0.82545	1	1	1
Hba	1.3631e-06	2.03609e-05	0.430147	0.000272556	1.7101e-05	3.42717e-07	1.67978e-07	0.516339	9.62704e-06	0.00292585	3.61399e-05	3.93104e-07	8.96022e-07	7.53421e-10	8.01377e-06	0.0200088	0.00103547	0.000502266	0.00299046	0.00322831	2.10286e-09	6.0083e-11	7.21993e-05	6.3524e-06	0.000983789	0.000395128	1.10062e-07	0.0378702	0.134185	0	1	5.57114e-05	0.438257	1	0.0022978	1	1	1	1.37685e-05	0.077096	0.000160812	0.176559	0.00543499	0.00246629	0.179376	0.000111472	0.00133432	5.70976e-05	0.0660957
Icam1	0.000418941	0.00277836	0.277621	0.0154986	0.0268852	0.00017196	0.110553	0.536979	0.00234597	0.000341114	0.058321	3.85547e-05	0.0234802	0.0348756	0.000411744	0.251497	1.80248e-05	0.0102787	0.00227086	0.0039173	0.00393392	7.07811e-05	0.00482818	3.52244e-06	0.000365534	0.0019988	6.4669e-06	0.714259	0.000614314	0.00947984	0	1	0.519962	1	0.00200059	1	1	1	0.31867	1	0.518113	0.0527911	0.000156376	1	1	0.000177753	1	1	0.379445
Obp1a	2.20086e-11	0.00689228	0.00866815	9.50084e-08	1.79588e-08	0.000622713	9.20954e-08	0.607768	1.33569e-10	1.49426e-06	5.87168e-06	0	7.55185e-05	3.22236e-05	1.13317e-08	0.00789093	1.99871e-09	1.03421e-06	1.82616e-07	1.29955e-05	9.36116e-11	5.97391e-09	5.92817e-08	1.22125e-14	7.40909e-06	2.28792e-07	1.14714e-10	0.116182	0.00653787	1.64389e-08	0.000650198	0	0.353842	0.813156	6.79921e-08	1	1	0.077716	5.2065e-12	1	0	0.000593968	6.23353e-09	0.00645131	0.0528146	3.24176e-10	1.25275e-08	0.000715136	2.0115e-06
Pf4	1.11127e-05	0.000150237	0.0180701	0.0016214	0.000470056	0.124883	0.00339658	0.00578964	0.00116778	9.35011e-05	0.000314707	0.000414752	0.0799233	0.0116524	5.94547e-07	0.100332	0.000123875	0.020372	2.11105e-05	1.19701e-06	6.58554e-05	6.25704e-05	0.0023036	6.31105e-06	6.62082e-06	0.000266651	3.16871e-07	0.286707	0.000101009	0.000181699	0.000218013	0.000144543	0	1	1.99536e-06	1	1	0.0173438	0.00155923	1	0.0142997	1	0.000287066	1	1	0.068309	0.00949838	1	0.0444204
Ppic	0.00160477	0.353762	0.038159	0.538519	0.00135109	0.0383599	0.00691709	0.415982	0.00664548	0.00104661	0.09561	0.000362808	0.0215145	0.0277039	4.12252e-07	0.0687615	0.000936342	0.320825	2.00764e-06	0.0923937	1.32442e-05	0.0120169	0.0035508	0.00104454	0.00218502	0.000992663	0.000219753	0.878115	0.00732011	0.0143218	0.0931077	0.000352932	0.00115186	0	1	1	1	1	0.321656	1	0.0713985	1	1	1	1	1	1	1	1
Antxr1	6.13215e-09	0.000590152	0.0175407	4.07774e-07	8.361e-08	0.00261299	0.00395513	0.00644353	4.39636e-10	1.05693e-06	1.07187e-08	1.4272e-10	0.0649525	0.00529293	1.45945e-08	0.0678529	1.12133e-12	0.000661004	8.81134e-08	4.51639e-13	8.07592e-11	1.31561e-10	0.000341285	3.10862e-15	3.83518e-10	1.88715e-06	5.98199e-11	0.532631	4.05489e-06	7.41944e-07	6.44313e-07	1.83416e-11	5.58925e-10	0.00556203	0	1	1	0.0024937	7.84977e-10	1	1.64647e-10	4.05291e-08	0	0.000403966	0.020795	0	1.86465e-06	0.00335568	5.97073e-07
Apoc2	0.396878	0.23925	0.16926	0.426019	0.462209	0.503165	0.26438	0.702334	0.483099	0.408854	0.545644	0.713342	0.347694	0.640159	0.808221	0.00451082	0.798072	0.0432146	0.677572	0.664478	0.76957	0.0883473	0.181674	0.578843	0.560205	0.169367	0.514731	0.045643	0.0353036	0.982615	0.566277	0.943279	0.144164	0.164262	0.60973	0	1	1	1	1	1	1	1	1	1	1	1	1	1
C4b	0.0344758	0.130687	0.131743	0.287809	0.327276	0.357176	0.0875434	0.0501851	0.00274315	0.024002	0.0968759	0.0199642	0.567335	0.724879	0.0056834	0.350871	0.0119678	0.0365366	0.00702286	9.44848e-09	0.00603327	0.089492	0.00431836	0.00122987	0.0266458	0.120274	0.0153186	0.539015	0.0393525	0.071932	0.0289932	0.0253455	0.19253	0.10988	0.000489829	0.336088	0	1	1	1	1	1	1	1	1	1	1	1	1
Ctsd	0.00651082	0.199022	0.0264433	0.354508	0.000833354	0.072414	0.368711	0.0124307	0.0034954	0.000237655	0.355243	0.0015825	0.524359	0.0553043	2.64613e-05	0.707513	0.0270252	0.000541922	1.03597e-05	4.88027e-05	0.000553456	0.106292	0.0257459	5.01985e-05	0.00056951	0.0122902	0.000749122	0.741281	4.09983e-11	0.0989578	0.0512663	2.88907e-05	6.01799e-06	0.00636555	8.07285e-07	0.0142552	0.351476	0	0.348997	1	7.07583e-05	0.486133	0.723251	1	1	1	1	1	1
Fga	3.39129e-12	0.00041707	0.00940475	1.31847e-09	1.25432e-06	0.00773206	6.71596e-12	0.2964	2.03433e-11	7.70406e-06	1.97938e-07	2.82911e-10	0.00448428	0.000654243	3.38871e-11	0.00957731	4.89058e-11	0.00605989	1.35891e-13	8.91667e-09	0	2.27605e-11	1.39888e-14	4.20108e-13	6.30555e-06	4.3583e-08	6.66134e-15	0.359218	0.00232673	3.95762e-09	0.000129016	1.33227e-15	4.99817e-07	0.000130489	2.05169e-13	0.635195	0.00134102	0.000142448	0	0.166396	0	0.0117783	0	2.05546e-05	0.00049503	2.17363e-10	1.2133e-11	5.1107e-06	1.54559e-09
Gc	0.000150175	0.295643	0.557476	0.217707	0.0132452	0.0235293	2.82768e-05	0.0591517	0.000120554	0.167137	0.00236273	0.000619444	0.00126426	0.000485425	0.00177603	1.63176e-06	0.0339278	0.63226	0.0276841	0.205371	4.36844e-05	1.805e-05	0.000161811	0.00556201	0.0838663	0.0294469	0.00177645	5.99577e-05	0.577284	2.86389e-05	0.297218	0.0034212	0.123543	0.0269118	0.0190009	0.00318653	0.100268	0.518579	6.47203e-05	0	1	1	1	6.36549e-11	4.82376e-09	0.461492	3.15225e-08	0	1
Grn	6.73239e-12	0.000238291	0.00326258	1.4201e-07	1.35632e-08	9.32475e-05	6.29027e-08	0.00968509	2.22045e-16	1.95078e-06	1.92557e-09	1.04954e-11	0.035258	0.00363844	9.72777e-13	0.0779253	6.54765e-12	5.03511e-05	1.11022e-14	5.49398e-11	2.26485e-14	1.62273e-08	2.42673e-09	0	2.42054e-06	5.16866e-10	1.8632e-09	0.478897	6.97183e-05	4.86572e-08	0.000217147	0	4.91735e-06	2.64439e-05	4.26326e-14	0.152409	0.00228044	2.10653e-08	0	0.00283434	0	3.26301e-05	1.3852e-11	0.0204921	0.0883476	3.47544e-12	2.23407e-07	0.0147559	0.00153031
H2-Q4	3.01133e-05	0.0113441	0.00223674	0.00173355	1.18873e-06	0.00402181	0.0208602	0.0287471	3.02846e-06	5.70872e-06	3.12434e-05	3.30026e-05	0.198618	0.100575	1.00361e-05	0.642447	5.01405e-06	5.21759e-05	0.000404391	3.83315e-05	2.6339e-05	5.42044e-06	0.0130523	6.76187e-09	2.37393e-10	9.25542e-05	4.09439e-08	0.446721	0.000895016	6.89416e-05	1.91967e-05	1.86197e-07	0.00154113	0.17101	1.08891e-11	0.481123	0.00998659	0.000202809	4.02676e-06	0.0458821	9.5354e-09	0	9.13619e-06	1	1	2.52056e-10	0.0373064	1	1
Sell	2.04059e-12	0.000226919	0.153763	2.58362e-09	2.67555e-06	0.00390703	9.37814e-05	0.129645	1.56361e-10	2.31157e-06	8.25068e-09	9.41513e-09	0.0529245	0.0107045	4.7788e-11	0.0919841	6.99569e-11	0.0190275	1.60616e-08	5.05826e-10	9.99343e-11	7.26395e-10	3.57237e-07	0	6.0841e-07	1.05111e-06	2.11096e-10	0.407624	0.00830783	1.80564e-06	4.72577e-08	1.6469e-12	8.80301e-08	0.00939779	0	0.288932	0.00183044	0.000311746	0	0.00118387	3.55271e-15	2.61482e-09	0	7.20771e-07	0.00584279	0	5.0086e-08	6.25423e-06	8.7287e-07
Serpina3k	1.69748e-07	0.335246	0.629736	0.00113404	0.00429864	0.0707938	1.61705e-06	0.740807	8.02022e-07	0.0182648	7.1161e-06	0.000213592	0.000852738	0.0018811	0.000245186	2.95762e-06	9.42705e-06	0.632007	0.00177095	0.00485665	2.93067e-08	3.02661e-09	4.81575e-07	1.42688e-06	0.0125185	0.00223373	4.43037e-06	0.018776	0.773311	7.97634e-07	0.110161	2.16052e-06	0.0157208	0.00895646	1.25455e-07	0.00283883	0.0980063	0.442836	5.94924e-09	1.64313e-14	7.1751e-06	0.00223527	1.99439e-10	0	9.08912e-09	1.85473e-05	4.15737e-08	0	0.305343
Ttr	6.46852e-07	0.256257	0.228669	0.00538794	5.21662e-05	0.109932	1.56488e-05	0.55703	1.08113e-06	0.0125675	4.44997e-09	6.82274e-05	0.0700278	0.0126028	1.25031e-05	9.08577e-05	0.000303215	0.42729	0.00431841	0.00374888	2.25026e-09	3.54472e-09	0.000116011	0.000106743	0.00540941	0.0428156	9.82939e-06	0.0782477	0.880518	7.02061e-05	0.391299	1.92123e-05	0.0136173	0.0262106	7.28372e-06	0.0414682	0.253683	0.298881	1.546e-07	1.27276e-12	3.31635e-05	0.00153228	1.9463e-06	2.40963e-12	0	0.000535254	4.54008e-07	2.72407e-09	1
Vcam1	5.26201e-12	0.00188194	0.0751092	9.50834e-05	6.63267e-07	0.00153991	1.85912e-06	0.243479	5.93858e-12	7.39839e-06	5.03952e-12	6.84386e-12	0.0261163	0.0023365	1.90971e-08	0.00534353	6.56783e-10	0.00185785	1.03084e-07	4.86823e-07	7.66054e-14	6.05902e-11	8.03718e-06	0	2.61835e-12	9.15722e-10	8.88178e-16	0.608947	0.000358424	3.34551e-08	5.3881e-08	8.43769e-14	2.52342e-05	0.0081472	0	0.73997	0.0219942	0.000857876	5.63993e-14	0.000192128	8.88178e-16	6.55032e-14	0	5.35277e-09	1.67319e-07	0	7.17576e-10	3.61838e-06	1.98086e-05
Ahsg	8.93145e-10	0.00692516	0.0490409	0.000476212	6.71381e-05	0.0238064	1.11843e-07	0.705939	3.86153e-09	9.56872e-06	1.01453e-06	1.33163e-09	0.00208614	0.00017575	4.05814e-09	0.000209835	3.78812e-08	0.00299132	1.60326e-06	8.5243e-06	5.91172e-12	1.58159e-10	3.92689e-10	1.23892e-09	2.22596e-06	1.6233e-10	7.59979e-11	0.00574458	0.0112258	4.26029e-07	0.0014427	3.32911e-12	3.22307e-06	0.000997245	5.2158e-10	0.414032	0.0467019	0.000625541	3.10862e-15	8.4488e-12	6.0957e-11	1.34138e-05	1.34821e-11	1.11757e-11	1.24796e-10	1.87406e-13	0	2.1616e-11	3.9453e-06
Alb	1.8969e-08	0.087338	0.53162	0.000614373	0.000673248	0.0136736	1.14967e-07	0.796791	1.87877e-06	0.00737092	1.42368e-05	6.06117e-07	0.000116019	0.000225946	2.13886e-06	7.87281e-12	0.000129945	0.474809	0.00254193	0.0100534	2.80727e-10	1.09948e-10	1.34587e-07	8.17895e-07	0.00340106	0.000283423	2.62896e-07	6.77028e-06	0.550718	1.68728e-08	0.0281129	2.24956e-07	0.00107751	0.0133213	1.09627e-06	0.00642667	0.0313184	0.201743	1.45026e-09	0	5.08649e-06	0.00229289	1.7793e-09	0	7.17426e-13	1.02128e-09	5.55112e-15	0	0.00667027
Antxr2	4.9184e-06	0.0172249	0.0288848	2.84727e-06	0.00761508	0.0170131	3.16527e-05	0.293515	7.89096e-05	0.000980736	3.10404e-05	2.04842e-07	0.00309516	4.16427e-05	4.98415e-07	0.014214	6.52452e-09	0.0292798	2.77038e-06	7.73645e-06	4.29052e-07	2.0053e-07	3.87798e-07	1.14306e-10	5.00295e-05	7.32317e-07	1.18125e-06	0.0831052	0.00964386	2.43536e-05	0.000155766	5.63604e-10	1.60478e-05	0.00170289	1.65028e-10	0.188244	0.00514302	0.011036	4.05453e-13	0.00641459	4.9017e-07	0.000771157	2.42128e-10	0.000123271	0.000617449	5.72834e-09	1.11512e-09	2.23759e-06	0
Apoa1	0.0683013	0.291084	0.558741	0.00957282	0.689421	0.31366	0.0619405	0.388396	0.00190481	0.181084	0.076936	0.182004	0.47989	0.97076	0.0414279	0.620785	0.00999561	0.272854	0.00908785	0.0424559	0.0379859	0.0587186	0.0580569	0.00239706	0.446416	0.0111933	0.151379	0.479987	0.71665	0.378174	0.408884	0.00326218	0.59041	0.304187	0.0101864	0.256601	0.756448	0.0845065	0.00126781	0.964354	7.96153e-05	0.0181111	0.000235435	0.0407835	0.539411	0.00179	0.0224078	0.215902	0.029435
Apoa2	0.714469	0.660453	0.892033	0.778765	0.917293	0.680407	0.260728	0.0838818	0.726407	0.59925	0.144921	0.223817	0.458854	0.594105	0.375559	0.362592	0.260509	0.926705	0.817713	0.296371	0.496815	0.69045	0.26363	0.548501	0.757784	0.329445	0.63247	0.743871	0.71139	0.870559	0.752118	0.977947	0.872802	0.779698	0.132712	0.0268801	0.932312	0.882741	0.821796	0.761447	0.73172	0.575654	0.198729	0.0101051	0.927213	0.664862	0.786318	0.604275	0.562189
Apoa4	0.00561555	0.0183997	0.0651954	0.0283405	0.000758252	0.0227105	0.0957306	0.0822209	0.0470243	0.00661811	0.174609	0.000119547	0.0250456	0.000633256	0.000996612	0.202937	1.07589e-05	0.0250579	0.00448498	4.7247e-06	4.00973e-05	0.00018214	0.00294552	1.467e-06	0.00116693	0.0125188	0.000939059	0.362181	0.000106376	0.00713467	0.000466034	0.00105768	2.0935e-06	0.000971344	3.59191e-09	0.259392	0.0117864	0.00263937	2.35706e-05	0.0634703	0.000905808	0.0696031	3.32453e-07	0.00492411	0.00851686	0.000149704	8.01391e-05	0.00242275	5.01525e-09
Apob	2.29815e-05	0.0111298	0.306716	2.9204e-06	0.00293184	0.0664636	0.000394183	0.0866179	3.44082e-06	0.00435493	0.000553007	1.91239e-06	0.0110759	0.00246056	2.18392e-08	0.480708	1.01858e-06	0.0605038	1.79521e-07	4.25996e-08	1.48541e-06	0.000195131	2.43932e-05	2.98218e-08	0.00165549	2.25747e-05	9.14952e-07	0.723788	0.0259197	0.000904663	0.000141573	6.7671e-08	1.73079e-06	0.00205694	1.10445e-12	0.860345	0.00100598	0.000131823	3.46834e-13	0.00269591	3.23625e-10	0.000898056	2.48246e-13	2.30261e-05	0.000132442	9.61354e-09	7.43316e-08	0.00013525	3.33343e-10
Apoc1	0.0535531	0.00215587	0.0219187	0.175948	0.000379786	0.109893	0.113971	0.039787	0.0409929	0.0037037	0.00338195	0.00561013	0.0165053	0.23121	0.015136	0.894362	0.00479905	0.210132	0.000975718	0.000661325	0.00919619	0.117045	0.0656933	2.35584e-05	0.00230032	0.190007	0.00489189	0.1523	0.000876855	0.0985196	0.00568218	0.000274057	0.0276798	0.0108166	8.80675e-06	0.0881778	0.00970286	0.0812185	0.00263664	0.595354	0.000430468	0.000510694	0.000819249	0.383224	0.12003	5.94769e-05	0.0873966	0.304067	0.00354956
Apoc3	0.00115592	0.0122595	1.6348e-05	2.26134e-05	0.0172621	0.466838	0.018398	0.130632	0.000537295	0.000740363	0.655485	7.71213e-06	0.539768	0.871873	3.59976e-06	0.599778	3.16443e-05	0.000491238	2.65563e-05	6.68001e-05	0.000367092	0.00181764	0.00014767	4.0604e-06	0.00883672	0.00419878	3.24537e-05	0.232829	0.00656788	0.0238628	0.00109034	2.069e-06	0.00597978	0.130855	8.88014e-07	0.630742	0.0050117	0.000218321	1.84861e-08	0.312114	5.52893e-06	0.000465162	6.51407e-08	0.040221	0.276082	0.000762428	3.44344e-05	0.0415429	6.24629e-07
Apoc4	3.3806e-10	0.0206527	0.00462156	6.77979e-06	3.939e-07	0.0021722	0.000776017	0.0780931	1.13431e-07	5.43821e-09	3.05895e-07	3.80312e-09	0.015571	0.0330901	6.18062e-10	0.038847	1.9188e-11	0.00252119	7.87708e-09	1.33718e-06	4.30722e-12	1.00453e-08	1.70983e-06	4.44089e-16	2.16904e-07	8.75866e-08	2.32259e-13	0.614301	1.32688e-07	8.89433e-06	2.96793e-06	1.97575e-12	2.24678e-05	1.03617e-05	0	0.722734	0.00288098	2.22566e-05	5.19584e-14	0.00441916	4.44089e-16	3.38388e-10	6.15952e-13	9.71893e-07	4.48418e-05	0	2.30067e-11	1.02568e-07	1.5633e-09
Apod	1.18488e-09	3.66293e-06	0.00222713	1.60155e-10	2.58803e-09	0.00253147	5.46111e-05	0.00548502	7.63611e-12	7.63064e-08	4.17828e-07	2.04468e-11	0.0222461	0.0130418	2.50022e-12	0.105485	3.55271e-15	1.1918e-05	7.60858e-12	2.4869e-14	5.15143e-14	2.67137e-11	2.80479e-07	0	2.15824e-08	1.01416e-08	1.35847e-12	0.624533	1.80857e-05	4.57739e-06	1.645e-06	4.44089e-16	1.25259e-08	0.000258762	0	0.598192	3.94694e-05	1.30963e-06	0	0.0136831	0	1.42015e-10	0	2.04012e-06	0.000102471	0	7.90106e-11	8.51693e-07	3.03713e-12
Apoe	9.72037e-06	0.0250328	0.429461	1.35866e-06	0.000648467	0.0704345	0.00930095	0.0354489	0.00197083	0.00111962	0.00710634	7.08726e-05	0.0364439	0.033844	4.34869e-06	0.617022	8.80465e-09	0.00923103	0.00131916	1.22916e-06	0.000295177	3.45569e-05	2.7552e-05	1.16763e-08	0.0412497	0.00500998	0.00034521	0.240611	0.0300568	0.00365647	0.000189699	1.10149e-05	2.09618e-05	0.00843288	9.01381e-11	0.589291	1.09354e-05	0.00744302	1.19623e-07	0.127247	3.51538e-08	0.000160995	2.74323e-09	0.00188864	0.0267756	0.000231856	9.45675e-05	0.00831574	1.02568e-07
Apoh	0.000322319	0.00123865	0.0012283	1.25814e-05	3.0355e-05	0.00713813	0.0180043	0.0177151	3.29382e-05	4.45522e-07	2.26188e-05	2.51426e-08	0.132763	0.00444981	2.85148e-06	0.822299	5.83673e-11	1.88502e-05	6.84901e-09	1.70962e-08	2.5884e-07	3.58212e-06	5.98094e-05	3.47022e-09	5.00027e-06	6.73334e-08	9.27065e-06	0.810711	0.000189192	0.00147756	0.000347698	2.11927e-09	1.3421e-06	0.00057556	5.90639e-14	0.00544573	5.46137e-05	0.000115345	1.09724e-09	0.225492	2.30449e-11	4.3647e-08	2.39215e-09	0.0101093	0.015793	1.27591e-07	1.25609e-07	0.011059	1.351e-07
Apom	1.22125e-13	0.00281977	0.00158619	5.23087e-07	5.51813e-08	0.00453767	1.23315e-06	0.166302	2.22045e-16	8.88848e-09	1.75875e-08	4.85079e-12	0.0151337	0.0156488	2.67684e-11	0.010442	5.01488e-12	6.90494e-05	1.17404e-07	5.40685e-09	4.44089e-16	3.85691e-12	1.01674e-07	1.23679e-13	2.56765e-10	1.25061e-07	1.11022e-15	0.509095	0.00142086	2.584e-10	1.53239e-05	0	7.76605e-06	7.34283e-05	0	0.835097	0.00101458	4.44549e-05	0	6.19671e-05	0	2.08722e-14	0	1.21628e-09	4.77652e-08	0	0	6.53029e-11	1.62274e-07
Apon	0.0747496	0.589309	0.830874	0.563814	0.251883	0.0113902	0.620074	0.0378283	0.819957	0.473086	0.630781	0.768927	0.0467498	0.210815	0.826933	0.539975	0.053738	0.212495	0.76752	0.465313	0.977264	0.518891	0.383044	0.617693	0.11629	0.281991	0.120242	0.947448	0.0560979	0.440375	0.00184217	0.329639	0.164988	0.566277	0.0233747	0.701734	0.564533	0.242922	0.494843	0.288906	0.43305	0.0186209	0.388566	0.580299	0.349772	0.147649	0.58785	0.948787	0.143872
Bpifa2	0.20597	0.113328	0.37671	2.97369e-11	0.160498	0.244459	0.00794251	0.0605018	0.00670743	0.507535	0.423169	0.000439251	0.320112	0.831294	0.123402	0.841069	0.179182	0.324369	0.0607322	0.0377358	0.0262442	0.039887	0.00358909	0.00225743	0.644872	0.261648	0.113256	0.0673846	0.478314	0.0451428	0.849426	0.00498848	0.95054	0.686123	0.0535723	0.667727	0.0101903	0.492024	0.000279713	0.0247604	0.0285217	0.327668	0.00325715	0.00125089	0.15163	0.118019	0.217021	0.0116946	0.00915852
C3	5.383e-06	0.0134889	0.441681	1.46879e-06	0.000259366	0.00845746	0.000511357	0.0866374	2.20584e-06	0.000565032	5.13704e-08	2.16247e-05	0.478127	0.0314926	0.000191252	0.842251	6.4565e-09	0.0511455	0.00047783	1.76513e-05	2.71746e-06	1.96946e-06	0.0002648	8.54234e-09	0.00303373	0.000556978	4.76488e-05	0.36513	0.0225536	0.000555603	5.50867e-06	8.98355e-06	0.000583936	0.0915504	1.08844e-10	0.590602	0.1403	0.0295738	7.75019e-10	0.00593368	4.52496e-10	7.08355e-06	1.59139e-12	2.52112e-07	1.30146e-06	6.80842e-11	3.38421e-07	0.000231688	5.03675e-06
Camp	7.56404e-08	2.30951e-05	0.00116692	1.40859e-05	2.05403e-06	0.0184874	2.78229e-05	0.0399323	5.97146e-10	4.0663e-07	3.10532e-08	1.78932e-08	0.0422155	0.00795015	2.59899e-08	0.191083	4.11799e-08	0.00143029	7.76852e-11	6.38207e-09	7.59393e-14	8.01714e-08	1.37546e-05	1.63691e-12	8.65283e-06	8.02309e-07	1.3419e-07	0.54287	4.69553e-05	8.59855e-07	0.000126735	4.04393e-10	9.9874e-06	0.000103148	9.32587e-15	0.00984269	0.000323638	9.58735e-07	5.10703e-15	0.0899469	4.44089e-16	7.24611e-10	2.26108e-12	6.7525e-05	0.000898571	1.11533e-12	7.84702e-07	0.000163999	9.0947e-07
Cd97	6.92776e-06	0.000535063	0.00275898	4.56768e-12	3.49785e-05	0.158116	0.000300057	0.0636339	5.24761e-10	1.09004e-06	3.23259e-05	4.10654e-08	0.0227954	0.061038	2.77435e-06	0.72947	2.02538e-07	0.00104793	5.47469e-09	9.59081e-09	7.23332e-10	1.92312e-08	2.84796e-06	1.99396e-13	0.000136191	7.78866e-05	7.69652e-07	0.834205	0.00506254	0.00222371	2.53738e-05	1.4896e-09	5.12686e-05	0.0263929	5.40146e-11	0.652496	0.00011903	7.59928e-05	1.55431e-15	0.0129171	1.95399e-14	9.57864e-07	3.4639e-14	3.49069e-05	7.09199e-05	5.68848e-09	3.75215e-07	0.000136484	1.01558e-07
Clu	5.84758e-09	8.7615e-06	0.000436388	1.47855e-09	1.48995e-08	0.00108771	0.00015898	0.00331245	8.87299e-10	2.43036e-06	3.69399e-07	5.86153e-12	0.00766908	0.00562903	1.17996e-09	0.492377	2.35367e-14	0.000232249	9.97575e-11	1.54967e-11	1.54766e-10	2.6354e-11	3.81178e-07	0	4.99755e-07	1.75613e-07	1.34787e-08	0.75931	6.32359e-05	7.98391e-05	6.08521e-10	4.50751e-14	1.21117e-08	0.000575768	0	0.608789	0.000510386	2.47144e-05	0	0.0276215	0	1.20445e-10	0	1.10746e-05	0.000242325	1.55431e-14	1.71624e-08	2.61113e-05	1.04952e-11
Cst6	6.69996e-10	0.000224197	0.0990242	0.00028786	2.04148e-06	0.00359993	0.0552329	0.028582	2.88525e-10	4.78757e-06	3.5953e-08	1.37352e-07	0.232661	0.0643203	3.7062e-05	0.122368	3.75589e-08	0.0174426	4.45443e-05	5.36314e-09	1.64973e-08	1.9156e-06	0.000225015	1.48616e-10	1.37318e-05	8.23582e-06	3.1594e-07	0.927113	0.00055118	5.33567e-05	3.18651e-05	2.81812e-11	1.83643e-05	0.0317823	1.24345e-14	0.838857	0.0117347	4.28262e-05	2.25932e-08	0.036841	1.70606e-11	4.71067e-08	1.15268e-11	8.92668e-06	0.000301885	2.17293e-12	7.27266e-09	2.32054e-05	5.499e-06
H2-Q10	0.00158182	0.0138234	6.04727e-05	0.00919392	0.000209685	0.0485624	0.131274	0.0189411	0.000280208	6.00955e-05	0.00202127	0.000539354	0.0314093	0.142683	0.00144941	0.789305	0.000815537	0.000169172	0.0199981	0.000747775	0.000508228	0.00172422	0.0996497	1.3933e-06	4.23959e-07	0.0095439	8.36237e-06	0.664813	0.00880301	0.00188159	0.000218192	1.48901e-05	0.0157691	0.419045	4.65393e-07	0.295244	0.00577513	0.00815958	0.00177944	0.392334	0.000124939	0	2.45275e-05	0.0466354	0.039003	4.9095e-08	0.00589216	0.017401	0.00994627
Lcat	1.91925e-08	0.0136307	0.369866	0.00030097	8.34827e-06	0.00136195	2.33348e-05	0.607982	1.95598e-07	2.92577e-05	1.89314e-06	1.3799e-09	0.0344716	0.00242775	1.49969e-06	0.0161858	9.74211e-06	0.0102386	3.41551e-05	0.00455459	3.84413e-09	7.13448e-08	1.86164e-05	2.74771e-07	4.6988e-06	1.07418e-05	1.35083e-11	0.149935	4.20626e-05	2.94253e-05	7.36312e-06	1.59734e-09	3.87637e-06	0.000172891	7.78266e-11	0.877909	0.126286	4.81214e-05	6.33729e-09	0.00455977	1.50122e-09	2.96966e-06	4.82658e-08	7.40587e-05	7.96508e-06	6.12843e-14	1.10973e-09	8.51693e-07	2.79379e-06
Mug1	5.75056e-08	0.00181144	3.97648e-05	0.000311911	1.76294e-08	0.00963316	0.000207436	0.00469093	2.29024e-10	6.91708e-05	2.77956e-08	4.81344e-11	0.117925	0.0326204	2.8443e-06	0.0936927	5.01821e-14	0.000948488	7.79565e-09	4.42717e-10	2.46205e-09	1.42275e-09	5.28328e-05	4.43601e-12	3.42071e-10	2.79848e-07	3.29329e-07	0.889517	5.66974e-06	0.000652961	3.48444e-08	1.2057e-13	9.31478e-06	0.000247161	4.44089e-16	0.396979	0.00462479	3.50096e-05	7.67986e-12	0.05556	3.01981e-14	1.69318e-08	2.01816e-12	5.82257e-05	7.24229e-05	3.30846e-14	1.47239e-08	8.35547e-05	4.31485e-09
Napsa	0.0135663	0.806606	0.661097	0.0658886	0.00244847	0.00110556	0.00913791	0.961402	0.0206987	0.00248623	0.00310501	2.72178e-05	0.0176957	0.001188	0.000231214	0.0814517	0.000464745	0.0348642	5.25655e-06	0.133408	8.68392e-05	0.000249091	0.00108551	0.000105331	0.0141818	0.00677389	0.000165511	0.0154051	0.00899725	0.00406482	0.000449988	5.65411e-05	0.00279478	0.00161412	5.01625e-05	0.168211	0.189338	9.84748e-06	4.47696e-06	1.22626e-05	3.18431e-06	0.0039814	3.57045e-05	0.000104936	0.000187242	3.62974e-06	1.21432e-07	6.62526e-06	0.00218927
Pcyox1	1.15141e-08	0.00114547	0.00487972	2.2397e-08	3.39009e-05	0.105192	7.45456e-05	0.0120044	1.0408e-09	0.000100997	5.03633e-06	1.18341e-09	0.0378889	0.0216012	2.1504e-06	0.0999106	1.27832e-07	0.00104125	1.71994e-08	2.06679e-08	3.2532e-09	2.47876e-07	0.00037651	4.63482e-09	6.94548e-05	2.89655e-07	1.70751e-07	0.751929	9.78561e-05	0.00043666	0.00252558	4.73399e-13	6.29018e-06	0.00139063	1.56541e-13	0.277548	0.000569515	2.8308e-08	1.74083e-13	0.0777054	0	3.31217e-07	3.08143e-09	0.0029724	0.00362095	5.85521e-10	1.02636e-06	0.000605685	9.31966e-09
Pltp	0.000592592	0.205846	0.111051	0.233839	0.000439293	0.00184912	0.261126	0.00316677	0.000162342	0.000524606	0.00106397	0.000884822	0.0548262	0.0287482	0.027413	0.535686	1.45827e-10	0.0905222	0.000443373	0.000291588	0.00392474	0.000449057	0.50235	2.88961e-05	5.99736e-07	3.45349e-06	0.000238075	0.667504	3.17266e-06	0.0588038	1.43327e-06	2.00475e-05	0.00015293	0.0166196	1.21934e-10	0.0648082	0.269099	0.000167811	3.34004e-05	0.413865	6.76283e-06	4.60031e-06	9.26894e-07	0.0147615	0.0639424	1.22312e-07	0.000342359	0.0373334	0.000131181
Pon1	3.33067e-15	0.000308932	0.000445889	2.18975e-08	8.96718e-08	0.00950665	2.56953e-05	0.341266	5.5623e-10	1.14506e-06	2.82999e-06	8.35909e-12	0.0201499	0.0226413	2.31726e-12	0.0089625	3.54959e-10	0.000615175	1.02465e-08	6.06394e-08	4.59188e-13	1.93011e-08	1.28614e-08	4.44089e-16	4.45477e-08	1.1052e-07	4.57634e-13	0.147203	8.13398e-05	3.26246e-06	3.57961e-05	0	3.99033e-07	0.000252404	0	0.80053	0.00268341	3.09377e-06	0	0.00307267	0	1.81223e-07	0	9.35178e-08	6.1468e-06	0	3.0882e-12	1.48677e-09	2.81299e-10
Psap	0.000116894	0.00730106	0.00518917	0.00735887	9.83294e-07	0.0179351	0.0330329	0.000754784	1.00063e-05	2.99429e-05	0.00156845	8.49953e-07	0.430875	0.0246236	1.94225e-09	0.940991	1.52012e-07	0.000795782	1.70051e-08	6.07334e-07	2.10329e-06	0.00101332	0.00342911	1.39843e-09	4.55328e-07	0.000104276	5.58532e-08	0.512075	6.92316e-09	0.00252547	0.0002608	2.09227e-08	3.83297e-06	0.00179002	2.18758e-12	0.062831	0.0243495	3.77476e-15	3.39668e-09	0.14102	1.42109e-14	2.10421e-10	6.33752e-08	0.0505538	0.0028355	7.37144e-12	1.31432e-06	0.0136668	6.61798e-06
Saa1	1.20296e-05	0.00660542	0.917942	0.00044947	0.00641569	0.00880707	4.32311e-05	0.637223	3.52049e-05	0.0108434	0.000985831	0.000147894	0.0578708	0.00385596	0.000103781	0.182268	0.00257641	0.00563102	0.031141	0.00955063	0.00024638	0.000130624	0.000231621	0.00183114	0.0216266	8.5759e-06	0.00095248	0.930173	0.289003	0.00219439	0.00205694	5.09416e-06	0.00671199	0.0598562	6.55131e-06	0.420599	0.037426	0.0148809	0.00026191	0.0189257	3.26688e-06	1.94954e-06	1.39203e-06	0.000531667	0.0171552	8.39945e-07	0.000154602	0.000899759	0.00235234
Saa2	2.2479e-05	0.315466	0.964756	0.00405237	0.00172087	0.0375929	0.00205145	0.971684	0.00731757	0.00444475	0.00323808	0.000570535	0.0434808	0.0193223	0.00249987	0.531353	0.011362	0.0446676	0.00929932	0.0477113	0.000376133	0.00554475	0.000619516	0.0269017	0.422439	0.00879901	0.000837477	0.650754	0.421216	0.0345444	0.0382461	6.07148e-06	0.0270677	0.31085	0.00020822	0.360047	0.135024	0.000389308	0.00163295	0.0477429	1.10309e-05	0.000198733	0.00015154	0.0077583	0.014476	0.000132353	0.00332076	0.0113758	0.0477354
Saa4	3.77028e-06	0.00950504	0.0294396	0.0020413	1.85276e-06	0.0511402	0.000653754	0.090773	3.23358e-06	0.00116095	0.000103859	4.80402e-07	0.147689	0.0291979	6.83849e-09	0.0873949	2.15045e-08	0.00095657	2.44415e-09	4.24827e-07	1.3463e-06	4.50172e-08	3.64784e-05	4.46468e-09	1.02085e-07	4.08705e-06	2.48108e-07	0.679779	2.55645e-06	5.95708e-05	9.52048e-05	6.13359e-10	9.87663e-09	4.21568e-05	6.39488e-14	0.72175	0.110514	9.67275e-08	2.26617e-09	0.0191674	2.20779e-10	1.02449e-08	4.2693e-11	2.55438e-05	0.00030764	4.52705e-12	2.43281e-08	0.000215616	5.1716e-08
Tfpi	1.95707e-08	0.000188173	0.00209104	1.38158e-06	3.14082e-07	0.00526086	0.000149423	0.00815365	1.45147e-10	6.80263e-07	7.89698e-05	7.97094e-07	0.0321289	0.0157862	1.06929e-08	0.310926	1.63425e-13	0.000879702	1.34769e-08	2.49422e-10	9.16934e-08	3.6808e-10	1.28145e-07	3.31373e-11	1.7615e-06	9.3359e-09	1.14005e-10	0.729806	3.16623e-05	8.91743e-05	7.46032e-10	1.93507e-10	2.25506e-09	0.0150806	2.22045e-16	0.678922	0.00933146	3.77521e-05	3.69482e-13	0.049236	6.93001e-13	1.44978e-07	4.44089e-16	1.67439e-05	0.00287508	5.85088e-13	7.46307e-09	1.24944e-05	6.4665e-09
Tfrc	0.000278865	0.000683375	0.00135131	0.000281503	0.000431945	0.132595	0.00351496	0.567293	0.0209428	0.000413685	0.0542668	0.000129288	0.0237692	0.00485815	4.81327e-08	0.0593818	0.113293	0.00985588	6.4578e-05	0.00117596	3.71226e-05	0.000229108	0.000226176	3.22426e-06	2.71474e-07	0.00736659	5.66742e-07	0.096278	0.00509026	0.000190324	0.0398674	0.000104971	2.24154e-05	0.00580026	1.11208e-07	0.987261	0.952967	6.77624e-05	3.97612e-07	0.00887174	1.66411e-05	0.000103735	1.376e-06	0.00552978	4.32188e-05	2.07781e-06	2.95379e-06	2.49584e-05	1.71661e-05
Vtn	6.55032e-14	0.00034949	0.045782	1.19848e-07	3.11713e-07	0.00174612	4.6709e-08	0.246486	2.13557e-09	6.10505e-09	1.04879e-07	2.30682e-10	0.000678158	4.39333e-05	2.75779e-13	0.00743142	1.78749e-09	0.00414784	5.18544e-09	1.03296e-07	2.27884e-12	4.91696e-11	8.07806e-10	2.45137e-12	5.46908e-07	7.72345e-08	8.88178e-16	0.0202457	0.000637916	1.27806e-07	1.4882e-07	8.88178e-15	5.15441e-11	0.0018544	0	0.504423	0.00477352	5.28806e-06	0	3.55274e-06	7.10543e-15	1.1355e-06	0	1.5161e-09	1.91169e-07	0	0	8.12683e-14	9.76996e-15
m.hdl.size	0.6067	0.80281	0.719919	0.890052	0.718582	0.87664	0.592865	0.296062	0.752721	0.0567892	0.00143759	0.676888	0.0414976	0.189751	0.199703	0.144486	0.0711578	0.441381	0.314767	0.898339	0.617546	0.990146	0.212859	0.866265	0.728647	0.307894	0.029414	0.0148983	0.529843	0.106614	0.508212	0.918313	0.216576	0.510287	0.522341	0.0184125	0.349927	0.909679	0.449436	0.208561	0.353612	0.21934	0.866651	0.723117	0.972259	0.363566	0.3414	0.0724717	0.904413
l.hdl.size	0.622664	0.630225	0.897504	0.0893725	0.732945	0.667946	0.318067	0.360499	0.987148	0.798654	0.161093	0.619918	0.0744832	0.183732	0.413394	0.135683	0.429596	0.934518	0.37621	0.723586	0.83645	0.967604	0.0062083	0.282857	0.725118	0.305285	0.254915	0.00165137	0.11807	0.365535	0.490493	0.111419	0.881841	0.320067	0.809507	0.00241056	0.825487	0.933878	0.0400905	0.110599	0.955697	0.144074	0.226682	0.0378788	0.700058	0.639023	0.0946381	0.0126666	0.294303
plus. cAMP	0.465725	0.449919	0.291934	0.0419409	0.399706	0.711776	0.0031059	0.17778	0.939389	0.0576298	0.686706	0.339441	0.00542862	0.00353401	0.0086225	0.0405609	0.974003	0.817985	0.0328167	0.296183	0.157988	0.0320478	0.000132612	0.332889	0.659164	0.111747	0.0153503	0.00028308	0.438687	0.00625959	0.474546	0.117926	0.049331	0.313638	0.311239	0.0249383	0.799573	0.298619	0.00456774	0.00803942	0.320246	0.37255	0.0325784	0.0117072	0.093352	0.33676	0.000165856	0.00181535	0.000208902
min. cAMP	0.535712	0.582331	0.631451	0.00761842	0.405643	0.911288	0.0144643	0.482388	0.575011	0.0938346	0.262718	0.257804	0.0863464	0.0678199	0.00321312	0.12158	0.820767	0.483875	0.00428994	0.322467	0.141033	0.189451	0.000440308	0.0858281	0.414534	0.31124	0.00380602	3.43445e-05	0.673784	0.0638548	0.243693	0.0523986	0.0140952	0.149773	0.294718	0.0284377	0.93553	0.0190053	0.000839274	0.017354	0.185638	0.475776	0.0161561	0.0425426	0.190326	0.303655	0.000566132	0.000801588	0.0055033
delta 774	0.847918	0.935794	0.0728207	0.642312	0.895002	0.914032	0.471139	0.206901	0.431616	0.766358	0.169154	0.996807	0.475314	0.247795	0.125663	0.630235	0.498843	0.607752	0.0759185	0.557529	0.900465	0.302048	0.917836	0.361018	0.626335	0.424817	0.305152	0.44319	0.162089	0.663704	0.620657	0.718612	0.417918	0.196635	0.719073	0.590047	0.554106	0.0277826	0.23472	0.656924	0.270698	0.708348	0.3457	0.969236	0.628356	0.666296	0.561085	0.331547	0.291573
plus.MF	0.172516	0.479901	0.987469	0.0146867	0.838375	0.405805	0.000711359	0.757612	0.347115	0.00201238	0.612098	0.0321447	0.0218395	0.00462539	6.52036e-05	0.0371286	0.141565	0.491561	6.15823e-05	0.0514253	0.000622611	0.0196951	6.49752e-06	0.00999184	0.158636	0.0297206	0.00025741	0.0253514	0.174165	0.00993177	0.169911	0.00973334	8.87143e-05	0.00331622	0.0299683	0.838345	0.774433	0.00131186	4.97033e-06	0.0276918	0.00789698	0.957788	0.00193719	0.0100897	0.0874431	0.0347694	2.82312e-05	0.00231261	1.92598e-05
min.MF	0.118415	0.272403	0.382036	0.00408951	0.481382	0.325263	0.00608395	0.735243	0.358299	0.028028	0.54771	0.178241	0.0466324	0.023427	0.000518946	0.212226	0.793281	0.62264	0.000110707	0.244963	0.0242746	0.148152	0.000459793	0.0146104	0.305651	0.142214	0.00103773	8.71785e-05	0.556101	0.0354325	0.120135	0.0198038	0.00306646	0.053514	0.177857	0.218703	0.853648	0.00556577	2.17754e-05	0.0281785	0.0313251	0.448383	0.0023544	0.042179	0.241678	0.144972	0.000140851	0.00172003	0.000542725
delta BHK	0.573253	0.680445	0.0764687	0.326292	0.835198	0.979701	0.917485	0.579485	0.738469	0.949857	0.205231	0.516594	0.604291	0.827213	0.410849	0.272516	0.176004	0.966098	0.319818	0.333123	0.696331	0.721311	0.61429	0.655045	0.507163	0.333234	0.581826	0.0554905	0.307258	0.942131	0.341158	0.943741	0.834657	0.716763	0.463252	0.0929737	0.0653443	0.784059	0.383226	0.282499	0.981387	0.213929	0.709597	0.901822	0.639963	0.66089	0.46874	0.381531	0.568013
HDL-C	0.212441	0.28679	0.833192	0.27677	0.0253082	0.938604	0.727799	0.0442178	0.979	0.918357	0.0214758	0.910288	0.0334571	0.107331	0.878801	0.603233	0.398867	0.789861	0.627115	0.951251	0.753219	0.324602	0.823591	0.942062	0.714915	0.874727	0.161083	0.00144688	0.991311	0.378134	0.282511	0.716283	0.925231	0.831101	0.75901	0.0475161	0.854049	0.972844	0.238107	0.0920196	0.466598	0.113661	0.398383	0.138752	0.94388	0.973081	0.190727	0.0533112	0.135251
[truncated: 41 more columns]

## Sheet: N_yeast_spearm
	F10	Rab1A	Igfals	C4bpa	Gm94	Hbb.b2	Fgb	Ihh	Egfr	Abpa7	Itgb1	Gm5938	Hbbt1	Hbb.b1	Ighm	Tf	Gpld1	Scgb1b2	Serpinc1	Pon3	Rbp4	Clec14a	Fgg	Ifi27l2b	Arsg	Dmkn	Plg	Serpina1a	Apoa5	Hba	Icam1	Obp1a	Pf4	Ppic	Antxr1	Apoc2	C4b	Ctsd	Fga	Gc	Grn	H2.Q4	Sell	Serpina3k	Ttr	Vcam1	Ahsg	Alb	Antxr2
F10	75	60	63	63	63	66	67	65	69	68	70	69	69	71	69	71	68	68	70	71	72	73	73	73	74	74	74	72	73	74	73	73	74	73	75	74	74	74	74	75	75	74	75	74	74	74	75	75	75
Rab1A	60	75	63	66	62	62	65	65	67	67	67	71	67	68	69	69	69	72	71	73	70	72	72	72	72	74	73	73	75	74	74	73	75	74	75	75	74	74	74	75	74	74	75	74	74	74	75	75	75
Igfals	63	63	76	63	65	66	65	65	69	67	70	69	68	72	70	69	70	72	71	73	72	74	72	73	74	74	75	74	76	76	75	74	75	75	76	76	75	75	75	76	75	76	76	75	75	76	76	76	76
C4bpa	63	66	63	78	65	65	68	68	71	69	71	69	70	71	72	72	73	71	74	74	73	76	74	74	76	77	76	75	76	77	76	76	76	76	78	77	77	77	78	77	77	77	78	77	77	77	78	78	78
Gm94	63	62	65	65	78	70	69	68	71	69	68	72	69	74	71	73	71	72	72	73	74	75	74	75	76	76	78	76	77	76	76	77	77	77	77	77	77	77	78	78	78	77	77	77	77	78	78	78	78
Hbb-b2	66	62	66	65	70	79	70	66	71	71	71	70	70	79	72	75	73	73	74	74	75	77	77	77	77	77	78	76	77	78	77	77	77	77	78	78	78	78	78	78	79	79	78	79	78	78	79	79	79
Fgb	67	65	65	68	69	70	80	70	71	71	70	72	72	75	74	76	75	73	74	76	77	78	79	77	77	78	78	77	78	78	78	78	79	78	79	79	79	79	80	80	80	79	79	79	79	79	80	80	80
Ihh	65	65	65	68	68	66	70	80	69	69	73	73	72	72	74	73	74	74	74	76	77	77	76	77	77	77	77	80	80	78	79	79	78	79	79	80	79	79	80	79	79	79	79	79	79	79	80	80	80
Egfr	69	67	69	71	71	71	71	69	81	73	74	73	71	77	74	77	74	74	75	76	76	78	78	79	80	79	81	78	79	79	79	79	80	79	80	80	80	80	80	81	81	80	80	80	80	81	81	81	81
Abpa7	68	67	67	69	69	71	71	69	73	82	73	74	73	76	77	76	75	76	77	79	77	80	80	79	80	81	80	79	80	81	80	80	80	80	82	81	81	81	81	81	82	81	82	82	81	81	82	82	82
Itgb1	70	67	70	71	68	71	70	73	74	73	82	74	74	77	76	76	76	75	77	78	79	80	78	79	81	80	80	80	80	82	80	81	80	80	82	81	81	81	81	81	81	82	82	81	81	81	82	82	82
Gm5938	69	71	69	69	72	70	72	73	73	74	74	83	76	76	78	76	76	78	78	79	79	80	81	80	80	81	81	82	82	82	81	83	83	82	83	82	82	82	82	83	82	82	83	82	82	82	83	83	83
Hbbt1	69	67	68	70	69	70	72	72	71	73	74	76	83	76	75	75	76	78	78	78	79	79	80	79	80	80	80	81	82	81	81	81	82	82	82	82	82	82	82	82	82	82	82	82	82	82	83	83	83
Hbb-b1	71	68	72	71	74	79	75	72	77	76	77	76	76	85	77	80	79	79	80	80	81	83	82	83	83	83	84	82	83	84	83	83	83	83	84	84	84	84	84	84	85	85	84	84	84	84	85	85	85
Ighm	69	69	70	72	71	72	74	74	74	77	76	78	75	77	85	78	78	78	79	81	80	83	81	81	82	83	83	83	83	84	83	84	84	83	85	84	84	84	84	85	84	84	85	85	84	84	85	85	85
Tf	71	69	69	72	73	75	76	73	77	76	76	76	75	80	78	85	78	78	79	80	81	82	83	83	83	83	83	82	83	83	83	83	83	83	84	84	84	84	85	84	85	84	84	84	84	84	85	85	85
Gpld1	68	69	70	73	71	73	75	74	74	75	76	76	76	79	78	78	86	79	79	82	82	83	82	82	83	83	83	83	84	85	84	84	84	84	85	85	85	85	85	85	85	86	85	85	85	85	86	86	86
Scgb1b2	68	72	72	71	72	73	73	74	74	76	75	78	78	79	78	78	79	86	81	81	81	82	82	82	83	83	83	84	85	84	84	84	85	85	85	85	85	85	85	85	85	85	85	85	85	85	86	86	86
Serpinc1	70	71	71	74	72	74	74	74	75	77	77	78	78	80	79	79	79	81	86	82	81	84	82	82	83	86	83	83	84	85	84	84	85	84	86	85	85	85	85	85	86	85	86	85	85	85	86	86	86
Pon3	71	73	73	74	73	74	76	76	76	79	78	79	78	80	81	80	82	81	82	88	83	85	85	84	85	86	85	85	87	87	87	86	86	86	88	88	87	87	87	87	87	87	88	87	87	87	88	88	88
Rbp4	72	70	72	73	74	75	77	77	76	77	79	79	79	81	80	81	82	81	81	83	88	84	84	84	85	85	85	85	86	86	86	86	86	86	87	87	87	87	87	87	87	87	87	87	87	87	88	88	88
Clec14a	73	72	74	76	75	77	78	77	78	80	80	80	79	83	83	82	83	82	84	85	84	89	85	85	86	88	86	86	87	89	87	87	87	87	89	88	88	88	88	88	89	89	89	88	88	88	89	89	89
Fgg	73	72	72	74	74	77	79	76	78	80	78	81	80	82	81	83	82	82	82	85	84	85	89	86	86	86	86	86	87	87	87	87	87	87	88	88	88	88	88	88	88	88	88	88	88	88	89	89	89
Ifi27l2b	73	72	73	74	75	77	77	77	79	79	79	80	79	83	81	83	82	82	82	84	84	85	86	89	87	86	87	87	87	87	87	87	87	87	88	88	88	88	88	88	88	88	88	88	88	88	89	89	89
Arsg	74	72	74	76	76	77	77	77	80	80	81	80	80	83	82	83	83	83	83	85	85	86	86	87	90	87	88	87	88	88	88	88	88	88	89	89	89	89	89	89	89	89	89	89	89	89	90	90	90
Dmkn	74	74	74	77	76	77	78	77	79	81	80	81	80	83	83	83	83	83	86	86	85	88	86	86	87	90	87	87	88	89	88	88	88	88	90	89	89	89	89	89	90	89	90	89	89	89	90	90	90
Plg	74	73	75	76	78	78	78	77	81	80	80	81	80	84	83	83	83	83	83	85	85	86	86	87	88	87	90	87	88	88	88	88	89	88	89	89	89	89	89	90	89	89	89	89	89	89	90	90	90
Serpina1a	72	73	74	75	76	76	77	80	78	79	80	82	81	82	83	82	83	84	83	85	85	86	86	87	87	87	87	90	89	88	88	89	88	89	89	89	89	89	89	89	89	89	89	89	89	89	90	90	90
Apoa5	73	75	76	76	77	77	78	80	79	80	80	82	82	83	83	83	84	85	84	87	86	87	87	87	88	88	88	89	91	89	90	89	89	90	90	91	90	90	90	90	90	90	90	90	90	90	91	91	91
Hba	74	74	76	77	76	78	78	78	79	81	82	82	81	84	84	83	85	84	85	87	86	89	87	87	88	89	88	88	89	91	89	89	89	89	91	90	90	90	90	90	90	91	91	90	90	90	91	91	91
Icam1	73	74	75	76	76	77	78	79	79	80	80	81	81	83	83	83	84	84	84	87	86	87	87	87	88	88	88	88	90	89	91	89	89	89	90	91	90	91	90	90	90	90	90	90	90	90	91	91	91
Obp1a	73	73	74	76	77	77	78	79	79	80	81	83	81	83	84	83	84	84	84	86	86	87	87	87	88	88	88	89	89	89	89	91	89	89	90	90	90	90	90	90	90	90	90	90	90	90	91	91	91
Pf4	74	75	75	76	77	77	79	78	80	80	80	83	82	83	84	83	84	85	85	86	86	87	87	87	88	88	89	88	89	89	89	89	91	89	90	90	90	90	90	91	90	90	90	90	90	90	91	91	91
Ppic	73	74	75	76	77	77	78	79	79	80	80	82	82	83	83	83	84	85	84	86	86	87	87	87	88	88	88	89	90	89	89	89	89	91	90	90	90	90	90	90	90	90	90	90	90	90	91	91	91
Antxr1	75	75	76	78	77	78	79	79	80	82	82	83	82	84	85	84	85	85	86	88	87	89	88	88	89	90	89	89	90	91	90	90	90	90	92	91	91	91	91	91	91	91	92	91	91	91	92	92	92
Apoc2	74	75	76	77	77	78	79	80	80	81	81	82	82	84	84	84	85	85	85	88	87	88	88	88	89	89	89	89	91	90	91	90	90	90	91	92	91	91	91	91	91	91	91	91	91	91	92	92	92
C4b	74	74	75	77	77	78	79	79	80	81	81	82	82	84	84	84	85	85	85	87	87	88	88	88	89	89	89	89	90	90	90	90	90	90	91	91	92	91	91	91	91	91	91	91	91	91	92	92	92
Ctsd	74	74	75	77	77	78	79	79	80	81	81	82	82	84	84	84	85	85	85	87	87	88	88	88	89	89	89	89	90	90	91	90	90	90	91	91	91	92	91	91	91	91	91	91	91	91	92	92	92
Fga	74	74	75	78	78	78	80	80	80	81	81	82	82	84	84	85	85	85	85	87	87	88	88	88	89	89	89	89	90	90	90	90	90	90	91	91	91	91	92	91	91	91	91	91	91	91	92	92	92
Gc	75	75	76	77	78	78	80	79	81	81	81	83	82	84	85	84	85	85	85	87	87	88	88	88	89	89	90	89	90	90	90	90	91	90	91	91	91	91	91	92	91	91	91	91	91	91	92	92	92
Grn	75	74	75	77	78	79	80	79	81	82	81	82	82	85	84	85	85	85	86	87	87	89	88	88	89	90	89	89	90	90	90	90	90	90	91	91	91	91	91	91	92	91	91	91	91	91	92	92	92
H2-Q4	74	74	76	77	77	79	79	79	80	81	82	82	82	85	84	84	86	85	85	87	87	89	88	88	89	89	89	89	90	91	90	90	90	90	91	91	91	91	91	91	91	92	91	91	91	91	92	92	92
Sell	75	75	76	78	77	78	79	79	80	82	82	83	82	84	85	84	85	85	86	88	87	89	88	88	89	90	89	89	90	91	90	90	90	90	92	91	91	91	91	91	91	91	92	91	91	91	92	92	92
Serpina3k	74	74	75	77	77	79	79	79	80	82	81	82	82	84	85	84	85	85	85	87	87	88	88	88	89	89	89	89	90	90	90	90	90	90	91	91	91	91	91	91	91	91	91	92	91	91	92	92	92
Ttr	74	74	75	77	77	78	79	79	80	81	81	82	82	84	84	84	85	85	85	87	87	88	88	88	89	89	89	89	90	90	90	90	90	90	91	91	91	91	91	91	91	91	91	91	92	91	92	92	92
Vcam1	74	74	76	77	78	78	79	79	81	81	81	82	82	84	84	84	85	85	85	87	87	88	88	88	89	89	89	89	90	90	90	90	90	90	91	91	91	91	91	91	91	91	91	91	91	92	92	92	92
Ahsg	75	75	76	78	78	79	80	80	81	82	82	83	83	85	85	85	86	86	86	88	88	89	89	89	90	90	90	90	91	91	91	91	91	91	92	92	92	92	92	92	92	92	92	92	92	92	93	93	93
Alb	75	75	76	78	78	79	80	80	81	82	82	83	83	85	85	85	86	86	86	88	88	89	89	89	90	90	90	90	91	91	91	91	91	91	92	92	92	92	92	92	92	92	92	92	92	92	93	93	93
Antxr2	75	75	76	78	78	79	80	80	81	82	82	83	83	85	85	85	86	86	86	88	88	89	89	89	90	90	90	90	91	91	91	91	91	91	92	92	92	92	92	92	92	92	92	92	92	92	93	93	93
Apoa1	75	75	76	78	78	79	80	80	81	82	82	83	83	85	85	85	86	86	86	88	88	89	89	89	90	90	90	90	91	91	91	91	91	91	92	92	92	92	92	92	92	92	92	92	92	92	93	93	93
Apoa2	75	75	76	78	78	79	80	80	81	82	82	83	83	85	85	85	86	86	86	88	88	89	89	89	90	90	90	90	91	91	91	91	91	91	92	92	92	92	92	92	92	92	92	92	92	92	93	93	93
Apoa4	75	75	76	78	78	79	80	80	81	82	82	83	83	85	85	85	86	86	86	88	88	89	89	89	90	90	90	90	91	91	91	91	91	91	92	92	92	92	92	92	92	92	92	92	92	92	93	93	93
Apob	75	75	76	78	78	79	80	80	81	82	82	83	83	85	85	85	86	86	86	88	88	89	89	89	90	90	90	90	91	91	91	91	91	91	92	92	92	92	92	92	92	92	92	92	92	92	93	93	93
Apoc1	75	75	76	78	78	79	80	80	81	82	82	83	83	85	85	85	86	86	86	88	88	89	89	89	90	90	90	90	91	91	91	91	91	91	92	92	92	92	92	92	92	92	92	92	92	92	93	93	93
Apoc3	75	75	76	78	78	79	80	80	81	82	82	83	83	85	85	85	86	86	86	88	88	89	89	89	90	90	90	90	91	91	91	91	91	91	92	92	92	92	92	92	92	92	92	92	92	92	93	93	93
Apoc4	75	75	76	78	78	79	80	80	81	82	82	83	83	85	85	85	86	86	86	88	88	89	89	89	90	90	90	90	91	91	91	91	91	91	92	92	92	92	92	92	92	92	92	92	92	92	93	93	93
Apod	75	75	76	78	78	79	80	80	81	82	82	83	83	85	85	85	86	86	86	88	88	89	89	89	90	90	90	90	91	91	91	91	91	91	92	92	92	92	92	92	92	92	92	92	92	92	93	93	93
Apoe	75	75	76	78	78	79	80	80	81	82	82	83	83	85	85	85	86	86	86	88	88	89	89	89	90	90	90	90	91	91	91	91	91	91	92	92	92	92	92	92	92	92	92	92	92	92	93	93	93
Apoh	75	75	76	78	78	79	80	80	81	82	82	83	83	85	85	85	86	86	86	88	88	89	89	89	90	90	90	90	91	91	91	91	91	91	92	92	92	92	92	92	92	92	92	92	92	92	93	93	93
Apom	75	75	76	78	78	79	80	80	81	82	82	83	83	85	85	85	86	86	86	88	88	89	89	89	90	90	90	90	91	91	91	91	91	91	92	92	92	92	92	92	92	92	92	92	92	92	93	93	93
Apon	75	75	76	78	78	79	80	80	81	82	82	83	83	85	85	85	86	86	86	88	88	89	89	89	90	90	90	90	91	91	91	91	91	91	92	92	92	92	92	92	92	92	92	92	92	92	93	93	93
Bpifa2	75	75	76	78	78	79	80	80	81	82	82	83	83	85	85	85	86	86	86	88	88	89	89	89	90	90	90	90	91	91	91	91	91	91	92	92	92	92	92	92	92	92	92	92	92	92	93	93	93
C3	75	75	76	78	78	79	80	80	81	82	82	83	83	85	85	85	86	86	86	88	88	89	89	89	90	90	90	90	91	91	91	91	91	91	92	92	92	92	92	92	92	92	92	92	92	92	93	93	93
Camp	75	75	76	78	78	79	80	80	81	82	82	83	83	85	85	85	86	86	86	88	88	89	89	89	90	90	90	90	91	91	91	91	91	91	92	92	92	92	92	92	92	92	92	92	92	92	93	93	93
Cd97	75	75	76	78	78	79	80	80	81	82	82	83	83	85	85	85	86	86	86	88	88	89	89	89	90	90	90	90	91	91	91	91	91	91	92	92	92	92	92	92	92	92	92	92	92	92	93	93	93
Clu	75	75	76	78	78	79	80	80	81	82	82	83	83	85	85	85	86	86	86	88	88	89	89	89	90	90	90	90	91	91	91	91	91	91	92	92	92	92	92	92	92	92	92	92	92	92	93	93	93
Cst6	75	75	76	78	78	79	80	80	81	82	82	83	83	85	85	85	86	86	86	88	88	89	89	89	90	90	90	90	91	91	91	91	91	91	92	92	92	92	92	92	92	92	92	92	92	92	93	93	93
H2-Q10	75	75	76	78	78	79	80	80	81	82	82	83	83	85	85	85	86	86	86	88	88	89	89	89	90	90	90	90	91	91	91	91	91	91	92	92	92	92	92	92	92	92	92	92	92	92	93	93	93
Lcat	75	75	76	78	78	79	80	80	81	82	82	83	83	85	85	85	86	86	86	88	88	89	89	89	90	90	90	90	91	91	91	91	91	91	92	92	92	92	92	92	92	92	92	92	92	92	93	93	93
Mug1	75	75	76	78	78	79	80	80	81	82	82	83	83	85	85	85	86	86	86	88	88	89	89	89	90	90	90	90	91	91	91	91	91	91	92	92	92	92	92	92	92	92	92	92	92	92	93	93	93
Napsa	75	75	76	78	78	79	80	80	81	82	82	83	83	85	85	85	86	86	86	88	88	89	89	89	90	90	90	90	91	91	91	91	91	91	92	92	92	92	92	92	92	92	92	92	92	92	93	93	93
Pcyox1	75	75	76	78	78	79	80	80	81	82	82	83	83	85	85	85	86	86	86	88	88	89	89	89	90	90	90	90	91	91	91	91	91	91	92	92	92	92	92	92	92	92	92	92	92	92	93	93	93
Pltp	75	75	76	78	78	79	80	80	81	82	82	83	83	85	85	85	86	86	86	88	88	89	89	89	90	90	90	90	91	91	91	91	91	91	92	92	92	92	92	92	92	92	92	92	92	92	93	93	93
Pon1	75	75	76	78	78	79	80	80	81	82	82	83	83	85	85	85	86	86	86	88	88	89	89	89	90	90	90	90	91	91	91	91	91	91	92	92	92	92	92	92	92	92	92	92	92	92	93	93	93
Psap	75	75	76	78	78	79	80	80	81	82	82	83	83	85	85	85	86	86	86	88	88	89	89	89	90	90	90	90	91	91	91	91	91	91	92	92	92	92	92	92	92	92	92	92	92	92	93	93	93
Saa1	75	75	76	78	78	79	80	80	81	82	82	83	83	85	85	85	86	86	86	88	88	89	89	89	90	90	90	90	91	91	91	91	91	91	92	92	92	92	92	92	92	92	92	92	92	92	93	93	93
Saa2	75	75	76	78	78	79	80	80	81	82	82	83	83	85	85	85	86	86	86	88	88	89	89	89	90	90	90	90	91	91	91	91	91	91	92	92	92	92	92	92	92	92	92	92	92	92	93	93	93
Saa4	75	75	76	78	78	79	80	80	81	82	82	83	83	85	85	85	86	86	86	88	88	89	89	89	90	90	90	90	91	91	91	91	91	91	92	92	92	92	92	92	92	92	92	92	92	92	93	93	93
Tfpi	75	75	76	78	78	79	80	80	81	82	82	83	83	85	85	85	86	86	86	88	88	89	89	89	90	90	90	90	91	91	91	91	91	91	92	92	92	92	92	92	92	92	92	92	92	92	93	93	93
Tfrc	75	75	76	78	78	79	80	80	81	82	82	83	83	85	85	85	86	86	86	88	88	89	89	89	90	90	90	90	91	91	91	91	91	91	92	92	92	92	92	92	92	92	92	92	92	92	93	93	93
Vtn	75	75	76	78	78	79	80	80	81	82	82	83	83	85	85	85	86	86	86	88	88	89	89	89	90	90	90	90	91	91	91	91	91	91	92	92	92	92	92	92	92	92	92	92	92	92	93	93	93
m.hdl.size	75	75	76	78	78	79	80	80	81	82	82	83	83	85	85	85	86	86	86	88	88	89	89	89	90	90	90	90	91	91	91	91	91	91	92	92	92	92	92	92	92	92	92	92	92	92	93	93	93
l.hdl.size	75	75	76	78	78	79	80	80	81	82	82	83	83	85	85	85	86	86	86	88	88	89	89	89	90	90	90	90	91	91	91	91	91	91	92	92	92	92	92	92	92	92	92	92	92	92	93	93	93
plus. cAMP	75	75	76	78	78	79	80	80	81	82	82	83	83	85	85	85	86	86	86	88	88	89	89	89	90	90	90	90	91	91	91	91	91	91	92	92	92	92	92	92	92	92	92	92	92	92	93	93	93
min. cAMP	75	75	76	78	78	79	80	80	81	82	82	83	83	85	85	85	86	86	86	88	88	89	89	89	90	90	90	90	91	91	91	91	91	91	92	92	92	92	92	92	92	92	92	92	92	92	93	93	93
delta 774	75	75	76	78	78	79	80	80	81	82	82	83	83	85	85	85	86	86	86	88	88	89	89	89	90	90	90	90	91	91	91	91	91	91	92	92	92	92	92	92	92	92	92	92	92	92	93	93	93
plus.MF	75	75	76	78	78	79	80	80	81	82	82	83	83	85	85	85	86	86	86	88	88	89	89	89	90	90	90	90	91	91	91	91	91	91	92	92	92	92	92	92	92	92	92	92	92	92	93	93	93
min.MF	75	75	76	78	78	79	80	80	81	82	82	83	83	85	85	85	86	86	86	88	88	89	89	89	90	90	90	90	91	91	91	91	91	91	92	92	92	92	92	92	92	92	92	92	92	92	93	93	93
delta BHK	75	75	76	78	78	79	80	80	81	82	82	83	83	85	85	85	86	86	86	88	88	89	89	89	90	90	90	90	91	91	91	91	91	91	92	92	92	92	92	92	92	92	92	92	92	92	93	93	93
HDL-C	58	56	55	56	57	62	64	57	62	68	61	62	63	65	65	66	63	65	64	66	68	67	70	67	67	68	67	67	68	68	68	68	68	68	69	69	70	69	69	69	70	69	69	70	69	69	70	70	70
[truncated: 41 more columns]

## Sheet: R_total_spearm
	F10	Rab1A	Igfals	C4bpa	Gm94	Hbb.b2	Fgb	Ihh	Egfr	Abpa7	Itgb1	Gm5938	Hbbt1	Hbb.b1	Ighm	Tf	Scgb1b2	Serpinc1	Gpld1	Pon3	Rbp4	Clec14a	Fgg	Ifi27l2b	Arsg	Dmkn	Plg	Serpina1a	Apoa5	Hba	Icam1	Obp1a	Pf4	Ppic	Antxr1	Apoc2	C4b	Ctsd	Fga	Gc	Grn	H2.Q4	Sell	Serpina3k	Ttr	Vcam1	Vtn	Ahsg	Alb
F10	1	0.0695758	0.151402	0.0168011	0.101478	-0.192276	0.127225	-0.00244755	0.276872	0.140321	0.413175	0.262368	-0.0842894	-0.148558	0.340007	0.101376	0.0133603	0.0601347	0.388089	0.0460765	0.521288	0.42657	0.295909	0.29486	0.123791	0.226746	0.437364	-0.0447617	0.0443663	0.120267	0.0722572	0.405591	0.119023	0.0573244	0.259175	-0.211522	-0.0572381	0.0900259	0.474061	0.137525	0.465036	0.0227619	0.417553	0.228078	0.167834	0.417964	0.447055	0.351152	0.204609
Rab1A	0.0695758	1	0.0785589	0.0847746	0.157292	0.0488038	0.205142	0.105508	-0.0317071	0.0805954	0.0548937	0.112394	0.201239	0.181417	0.027604	-0.19871	0.111537	0.0973532	0.00489904	0.11061	-0.051073	0.131377	0.0865832	-0.0724341	0.123355	0.139744	-0.00438119	-0.0350804	0.0518788	0.21071	0.150525	-0.00816075	0.203532	-0.0895984	0.0803573	0.190573	-0.0986471	0.127556	0.0473317	-0.16649	0.125808	-0.0994609	-0.0609686	-0.19842	-0.23651	0.0595052	0.136916	-0.0458047	-0.222949
Igfals	0.151402	0.0785589	1	0.159446	0.309557	-0.139279	-0.21104	-0.0289773	0.225525	0.163684	-0.0177765	0.0664426	-0.022503	-0.139995	0.154145	-0.0745173	0.194533	0.231007	0.0344573	0.0808201	0.128419	-0.103756	-0.144594	0.069065	0.278242	0.0996386	-0.00180657	0.0065162	0.241794	-0.123433	-0.0529595	0.0513299	0.152705	0.198936	-0.0114971	0.110528	0.024851	0.142577	0.0348085	-0.0320852	0.12821	0.237802	-0.108532	-0.18033	-0.0903711	0.00348604	-0.0276832	-0.038237	-0.0779368
C4bpa	0.0168011	0.0847746	0.159446	1	-0.049411	-0.149457	0.105873	-0.325037	0.184695	-0.0251192	0.1634	0.267652	0.0195612	-0.101259	-0.0175094	-0.140993	0.0264089	-0.0329068	0.0897755	-0.0325218	0.126174	0.253004	0.184853	0.349239	-0.0904319	0.0253303	0.0896936	0.020868	-0.258308	-0.0251988	-0.0388112	0.28688	-0.141943	-0.225089	0.177268	-0.207282	-0.123391	-0.283365	0.28071	-0.111535	0.151942	-0.0699704	0.319356	0.139428	-0.188669	0.0929477	0.127292	-0.0373302	0.0472445
Gm94	0.101478	0.157292	0.309557	-0.049411	1	0.211779	-0.0625696	0.160018	0.0320093	0.188842	0.131907	0.180738	-0.00812949	0.0715894	0.0779859	-0.160839	0.28364	0.0143259	-0.00474315	0.0854172	0.029086	0.0794179	-0.00296191	0.078792	0.291747	0.103036	0.201168	-0.109106	0.116425	0.118074	0.16789	0.160618	0.22813	0.027118	0.136563	0.0739139	-0.124154	0.237621	-0.0110524	-0.0746605	0.198968	0.18604	0.0976273	-0.14884	0.0296944	0.166873	0.120135	0.0303751	-0.0529604
Hbb-b2	-0.192276	0.0488038	-0.139279	-0.149457	0.211779	1	0.156944	0.0615176	0.0063549	-0.000117373	0.0878452	-0.0241453	0.251111	0.610097	0.0133934	-0.0671276	0.0822393	0.0364315	0.0424145	-0.0781944	-0.00391186	0.128676	-0.0427341	0.0825633	0.042445	0.121288	-0.128885	-0.0361044	-0.0378179	0.304358	0.348327	0.0477818	-0.0638712	0.0985738	-0.0364197	0.0152508	-0.0159589	-0.0411492	-0.0301222	0.0698298	0.0911282	0.146679	0.0186398	-0.117759	0.0327019	0.103645	-0.0143015	-0.0208742	0.0397887
Fgb	0.127225	0.205142	-0.21104	0.105873	-0.0625696	0.156944	1	-0.0701076	0.139154	-0.0257382	0.176576	0.166492	0.193504	0.212592	0.233369	0.205472	-0.0569397	0.19285	-0.0228026	-0.050568	0.222951	0.281191	0.634441	0.0456786	-0.0509366	0.240522	0.254609	0.0807756	-0.163079	0.248185	0.0536685	0.281267	-0.0373057	0.0154025	-0.138743	-0.230297	-0.00984676	-0.135116	0.488086	0.316354	0.271651	-0.107511	0.0817074	0.336092	0.210336	0.216203	0.220525	0.324512	0.305172
Ihh	-0.00244755	0.105508	-0.0289773	-0.325037	0.160018	0.0615176	-0.0701076	1	-0.0471684	0.152539	-0.0501666	-0.102647	-0.1703	-0.125957	0.0672788	-0.0708848	0.093284	0.22565	0.284176	0.253835	-0.207082	-0.0325201	0.0582912	0.0715074	0.119985	-0.0241863	0.0498712	-0.281153	0.30068	-0.0917437	0.124708	-0.158788	0.249738	0.0659932	0.266285	0.0571027	0.134956	0.329309	-0.0817862	-0.285151	0.211271	0.135127	0.000778968	-0.183958	-0.142478	-0.0711052	0.0624707	-0.223441	-0.270956
Egfr	0.276872	-0.0317071	0.225525	0.184695	0.0320093	0.0063549	0.139154	-0.0471684	1	0.0150718	0.286506	0.237771	-0.304851	-0.252606	0.148866	0.0249229	0.120994	0.125763	0.376008	0.273346	0.328849	0.238499	0.0505071	0.280128	0.0477619	0.21686	0.179056	-0.236804	0.0222861	-0.00974939	0.0292725	0.384997	-0.180042	-0.0741124	0.159109	-0.208781	0.0733834	-0.00636435	0.335154	0.0732054	0.464244	0.128283	0.343827	0.190169	0.168157	0.358032	0.128107	0.217087	0.0609876
Abpa7	0.140321	0.0805954	0.163684	-0.0251192	0.188842	-0.000117373	-0.0257382	0.152539	0.0150718	1	-0.106428	0.218115	0.101276	0.0562277	0.122156	-0.0262616	0.267249	0.279763	0.0706366	0.112136	0.187828	0.0640303	-0.0710862	0.181343	0.235926	-0.0324191	0.258477	-0.108071	0.275074	-0.0413171	0.120266	0.255195	0.125822	0.0945042	0.135002	0.0670626	0.0222789	0.203808	0.161486	-0.137231	0.14397	0.184815	0.155594	-0.13091	-0.0258246	0.132194	0.174924	0.160971	-0.110623
Itgb1	0.413175	0.0548937	-0.0177765	0.1634	0.131907	0.0878452	0.176576	-0.0501666	0.286506	-0.106428	1	0.127125	-0.168	-0.0171015	0.00868091	0.10301	-0.110144	0.0875846	0.310444	-0.049546	0.252888	0.223596	0.0162371	0.253009	0.143825	0.279527	-0.00959927	-0.0827131	-0.121181	0.0762081	-0.0673121	0.104032	0.0372367	-0.0483011	0.27438	-0.0846103	-0.0919274	-0.222801	0.257783	0.0595196	0.343647	0.0745538	0.333566	0.16196	0.283325	0.465802	0.197497	0.21552	0.118872
Gm5938	0.262368	0.112394	0.0664426	0.267652	0.180738	-0.0241453	0.166492	-0.102647	0.237771	0.218115	0.127125	1	0.0303353	0.0290503	0.305116	0.0386201	0.293179	0.0739017	0.383293	-0.0507674	0.386117	0.328356	0.22603	0.414738	0.100529	0.222394	0.330345	0.0946234	0.187244	0.178537	0.211689	0.723917	-0.0806335	-0.0944493	0.294397	-0.0751415	-0.0713975	0.0760993	0.342795	0.0720905	0.441881	0.041293	0.277374	0.0335873	-0.0111885	0.449695	0.26839	0.269838	0.212493
Hbbt1	-0.0842894	0.201239	-0.022503	0.0195612	-0.00812949	0.251111	0.193504	-0.1703	-0.304851	0.101276	-0.168	0.0303353	1	0.739573	-0.149803	0.107157	0.0071322	0.0599661	-0.163878	-0.207972	0.0107718	0.0260349	-0.0431205	-0.0235032	0.00491098	0.075165	0.0250472	0.23678	-0.111624	0.394302	-0.0127034	0.192019	0.0306269	0.0741402	-0.162973	0.0953635	-0.142643	-0.145668	-0.0218981	0.185438	-0.153483	-0.196953	-0.217762	0.130845	0.033805	-0.106378	0.030698	0.0846846	0.18741
Hbb-b1	-0.148558	0.181417	-0.139995	-0.101259	0.0715894	0.610097	0.212592	-0.125957	-0.252606	0.0562277	-0.0171015	0.0290503	0.739573	1	-0.0636872	0.0219295	0.0253046	0.0924647	-0.0829475	-0.22294	0.0921984	0.120284	-0.0405311	-0.102925	0.00238238	0.201222	-0.0940882	0.166304	-0.122845	0.418724	0.0546058	0.122194	0.0314747	0.142428	-0.133979	0.0707003	-0.236582	-0.00865656	-0.0644433	0.140581	-0.0479485	-0.189224	-0.217406	-0.00482945	0.0391925	0.00774535	0.0775364	0.119202	0.0751131
Ighm	0.340007	0.027604	0.154145	-0.0175094	0.0779859	0.0133934	0.233369	0.0672788	0.148866	0.122156	0.00868091	0.305116	-0.149803	-0.0636872	1	0.0293004	-0.0456511	0.213817	0.141129	0.0913402	0.307821	0.23256	0.329351	0.271898	0.268285	0.199144	0.321264	-0.0790382	0.144821	-0.0136784	0.0728881	0.254766	0.0605554	0.131031	0.208044	-0.267179	-0.017546	0.226154	0.394749	0.0847673	0.43213	0.00983102	0.394053	0.0465219	0.112414	0.314198	0.382679	0.288365	0.105737
Tf	0.101376	-0.19871	-0.0745173	-0.140993	-0.160839	-0.0671276	0.205472	-0.0708848	0.0249229	-0.0262616	0.10301	0.0386201	0.107157	0.0219295	0.0293004	1	-0.152685	0.0141311	-0.0463981	-0.154257	0.127362	0.17918	0.0852308	-0.0489072	0.021368	0.0393881	0.0865112	0.403561	-0.0598851	-0.0546375	-0.294335	0.12421	0.0634849	-0.115719	-0.193665	-0.280302	0.0196115	-0.183966	0.065899	0.507662	-0.102308	-0.219574	-0.0844095	0.357634	0.295864	0.104011	0.117932	0.294249	0.665595
Scgb1b2	0.0133603	0.111537	0.194533	0.0264089	0.28364	0.0822393	-0.0569397	0.093284	0.120994	0.267249	-0.110144	0.293179	0.0071322	0.0253046	-0.0456511	-0.152685	1	0.050599	0.0982548	0.0920855	0.0882237	0.067697	-0.0737484	0.103004	0.140602	0.100301	0.191146	-0.0765929	0.208063	0.165224	0.25181	0.305187	0.0515444	-0.0543195	0.114668	0.161473	0.0886563	0.178339	-0.0869952	-0.244824	0.179863	0.148966	-0.0699538	-0.252875	-0.180567	0.087132	0.0154914	-0.0133592	-0.220465
Serpinc1	0.0601347	0.0973532	0.231007	-0.0329068	0.0143259	0.0364315	0.19285	0.22565	0.125763	0.279763	0.0875846	0.0739017	0.0599661	0.0924647	0.213817	0.0141311	0.050599	1	0.326785	0.212865	0.282467	0.162126	0.129996	0.176709	0.184597	0.297036	0.210793	-0.206595	0.300044	-0.0197872	0.101378	0.132866	0.118127	0.333637	0.13314	-0.0378448	-0.0317083	0.287447	0.402769	-0.0641886	0.457384	-0.0414993	0.189181	-0.0417534	-0.0150578	0.248654	0.235353	0.191483	-0.0964017
Gpld1	0.388089	0.00489904	0.0344573	0.0897755	-0.00474315	0.0424145	-0.0228026	0.284176	0.376008	0.0706366	0.310444	0.383293	-0.163878	-0.0829475	0.141129	-0.0463981	0.0982548	0.326785	1	0.0503238	0.306356	0.43458	0.134662	0.319942	0.0766941	0.39238	0.31357	-0.236886	0.124439	0.07691	0.269624	0.386646	-0.0276043	-0.0404636	0.448025	-0.125649	-0.0215861	0.00309451	0.41008	-0.0881937	0.521747	0.076138	0.358567	0.10161	-0.00226428	0.427817	0.341905	0.322295	-0.0187087
Pon3	0.0460765	0.11061	0.0808201	-0.0325218	0.0854172	-0.0781944	-0.050568	0.253835	0.273346	0.112136	-0.049546	-0.0507674	-0.207972	-0.22294	0.0913402	-0.154257	0.0920855	0.212865	0.0503238	1	0.0322723	-0.0836533	0.134133	0.0988063	0.148379	-0.0687586	0.0248292	-0.335209	0.220212	-0.0950927	0.0204037	-0.0243976	0.114233	-0.0991566	0.431505	0.0443542	0.446795	0.220741	0.198633	-0.196938	0.227885	0.0902447	0.26314	-0.147528	-0.16898	0.0411628	0.0645369	-0.018536	-0.214445
Rbp4	0.521288	-0.051073	0.128419	0.126174	0.029086	-0.00391186	0.222951	-0.207082	0.328849	0.187828	0.252888	0.386117	0.0107718	0.0921984	0.307821	0.127362	0.0882237	0.282467	0.306356	0.0322723	1	0.46714	0.274064	0.209023	0.0357342	0.186508	0.558624	-0.0962976	0.082967	0.274204	-0.0279261	0.341642	-0.0745325	0.06323	0.188445	-0.234119	-0.120609	0.100579	0.621415	0.222272	0.489206	-0.163385	0.30868	0.293917	0.311469	0.428514	0.347182	0.444696	0.368597
Clec14a	0.42657	0.131377	-0.103756	0.253004	0.0794179	0.128676	0.281191	-0.0325201	0.238499	0.0640303	0.223596	0.328356	0.0260349	0.120284	0.23256	0.17918	0.067697	0.162126	0.43458	-0.0836533	0.46714	1	0.299485	0.19839	0.0135668	0.220855	0.319754	0.044512	-0.159266	0.281693	0.103531	0.251889	-0.0503303	-0.143008	0.20985	-0.381594	-0.151995	-0.185474	0.392408	0.216206	0.270116	-0.0739792	0.319708	0.320095	0.266997	0.33857	0.298922	0.367564	0.34504
Fgg	0.295909	0.0865832	-0.144594	0.184853	-0.00296191	-0.0427341	0.634441	0.0582912	0.0505071	-0.0710862	0.0162371	0.22603	-0.0431205	-0.0405311	0.329351	0.0852308	-0.0737484	0.129996	0.134662	0.134133	0.274064	0.299485	1	0.19837	-0.107516	0.122158	0.360322	0.112365	-0.032943	0.080822	0.0794004	0.216513	-0.0799471	0.0467581	0.0597642	-0.315569	0.032854	0.0387362	0.555683	0.209919	0.32087	-0.0842264	0.193716	0.267895	0.0704719	0.163865	0.279037	0.359085	0.202326
Ifi27l2b	0.29486	-0.0724341	0.069065	0.349239	0.078792	0.0825633	0.0456786	0.0715074	0.280128	0.181343	0.253009	0.414738	-0.0235032	-0.102925	0.271898	-0.0489072	0.103004	0.176709	0.319942	0.0988063	0.209023	0.19839	0.19837	1	0.218481	0.144838	0.166702	-0.128974	0.184964	0.00358136	0.139636	0.405495	-0.123962	-0.0244316	0.235966	-0.134436	-0.0424698	0.0441429	0.255057	-0.020438	0.430695	0.0993369	0.44975	0.102137	-0.0754911	0.446809	0.110037	0.180841	0.0728556
Arsg	0.123791	0.123355	0.278242	-0.0904319	0.291747	0.042445	-0.0509366	0.119985	0.0477619	0.235926	0.143825	0.100529	0.00491098	0.00238238	0.268285	0.021368	0.140602	0.184597	0.0766941	0.148379	0.0357342	0.0135668	-0.107516	0.218481	1	0.189156	0.291882	-0.0243769	0.295475	0.0247176	0.171191	0.0459921	0.224836	0.137272	0.305578	0.0421607	0.0159092	0.180739	0.0844151	-0.0539075	0.144068	0.296453	0.144851	-0.0723108	-0.0256471	0.413461	0.135557	0.130388	-0.0643706
Dmkn	0.226746	0.139744	0.0996386	0.0253303	0.103036	0.121288	0.240522	-0.0241863	0.21686	-0.0324191	0.279527	0.222394	0.075165	0.201222	0.199144	0.0393881	0.100301	0.297036	0.39238	-0.0687586	0.186508	0.220855	0.122158	0.144838	0.189156	1	0.159357	0.0920126	0.147469	0.131521	0.116526	0.217738	-0.019804	0.214304	0.154835	0.179138	-0.0923995	0.128968	0.222397	-0.0706765	0.372181	0.037462	0.111439	-0.0541629	-0.0721235	0.34201	0.227948	0.355207	0.00587732
Plg	0.437364	-0.00438119	-0.00180657	0.0896936	0.201168	-0.128885	0.254609	0.0498712	0.179056	0.258477	-0.00959927	0.330345	0.0250472	-0.0940882	0.321264	0.0865112	0.191146	0.210793	0.31357	0.0248292	0.558624	0.319754	0.360322	0.166702	0.291882	0.159357	1	0.0497836	0.167986	0.2338	0.230277	0.392161	0.101797	0.0279052	0.247951	-0.29727	-0.0747793	0.154147	0.528239	0.109693	0.355306	0.123724	0.300998	0.212693	0.173095	0.516101	0.536828	0.42585	0.272991
Serpina1a	-0.0447617	-0.0350804	0.0065162	0.020868	-0.109106	-0.0361044	0.0807756	-0.281153	-0.236804	-0.108071	-0.0827131	0.0946234	0.23678	0.166304	-0.0790382	0.403561	-0.0765929	-0.206595	-0.236886	-0.335209	-0.0962976	0.044512	0.112365	-0.128974	-0.0243769	0.0920126	0.0497836	1	-0.109305	0.0233263	-0.090091	0.0231786	0.0429277	-0.0808911	-0.120558	-0.0970812	-0.0660288	-0.019246	-0.111143	0.415555	-0.304301	-0.129206	-0.113646	0.130806	0.0274006	-0.0544523	0.186313	0.265879	0.468111
Apoa5	0.0443663	0.0518788	0.241794	-0.258308	0.116425	-0.0378179	-0.163079	0.30068	0.0222861	0.275074	-0.121181	0.187244	-0.111624	-0.122845	0.144821	-0.0598851	0.208063	0.300044	0.124439	0.220212	0.082967	-0.159266	-0.032943	0.184964	0.295475	0.147469	0.167986	-0.109305	1	-0.006648	0.235685	0.0168285	0.215128	0.192848	0.266126	0.173333	0.105545	0.614682	0.0836818	-0.216078	0.191548	0.126963	-0.0100425	-0.285256	-0.125366	0.105578	0.146051	0.0733483	-0.17972
Hba	0.120267	0.21071	-0.123433	-0.0251988	0.118074	0.304358	0.248185	-0.0917437	-0.00974939	-0.0413171	0.0762081	0.178537	0.394302	0.418724	-0.0136784	-0.0546375	0.165224	-0.0197872	0.07691	-0.0950927	0.274204	0.281693	0.080822	0.00358136	0.0247176	0.131521	0.2338	0.0233263	-0.006648	1	0.0736217	0.165434	-0.015041	0.0738941	0.00390989	0.104837	-0.1927	-0.0655066	0.125712	0.100227	0.140446	-0.0109971	-0.159127	0.106203	0.150226	0.0989595	0.0880004	0.204867	0.136687
Icam1	0.0722572	0.150525	-0.0529595	-0.0388112	0.16789	0.348327	0.0536685	0.124708	0.0292725	0.120266	-0.0673121	0.211689	-0.0127034	0.0546058	0.0728881	-0.294335	0.25181	0.101378	0.269624	0.0204037	-0.0279261	0.103531	0.0794004	0.139636	0.171191	0.116526	0.230277	-0.090091	0.235685	0.0736217	1	0.0197397	-0.00749921	-0.00688634	0.203566	0.0596198	0.0927859	0.0788109	0.085361	-0.205377	0.0967206	0.267113	0.232656	-0.229182	-0.122354	0.245382	0.19125	-0.0558613	-0.134887
Obp1a	0.405591	-0.00816075	0.0513299	0.28688	0.160618	0.0477818	0.281267	-0.158788	0.384997	0.255195	0.104032	0.723917	0.192019	0.122194	0.254766	0.12421	0.305187	0.132866	0.386646	-0.0243976	0.341642	0.251889	0.216513	0.405495	0.0459921	0.217738	0.392161	0.0231786	0.0168285	0.165434	0.0197397	1	-0.124592	-0.0418543	0.176813	-0.182411	-0.0949096	0.110895	0.414145	-0.00576208	0.524053	0.0402522	0.307036	0.127507	0.0472326	0.410424	0.287349	0.331927	0.144029
Pf4	0.119023	0.203532	0.152705	-0.141943	0.22813	-0.0638712	-0.0373057	0.249738	-0.180042	0.125822	0.0372367	-0.0806335	0.0306269	0.0314747	0.0605554	0.0634849	0.0515444	0.118127	-0.0276043	0.114233	-0.0745325	-0.0503303	-0.0799471	-0.123962	0.224836	-0.019804	0.101797	0.0429277	0.215128	-0.015041	-0.00749921	-0.124592	1	-0.00913355	0.2439	0.119703	-0.111142	0.33667	0.0464588	-0.0826332	-0.0666919	-0.0297323	0.0629548	-0.209065	-0.0605841	-0.1024	0.276153	0.0641429	-0.033023
Ppic	0.0573244	-0.0895984	0.198936	-0.225089	0.027118	0.0985738	0.0154025	0.0659932	-0.0741124	0.0945042	-0.0483011	-0.0944493	0.0741402	0.142428	0.131031	-0.115719	-0.0543195	0.333637	-0.0404636	-0.0991566	0.06323	-0.143008	0.0467581	-0.0244316	0.137272	0.214304	0.0279052	-0.0808911	0.192848	0.0738941	-0.00688634	-0.0418543	-0.00913355	1	-0.13424	0.246057	0.0662968	0.169273	-0.00416516	-0.143986	0.0876494	-0.10324	-0.232689	-0.155691	-0.0690626	-0.15118	-0.247199	-0.110393	-0.248314
Antxr1	0.259175	0.0803573	-0.0114971	0.177268	0.136563	-0.0364197	-0.138743	0.266285	0.159109	0.135002	0.27438	0.294397	-0.162973	-0.133979	0.208044	-0.193665	0.114668	0.13314	0.448025	0.431505	0.188445	0.20985	0.0597642	0.235966	0.305578	0.154835	0.247951	-0.120558	0.266126	0.00390989	0.203566	0.176813	0.2439	-0.13424	1	-0.0494748	0.0337875	0.260481	0.334029	-0.195391	0.352455	0.190645	0.53388	0.0526282	-0.0507967	0.400107	0.377845	0.190675	-0.107587
Apoc2	-0.211522	0.190573	0.110528	-0.207282	0.0739139	0.0152508	-0.230297	0.0571027	-0.208781	0.0670626	-0.0846103	-0.0751415	0.0953635	0.0707003	-0.267179	-0.280302	0.161473	-0.0378448	-0.125649	0.0443542	-0.234119	-0.381594	-0.315569	-0.134436	0.0421607	0.179138	-0.29727	-0.0970812	0.173333	0.104837	0.0596198	-0.182411	0.119703	0.246057	-0.0494748	1	0.135699	0.171709	-0.305585	-0.428121	-0.0554472	0.0759124	-0.378049	-0.503675	-0.243695	-0.212225	-0.221315	-0.282457	-0.424205
C4b	-0.0572381	-0.0986471	0.024851	-0.123391	-0.124154	-0.0159589	-0.00984676	0.134956	0.0733834	0.0222789	-0.0919274	-0.0713975	-0.142643	-0.236582	-0.017546	0.0196115	0.0886563	-0.0317083	-0.0215861	0.446795	-0.120609	-0.151995	0.032854	-0.0424698	0.0159092	-0.0923995	-0.0747793	-0.0660288	0.105545	-0.1927	0.0927859	-0.0949096	-0.111142	0.0662968	0.0337875	0.135699	1	-0.0339627	-0.0219225	-0.094132	-0.0828562	0.0683633	-0.0142779	-0.154827	-0.186154	-0.19598	-0.147752	-0.194806	-0.131553
Ctsd	0.0900259	0.127556	0.142577	-0.283365	0.237621	-0.0411492	-0.135116	0.329309	-0.00636435	0.203808	-0.222801	0.0760993	-0.145668	-0.00865656	0.226154	-0.183966	0.178339	0.287447	0.00309451	0.220741	0.100579	-0.185474	0.0387362	0.0441429	0.180739	0.128968	0.154147	-0.019246	0.614682	-0.0655066	0.0788109	0.110895	0.33667	0.169273	0.260481	0.171709	-0.0339627	1	0.0715645	-0.245574	0.318182	0.0747179	0.0411454	-0.359336	-0.176439	0.00613956	0.241922	0.0570647	-0.259461
Fga	0.474061	0.0473317	0.0348085	0.28071	-0.0110524	-0.0301222	0.488086	-0.0817862	0.335154	0.161486	0.257783	0.342795	-0.0218981	-0.0644433	0.394749	0.065899	-0.0869952	0.402769	0.41008	0.198633	0.621415	0.392408	0.555683	0.255057	0.0844151	0.222397	0.528239	-0.111143	0.0836818	0.125712	0.085361	0.414145	0.0464588	-0.00416516	0.334029	-0.305585	-0.0219225	0.0715645	1	0.144252	0.595745	-0.0550809	0.539095	0.248616	0.140127	0.401078	0.445336	0.453242	0.200416
Gc	0.137525	-0.16649	-0.0320852	-0.111535	-0.0746605	0.0698298	0.316354	-0.285151	0.0732054	-0.137231	0.0595196	0.0720905	0.185438	0.140581	0.0847673	0.507662	-0.244824	-0.0641886	-0.0881937	-0.196938	0.222272	0.216206	0.209919	-0.020438	-0.0539075	-0.0706765	0.109693	0.415555	-0.216078	0.100227	-0.205377	-0.00576208	-0.0826332	-0.143986	-0.195391	-0.428121	-0.094132	-0.245574	0.144252	1	-0.00198282	-0.106746	-0.00279505	0.61785	0.485822	0.122576	0.188256	0.514985	0.810904
Grn	0.465036	0.125808	0.12821	0.151942	0.198968	0.0911282	0.271651	0.211271	0.464244	0.14397	0.343647	0.441881	-0.153483	-0.0479485	0.43213	-0.102308	0.179863	0.457384	0.521747	0.227885	0.489206	0.270116	0.32087	0.430695	0.144068	0.372181	0.355306	-0.304301	0.191548	0.140446	0.0967206	0.524053	-0.0666919	0.0876494	0.352455	-0.0554472	-0.0828562	0.318182	0.595745	-0.00198282	1	0.111603	0.437581	0.0661496	0.00752514	0.536499	0.372065	0.324533	0.000470081
H2-Q4	0.0227619	-0.0994609	0.237802	-0.0699704	0.18604	0.146679	-0.107511	0.135127	0.128283	0.184815	0.0745538	0.041293	-0.196953	-0.189224	0.00983102	-0.219574	0.148966	-0.0414993	0.076138	0.0902447	-0.163385	-0.0739792	-0.0842264	0.0993369	0.296453	0.037462	0.123724	-0.129206	0.126963	-0.0109971	0.267113	0.0402522	-0.0297323	-0.10324	0.190645	0.0759124	0.0683633	0.0747179	-0.0550809	-0.106746	0.111603	1	0.106984	-0.14473	0.00738181	0.334427	-0.0543675	-0.0505452	-0.172442
Sell	0.417553	-0.0609686	-0.108532	0.319356	0.0976273	0.0186398	0.0817074	0.000778968	0.343827	0.155594	0.333566	0.277374	-0.217762	-0.217406	0.394053	-0.0844095	-0.0699538	0.189181	0.358567	0.26314	0.30868	0.319708	0.193716	0.44975	0.144851	0.111439	0.300998	-0.113646	-0.0100425	-0.159127	0.232656	0.307036	0.0629548	-0.232689	0.53388	-0.378049	-0.0142779	0.0411454	0.539095	-0.00279505	0.437581	0.106984	1	0.226463	0.0149945	0.518279	0.419119	0.268848	0.134821
Serpina3k	0.228078	-0.19842	-0.18033	0.139428	-0.14884	-0.117759	0.336092	-0.183958	0.190169	-0.13091	0.16196	0.0335873	0.130845	-0.00482945	0.0465219	0.357634	-0.252875	-0.0417534	0.10161	-0.147528	0.293917	0.320095	0.267895	0.102137	-0.0723108	-0.0541629	0.212693	0.130806	-0.285256	0.106203	-0.229182	0.127507	-0.209065	-0.155691	0.0526282	-0.503675	-0.154827	-0.359336	0.248616	0.61785	0.0661496	-0.14473	0.226463	1	0.451405	0.267489	0.156028	0.408145	0.594852
Ttr	0.167834	-0.23651	-0.0903711	-0.188669	0.0296944	0.0327019	0.210336	-0.142478	0.168157	-0.0258246	0.283325	-0.0111885	0.033805	0.0391925	0.112414	0.295864	-0.180567	-0.0150578	-0.00226428	-0.16898	0.311469	0.266997	0.0704719	-0.0754911	-0.0256471	-0.0721235	0.173095	0.0274006	-0.125366	0.150226	-0.122354	0.0472326	-0.0605841	-0.0690626	-0.0507967	-0.243695	-0.186154	-0.176439	0.140127	0.485822	0.00752514	0.00738181	0.0149945	0.451405	1	0.178764	0.0896621	0.39899	0.421215
Vcam1	0.417964	0.0595052	0.00348604	0.0929477	0.166873	0.103645	0.216203	-0.0711052	0.358032	0.132194	0.465802	0.449695	-0.106378	0.00774535	0.314198	0.104011	0.087132	0.248654	0.427817	0.0411628	0.428514	0.33857	0.163865	0.446809	0.413461	0.34201	0.516101	-0.0544523	0.105578	0.0989595	0.245382	0.410424	-0.1024	-0.15118	0.400107	-0.212225	-0.19598	0.00613956	0.401078	0.122576	0.536499	0.334427	0.518279	0.267489	0.178764	1	0.427565	0.410411	0.23773
Vtn	0.447055	0.136916	-0.0276832	0.127292	0.120135	-0.0143015	0.220525	0.0624707	0.128107	0.174924	0.197497	0.26839	0.030698	0.0775364	0.382679	0.117932	0.0154914	0.235353	0.341905	0.0645369	0.347182	0.298922	0.279037	0.110037	0.135557	0.227948	0.536828	0.186313	0.146051	0.0880004	0.19125	0.287349	0.276153	-0.247199	0.377845	-0.221315	-0.147752	0.241922	0.445336	0.188256	0.372065	-0.0543675	0.419119	0.156028	0.0896621	0.427565	1	0.562469	0.368337
Ahsg	0.351152	-0.0458047	-0.038237	-0.0373302	0.0303751	-0.0208742	0.324512	-0.223441	0.217087	0.160971	0.21552	0.269838	0.0846846	0.119202	0.288365	0.294249	-0.0133592	0.191483	0.322295	-0.018536	0.444696	0.367564	0.359085	0.180841	0.130388	0.355207	0.42585	0.265879	0.0733483	0.204867	-0.0558613	0.331927	0.0641429	-0.110393	0.190675	-0.282457	-0.194806	0.0570647	0.453242	0.514985	0.324533	-0.0505452	0.268848	0.408145	0.39899	0.410411	0.562469	1	0.527734
Alb	0.204609	-0.222949	-0.0779368	0.0472445	-0.0529604	0.0397887	0.305172	-0.270956	0.0609876	-0.110623	0.118872	0.212493	0.18741	0.0751131	0.105737	0.665595	-0.220465	-0.0964017	-0.0187087	-0.214445	0.368597	0.34504	0.202326	0.0728556	-0.0643706	0.00587732	0.272991	0.468111	-0.17972	0.136687	-0.134887	0.144029	-0.033023	-0.248314	-0.107587	-0.424205	-0.131553	-0.259461	0.200416	0.810904	0.000470081	-0.172442	0.134821	0.594852	0.421215	0.23773	0.368337	0.527734	1
Antxr2	0.107681	0.0219066	0.0734528	0.105744	-0.120514	0.0925401	0.0573964	0.0480778	-0.0601294	0.0767523	0.0662168	0.140434	0.0801087	0.142556	0.095809	0.0588244	-0.0188124	0.209333	0.23379	0.0311809	-0.0281342	0.0961619	0.155185	0.198291	0.10864	0.208291	0.0910573	0.125103	0.128214	0.0681563	0.159939	0.166899	0.123803	0.0944346	0.169452	-0.140045	0.0549532	0.0661889	0.187901	-0.0984934	-0.0121219	-0.0371826	0.115786	-0.217663	-0.134281	0.0477093	0.271771	0.126101	-0.0566311
Apoa1	-0.361081	0.0305839	0.0506774	-0.316649	0.011887	0.0742585	-0.25339	0.0605485	-0.475423	-0.0815194	-0.195559	-0.38541	0.118395	0.143865	-0.421765	-0.0113447	0.0402287	-0.182784	-0.333722	-0.192501	-0.461233	-0.343695	-0.331404	-0.440938	-0.0394949	-0.133828	-0.368954	0.19838	0.0268277	0.0733801	0.00997778	-0.502401	0.134553	0.278653	-0.412785	0.458976	0.177405	-0.0159288	-0.589196	-0.14544	-0.595715	-0.0493739	-0.659091	-0.422757	-0.0528109	-0.554225	-0.347926	-0.346105	-0.243884
Apoa2	-0.291238	-0.090642	-0.0641567	-0.0700827	0.0145426	0.0228216	-0.256742	0.281411	-0.211644	0.0216369	-0.433892	-0.299266	-0.0325871	-0.20265	-0.0828325	-0.206472	-0.0129819	-0.220541	-0.103331	0.0129356	-0.374726	-0.201236	-0.0150069	-0.167085	-0.0306049	-0.331451	-0.0887854	-0.0353627	-0.0803558	-0.195423	-0.00228541	-0.260243	0.0533131	-0.0398554	-0.000115594	-0.0900782	0.0228182	-0.0321273	-0.33022	-0.162933	-0.315963	0.0525643	-0.135268	0.0603013	-0.12508	-0.323022	-0.199406	-0.196467	-0.186813
Apoa4	-0.0170697	0.0720926	-0.0527007	-0.128455	-0.0583727	0.0497937	-0.0776029	0.0405298	-0.169164	-0.011515	-0.129256	-0.045685	0.0123527	0.0874838	0.0064003	-0.00834486	-0.0640791	0.0221333	0.0544858	0.228921	-0.0132878	-0.00773755	0.0525456	0.0230424	0.0988443	0.076224	-0.004906	0.0365645	0.193193	-0.0141823	0.188049	-0.118356	0.264049	0.131734	0.27304	0.0992795	0.113505	0.120487	-0.0176858	-0.0520711	-0.142681	-0.181983	0.107864	-0.123431	0.0341309	-0.0955034	0.18929	0.0832942	-0.0300874
Apob	-0.0403129	0.0347234	-0.197064	0.0836895	-0.0866739	-0.122336	0.0142407	0.16962	-0.123748	-0.217392	0.0531563	-0.107081	0.0232465	-0.00483687	0.0314152	-0.198899	-0.13363	0.165821	0.0117465	0.196675	-0.122425	-0.119519	-0.000672461	-0.0623686	0.030967	0.0724869	0.010273	-0.0504099	0.00120243	-0.107908	0.140159	-0.174639	0.207813	0.0576131	0.224752	0.087828	0.0862251	0.108789	0.0557084	-0.131738	-0.0097638	-0.130382	0.140569	-0.176034	-0.120456	-0.0107348	0.186873	0.00433443	-0.191797
Apoc1	-0.169587	0.197501	0.0732067	-0.370874	0.0856623	0.161528	-0.144341	0.261135	-0.241523	0.138768	0.111406	-0.152042	0.114134	0.0949687	-0.175994	-0.112519	0.0881937	0.14397	-0.0852873	0.0381198	-0.27973	-0.325173	-0.19383	-0.051456	0.142126	0.0180106	-0.213065	-0.0617365	0.241274	-0.0344405	0.218325	-0.182029	0.036049	0.287301	-0.0184719	0.38777	0.203699	0.157878	-0.281131	-0.365391	-0.15555	0.128486	-0.250676	-0.444411	-0.141417	-0.122044	-0.209478	-0.299135	-0.404684
Apoc3	-0.317354	-0.0112662	-0.173687	-0.354561	-0.147348	0.151937	-0.195091	-0.0157056	-0.374519	-0.233	0.0547889	-0.475436	0.0482038	0.198839	-0.416117	0.0434343	-0.165009	-0.182878	-0.369736	-0.242729	-0.426697	-0.348888	-0.333498	-0.428017	-0.0844885	-0.0370419	-0.383096	0.136018	-0.072759	0.0303474	-0.0793047	-0.544016	0.0988302	0.187603	-0.379417	0.40064	-0.0319115	-0.113644	-0.561839	-0.0376604	-0.471599	-0.0184102	-0.556321	-0.193219	0.0400339	-0.342488	-0.307446	-0.309744	-0.109674
Apoc4	0.3334	-0.0408686	0.218171	0.0903918	0.117656	0.0282014	-0.0647101	0.103868	0.0474825	0.231672	0.259273	0.260603	-0.134326	-0.175935	0.219144	-0.0643257	0.0513048	0.192879	0.308552	0.0731136	0.310973	0.113186	0.118328	0.334673	0.243884	0.188683	0.391459	-0.108261	0.409264	0.0700197	0.176614	0.202574	0.00824182	0.198417	0.374885	-0.0458906	0.0195045	0.190228	0.26017	-0.0701036	0.345663	0.214626	0.165569	-0.0190575	-0.045567	0.397973	0.354461	0.198183	0.0702237
Apod	0.36037	0.0537138	0.0463028	0.310706	0.151977	-0.0573887	0.0230312	0.185115	0.306248	0.227166	0.211863	0.413222	-0.147823	-0.210917	0.375292	-0.127967	0.197917	0.325283	0.524819	0.373881	0.400069	0.352003	0.201662	0.424918	0.20401	0.246353	0.397369	-0.292318	0.18867	-0.0931923	0.170721	0.39466	0.072313	-0.134314	0.602204	-0.226109	0.0233268	0.218865	0.563519	-0.0818171	0.647717	0.115401	0.657411	0.0347474	-0.115663	0.458498	0.4571	0.252061	0.0156144
Apoe	-0.015192	0.0990491	-0.163297	0.162978	-0.195756	-0.016395	-0.0671011	0.117792	-0.250127	-0.128515	-0.162712	-0.110712	0.0320834	-0.0705205	0.000185657	-0.388251	-0.095779	-0.112723	0.157042	0.242746	-0.318035	-0.100367	0.0496344	0.0345509	-0.137368	-0.0136644	-0.174805	-0.295644	-0.0152175	-0.0331982	0.168858	-0.122672	-0.00228541	0.0424195	0.189966	0.123107	0.291643	-0.0347783	-0.069595	-0.237021	-0.0223866	-0.00265865	-0.0144646	-0.162964	-0.297083	-0.276893	-0.00991473	-0.136964	-0.319248
Apoh	0.141195	0.0742832	0.141888	0.170262	0.134601	0.0101876	-0.0816114	0.214627	0.115776	0.23054	0.312364	0.352959	-0.092199	0.0870147	0.163701	-0.191033	0.180954	0.309433	0.492869	0.272686	0.136356	0.195703	0.102699	0.260617	0.239916	0.358368	0.0583781	-0.132873	0.154253	-0.0502552	0.0803239	0.252678	0.118324	-0.00217393	0.516156	0.130598	0.140153	0.149879	0.211929	-0.202219	0.370585	0.233414	0.294432	-0.120811	-0.151497	0.263792	0.305402	0.210059	-0.165984
Apom	0.440398	-0.0648662	0.199333	0.147121	0.155189	-0.0259619	0.13269	-0.0165495	0.460292	0.28461	0.234371	0.413558	-0.11596	-0.182951	0.382816	0.0493167	0.176859	0.106383	0.464309	0.164252	0.499062	0.341312	0.212915	0.262813	0.304699	0.21588	0.562412	-0.082019	0.0438688	0.160385	0.0844807	0.466901	-0.0554312	-0.0951672	0.41542	-0.228143	-0.0659423	0.0437021	0.484252	0.143683	0.519347	0.283613	0.45261	0.226124	0.156121	0.553146	0.427945	0.474303	0.275024
Apon	-0.100825	0.098793	0.0174302	-0.234857	-0.0202585	0.125038	-0.180323	0.294843	-0.292969	-0.0394428	-0.118219	-0.243895	0.0279273	-0.0192595	-0.30652	-0.0904059	0.144782	-0.203766	-0.0531918	-0.0418358	-0.449187	-0.27885	-0.182526	-0.296317	0.0791215	-0.0240196	-0.183316	0.042557	0.156738	-0.0351253	0.294404	-0.307989	0.21756	-0.0597632	-0.0780873	0.286248	0.12377	0.0940238	-0.379216	-0.287219	-0.33247	0.206828	-0.327908	-0.354402	-0.227295	-0.267676	-0.052319	-0.306178	-0.244272
Bpifa2	-0.14478	-0.0501006	0.0554895	0.645338	-0.17871	-0.27409	0.17165	-0.40572	0.14247	-0.127841	-0.133217	0.205651	0.0333008	-0.201653	-0.0808783	-0.135853	-0.102647	-0.0293979	-0.152668	0.0760019	0.0197335	-0.0293755	0.188876	0.182288	-0.270636	-0.118205	-0.0199532	0.152185	-0.216031	-0.0725201	-0.123261	0.111253	-0.268779	-0.0639677	-0.109082	-0.0686857	0.149925	-0.309352	0.177683	0.124972	-0.0881517	-0.135792	0.108681	0.237622	-0.133696	-0.0672678	-0.161329	-0.159553	0.0538111
C3	0.11707	0.0595745	-0.196626	0.200713	-0.0203596	-0.0355287	-0.0248362	0.168472	0.024718	0.05936	0.338006	0.108886	-0.207351	-0.100226	-0.043864	-0.290868	-0.105987	0.130158	0.338424	0.097523	0.0540757	0.147984	0.0455145	0.140646	0.0332389	0.0601231	0.0394126	-0.256939	0.0199954	0.0992124	0.197589	-0.0668185	-0.0245503	-0.0901982	0.263808	-0.0672523	-0.104227	-0.0963203	0.194143	-0.0945324	0.201094	0.132416	0.299919	0.14282	0.0624591	0.227804	0.234499	0.0626888	-0.102601
Camp	0.279886	0.213447	0.109325	0.0510129	0.0669213	0.0968488	0.110186	0.0727379	0.362707	0.275903	0.333653	0.322502	-0.145346	0.0346789	0.241912	-0.145771	0.103779	0.306112	0.306329	0.207436	0.421889	0.207246	0.107074	0.289796	0.124856	0.284762	0.196503	-0.26359	0.283973	0.122879	0.166326	0.257089	-0.0278311	0.103943	0.442608	0.112288	0.076022	0.309876	0.418842	-0.195068	0.4636	0.210218	0.368243	-0.0045698	-0.0461989	0.408053	0.118835	0.0952903	-0.146349
Cd97	0.165519	-0.0483225	0.109954	0.482334	0.0673006	-0.207926	0.0875889	-0.016315	0.385653	0.136047	0.169264	0.257874	-0.107816	-0.20392	0.147695	-0.238288	-0.0239825	0.290243	0.284622	0.286211	0.281086	0.197303	0.187685	0.389389	0.0400217	0.0347535	0.159363	-0.24502	0.102493	-0.221797	0.16064	0.252025	-0.0612443	-0.107621	0.241367	-0.118237	0.111563	0.140909	0.451886	-0.121628	0.43242	0.000947867	0.434038	-2.31187e-05	-0.0113513	0.219034	0.188231	0.0648672	-0.121058
Clu	0.287767	0.162151	0.17612	0.239839	0.177521	0.00583016	0.0120841	0.210853	0.315598	0.178973	0.282347	0.332452	-0.200529	-0.219496	0.235208	-0.325156	0.133366	0.362341	0.48279	0.336985	0.17179	0.316763	0.198801	0.440274	0.196009	0.188124	0.163824	-0.324734	0.242915	-0.172744	0.34841	0.275866	0.111906	-0.0283407	0.528779	-0.140647	0.0711055	0.189735	0.412153	-0.252526	0.484514	0.224383	0.557338	-0.0899395	-0.203545	0.351304	0.289109	0.0775945	-0.234156
Cst6	0.30441	0.0901584	0.0322766	0.166013	0.217456	0.0177096	-0.217173	0.137365	0.241545	0.202003	0.297606	0.255292	-0.137832	-0.150373	-0.00528635	-0.0678826	0.0400589	0.0772874	0.335399	0.245687	0.166436	0.0488683	0.0600363	0.284281	0.156794	0.146044	0.164944	-0.136874	0.122672	-0.0500641	0.0884622	0.268668	0.0453659	-0.145032	0.377875	-0.0571109	0.00571032	0.177914	0.137703	-0.069333	0.338635	0.210141	0.248457	0.0758679	-0.0199052	0.28651	0.27944	0.206061	0.0122423
H2-Q10	-0.142788	0.0385072	0.37306	-0.0793394	0.152356	0.0394966	-0.273315	0.0860291	-0.0410235	0.14667	-0.0543753	-0.0697816	-0.0657515	-0.178964	-0.217112	-0.199817	0.175689	-0.269562	-0.182467	0.0616662	-0.333533	-0.335132	-0.27965	-0.052869	0.231043	-0.105001	-0.0513977	0.0203319	0.116954	-0.0546349	0.208212	-0.126303	0.0233717	-0.0569442	-0.0582206	0.296451	0.246654	0.0179478	-0.342041	-0.219435	-0.258614	0.758749	-0.224013	-0.324502	-0.143667	-0.014403	-0.219579	-0.266489	-0.224279
Lcat	0.203926	0.0783232	0.00181821	-0.0159589	0.153494	0.112307	0.024719	0.0169714	0.0258472	0.0866783	0.218089	0.285224	0.0154382	0.0856076	0.0513489	0.0507922	0.18335	0.143404	0.180298	-0.123993	0.0970827	0.121954	0.00337933	-0.0357766	0.179052	0.252362	0.263047	0.0802246	0.231432	0.0819643	0.222561	0.11662	0.134234	0.0964094	0.135036	0.0801063	-0.0717065	0.229345	0.0240358	-0.0498671	0.114122	0.174554	-0.0148037	-0.107895	0.0750665	0.263361	0.311221	0.14241	0.102318
Mug1	0.352489	0.115849	0.298118	-0.0259744	0.251423	-0.0350662	-0.0509265	0.217698	0.364062	0.084741	0.368415	0.326721	-0.214382	-0.157721	0.133116	-0.0534012	0.18101	0.33217	0.526004	0.310603	0.171473	0.258778	0.0370875	0.243899	0.41645	0.245102	0.141401	-0.156251	0.27421	-0.0386768	0.276694	0.294054	0.047707	0.0541253	0.47724	-0.014218	0.0737564	0.213286	0.222888	-0.187115	0.400701	0.141325	0.286849	-0.051732	-0.0215543	0.380049	0.256418	0.137187	-0.0914856
Napsa	-0.0959886	-0.141241	-0.0622155	-0.12838	0.0604214	0.0968975	0.0653664	0.00743085	-0.201956	0.087832	-0.0269917	0.1855	0.0698236	0.18043	0.109079	0.0550624	0.0268317	0.308999	0.153233	-0.237481	0.083381	0.107347	0.0484427	0.0313503	0.0203484	0.114896	0.0703796	0.237151	0.115776	-0.0114111	0.162105	0.0439007	0.0641907	0.113212	-0.000470081	0.162933	-0.0791199	0.238362	0.103056	0.203699	0.174446	-0.0091473	0.0178399	-0.00538666	0.08342	0.132062	0.299285	0.242915	0.144901
Pcyox1	0.314708	0.194129	0.175819	0.221832	0.0497483	-0.179542	0.0440347	0.135537	0.24028	0.0278624	0.214301	0.270195	0.0171174	-0.0456033	0.0971379	-0.0422519	0.212069	0.247448	0.252855	0.221049	0.182586	0.18748	-0.0453613	0.0727705	0.157897	0.269616	0.170442	-0.0813111	0.229999	-0.0224799	0.0226869	0.307448	0.134505	0.0558135	0.345232	0.0911571	0.0963819	0.334582	0.239132	-0.200694	0.405849	0.0751589	0.078226	-0.202081	-0.169067	0.183077	0.2278	0.0538708	-0.184471
Pltp	-0.040256	-0.0289622	0.0431311	-0.368725	0.0463087	0.157317	-0.259321	0.342218	-0.00222451	0.0677188	0.0140618	-0.130128	-0.0305931	-0.0190836	-0.272516	-0.111825	0.0393796	0.147706	0.291438	0.015137	-0.343836	-0.183463	-0.331012	-0.153789	0.190198	0.203467	-0.102977	-0.0551513	0.335319	-0.145414	0.328678	-0.104261	0.163825	0.18171	0.188071	0.31191	0.0465688	0.222148	-0.216075	-0.303834	-0.101561	0.23568	-0.0938851	-0.344353	-0.120441	-0.0471082	0.035414	-0.192468	-0.333915
Pon1	0.406145	0.0116219	0.270284	0.155138	0.202458	-0.0986502	-0.0174522	-0.0586967	0.112524	0.135503	0.142664	0.244272	-0.0894073	-0.224577	0.334955	0.025572	0.128932	0.246127	0.322623	0.107491	0.222634	0.0513709	0.166574	0.322245	0.219617	0.219897	0.374222	0.0946462	0.259797	-0.131813	0.0869333	0.290056	0.235477	0.00590067	0.295326	-0.10358	-0.0422687	0.290117	0.330035	-0.10361	0.341147	-0.00828421	0.406897	-0.0906022	-0.0682696	0.400686	0.442448	0.293361	0.0676126
Psap	-0.0431294	0.171383	0.228944	-0.243228	0.282809	-0.135262	-0.245795	0.40218	-0.11406	0.108315	-0.0024162	0.0642192	-0.144695	-0.09149	0.177166	-0.287858	0.151424	0.259298	0.161781	0.120946	-0.106487	-0.233412	-0.17158	0.029086	0.262784	0.131606	0.105018	-0.0444338	0.458827	-0.083971	0.085707	0.0112837	0.189642	0.0920138	0.178515	0.297052	0.00119447	0.629237	-0.0548453	-0.29676	0.240257	0.212315	-0.0636458	-0.45127	-0.142327	0.13835	0.243004	-0.028849	-0.315757
Saa1	0.154538	0.134498	-0.132346	0.183692	-0.0375073	0.121508	0.130065	-0.191772	0.105365	-0.0118851	0.0326295	0.120053	-0.0153123	0.124029	0.14791	-0.0886861	0.082967	-0.0984584	0.0640543	0.00437643	0.0576684	0.0842959	0.137293	-0.154368	-0.0918146	0.16361	0.0788581	-0.100178	-0.0616106	0.00844886	0.106029	0.169782	-0.0845603	-0.0764857	0.0887219	0.047324	0.0112896	0.0258544	-0.0308018	-0.0413748	0.11591	0.165553	0.127376	0.0285208	-0.111471	0.197966	0.0966929	0.075431	-0.064166
Saa2	0.148165	0.09582	-0.0867134	0.175371	0.0768102	-0.0461422	0.0858777	-0.0045007	-0.0101966	0.087832	0.0216805	0.15687	0.0198252	0.0459551	0.0109733	-0.040796	0.039172	-0.0217937	0.0704698	-0.0449002	0.0592358	-0.00380494	0.137088	-0.154913	-0.217922	0.0371407	0.075796	0	-0.0559887	-0.0934153	-0.00443545	0.238933	0.00271542	-0.17131	0.0319886	0.123046	0.0650484	0.113613	-0.00295149	-0.0631834	0.138967	0.149755	0.0817247	0.020645	-0.0772859	0.111008	0.185053	-0.0281775	-0.0575263
Saa4	-0.061394	0.0619786	0.139236	-0.267685	0.122057	-0.0563176	-0.189395	0.203446	-0.0329611	0.0684153	-0.0811711	-0.0866996	-0.209303	-0.143142	0.0926235	-0.127586	0.249354	0.301602	0.00505764	0.0471016	-0.232884	-0.0263111	-0.0777416	-0.118089	0.302081	0.0910902	0.0121333	-0.0959139	0.393434	0.012303	0.102207	-0.119869	0.218006	0.186568	0.134497	0.124541	-0.0734944	0.323254	-0.155119	-0.193573	0.035965	0.260371	-0.0994182	-0.298316	-0.0797519	0.0815243	0.0371	-0.055706	-0.272442
Tfpi	0.339744	0.160587	0.197501	0.187638	0.208629	-0.0911525	0.0400263	0.239123	0.319843	0.219351	0.0835002	0.228194	-0.185101	-0.197862	0.242127	-0.1719	0.289639	0.308904	0.539418	0.312945	0.155693	0.348241	0.222533	0.220337	0.182427	0.284679	0.376889	-0.130914	0.229314	-0.0142142	0.347916	0.241991	0.22718	-0.223501	0.46511	-0.122876	-0.0605633	0.187069	0.371541	-0.130829	0.386907	0.202528	0.446584	-0.0390629	-0.152483	0.344739	0.516916	0.214536	-0.00357348
Tfrc	0.081138	0.0739418	0.248794	0.0636587	0.249703	-0.0776908	0.0797829	-0.0156353	-0.162344	0.107249	-0.0478668	0.171647	0.0997345	0.0138071	0.383949	0.0827841	0.0533238	0.0929298	-0.13528	-0.0432623	0.147398	0.0549971	0.145396	0.185012	0.352524	-0.0111784	0.339864	0.0575549	0.171884	0.00217393	-0.129409	0.0815343	0.21627	-0.0720582	0.180534	-0.156414	-0.339005	0.165106	0.21979	0.104628	0.0901707	0.0251917	0.108897	-0.0211228	0.181228	0.220344	0.314787	0.227084	0.191871
m.hdl.size	0.0635277	0.09599	-0.0660428	-0.00113811	0.0352561	0.0165532	-0.0449956	0.110361	0.172302	-0.218828	0.49979	0.0834037	-0.235382	-0.0720738	-0.131083	-0.154418	-0.0260202	0.0269354	0.253045	0.0190554	-0.107094	0.0878111	-0.102537	0.0530731	0.0882335	0.220366	-0.284415	-0.196247	0.0438368	-0.069884	0.1285	0.0253146	-0.135325	0.0426503	0.21851	0.226848	0.140638	0.0260778	-0.0753513	-0.190212	0.203991	0.200107	0.0462604	-0.0434014	-0.0119986	0.159257	-0.0986545	-0.161037	-0.273896
l.hdl.size	0.0179516	0.146104	0.00869452	-0.173461	0.120387	0.0926004	-0.115823	0.219855	0.0973357	-0.00088158	0.279526	-0.0362077	-0.20948	-0.0517102	-0.0646085	-0.160858	0.105883	0.0602767	0.157725	0.0642108	-0.0453315	0.0788563	-0.262241	-0.105925	0.11138	0.236055	-0.135351	-0.266931	0.188884	0.0558849	0.165234	-0.195717	0.0488137	-0.0141902	0.173652	0.327683	0.0353715	0.0524022	-0.194898	-0.216005	0.0814854	0.274356	-0.0652716	-0.26571	-0.01663	0.10892	-0.0570113	-0.216109	-0.305274
plus. cAMP	0.00108108	0.0205408	0.17616	-0.160663	0.246274	0.0896062	-0.342079	0.230708	0.151898	-0.0836195	0.206845	-0.0519922	-0.298541	-0.182569	-0.277625	-0.17873	0.12911	-0.138658	0.117063	0.00616395	-0.15977	-0.204563	-0.380185	-0.06459	4.11575e-05	-0.0605756	-0.263927	-0.288687	0.161077	-0.177449	0.135197	-0.131025	-0.0590861	0.0522856	0.0481022	0.303162	0.102832	0.0655336	-0.282155	-0.279905	-0.0129927	0.272245	-0.120587	-0.27505	-0.0614493	-0.0356027	-0.390485	-0.408793	-0.320866
min. cAMP	0.0533713	0.147564	-0.0163434	-0.204905	0.12095	0.131811	-0.29613	0.18263	0.0674635	-0.0809589	0.306764	-0.0863795	-0.15253	-0.05793	-0.295181	-0.132614	0.0888211	-0.181751	0.135668	0.0404401	-0.192065	-0.0750985	-0.340882	-0.133373	0.0167306	0.0522908	-0.333225	-0.319898	0.00793524	-0.0111603	0.0584692	-0.173321	-0.128083	0.0288862	0.0884561	0.333206	0.155369	-0.0980657	-0.314888	-0.256884	-0.0502562	0.27628	-0.146561	-0.17949	-0.0451162	-0.0278773	-0.374958	-0.38958	-0.348273
delta 774	-0.0986778	-0.197828	0.20737	-0.0178937	0.202571	-0.00687691	-0.0534816	0.139558	0.0885055	0.0432521	-0.221974	0.00511109	-0.123359	-0.13938	0.148848	-0.0457892	0.0564749	0.113705	-0.123023	0.0475771	0.0427252	-0.165638	0.0231786	0.094851	-0.00260117	-0.201047	0.155296	0.0344572	0.174034	-0.193639	0.0607586	0.0296706	0.0966961	0.0567372	-0.0312488	-0.107356	-0.107556	0.231495	0.108142	0.0639464	0.110762	-0.0177166	0.093153	-0.0493353	0.0962432	0.0312256	0.0188522	0.08595	0.108286
plus.MF	-0.0664296	0.086317	0.121764	-0.125584	0.209994	0.0969091	-0.363223	0.119948	0.0552962	-0.189844	0.103319	-0.151957	-0.143928	-0.141646	-0.38257	-0.14064	0.138413	-0.30411	-0.00229643	-0.029992	-0.366711	-0.182049	-0.41832	-0.209083	-0.0409188	-0.0819117	-0.342538	-0.134824	-0.0270267	-0.132585	0.105511	-0.206491	-0.179942	-0.0871798	-0.0306245	0.177844	0.15434	-0.101229	-0.443053	-0.163002	-0.204831	0.285268	-0.210102	-0.217839	-0.0095557	-0.129919	-0.403093	-0.402034	-0.238221
min.MF	-0.062276	0.0619497	-0.0293919	-0.189913	0.101127	0.0483572	-0.314688	0.129161	0.0397699	-0.114877	0.231355	-0.086101	-0.150162	-0.0814837	-0.325075	-0.092047	0.0834289	-0.294421	0.0984002	0.0555812	-0.275124	-0.102929	-0.325725	-0.216855	0.00894764	0.0292465	-0.363692	-0.284818	-0.000430006	-0.0153369	0.0390032	-0.20024	-0.167703	0.000875939	0.0741029	0.276822	0.194412	-0.135706	-0.411843	-0.214233	-0.146156	0.325464	-0.216205	-0.152121	0.00283588	-0.072053	-0.425593	-0.398274	-0.307064
delta BHK	-0.0338265	-0.0360745	0.230952	0.0769994	0.116947	0.0548324	0.0363106	-0.0282232	0.00155827	0.00808659	-0.194546	-0.070201	0.087056	0.00815912	0.0563712	-0.0960924	0.0642958	0.0881083	-0.16034	-0.171904	-0.011192	-0.0503237	-0.0330866	-0.0427819	-0.0905877	-0.204833	0.128938	0.161502	-0.0599381	-0.123396	0.113792	-0.00732604	0.0238255	-0.0087355	-0.154602	-0.184857	-0.21468	0.0189727	0.0998493	0.156975	-0.0319191	-0.123947	0.0151504	-0.0124841	0.104866	-0.0581973	0.0930743	0.0999675	0.145236
HDL-C	-0.0754879	0.291227	0.041109	-0.0986551	0.306292	0.0434777	0.0365054	0.304743	0.139501	0.125562	0.425778	0.105126	-0.293153	-0.0983522	0.0306282	-0.0653926	0.0884635	0.180169	0.106081	0.0489839	-0.0722909	0.192727	0.017593	0.0132796	0.10906	0.138426	-0.22713	-0.260932	-0.0103545	0.0216346	-0.0406642	-0.0137138	0.0411986	0.0956148	0.115138	0.283174	0.107001	0.131598	-0.113293	-0.220238	0.223127	0.327947	-0.0325274	-0.139633	0.0322534	0.0854152	-0.197704	-0.169255	-0.295056
[truncated: 41 more columns]

[truncated: 2 more sheets: P_total_spearm , N_total_spearm]
