# Supplementary material for: Genetic control of the mouse HDL proteome defines HDL traits, function, and heterogeneity
Source: J Lipid Res. 2019 Jan 8;60(3):594–608. doi: 10.1194/jlr.M090555 (PMC6399512; doi:10.1194/jlr.M090555)
Supplement: Supplemental Data [file 10.1194_M090555_jlr.M090555-4.xlsx]

## Sheet: ReadMe
Supplemental Table 6. Association of HDL Proteins with Clinical Traits in HMDP
HDL proteins were correllated with the other traits measured in HMDP.

## Sheet: Clin Cor
trait1	trait2	bicor	pvalue
Apoc3	HOMA-IR (pre-bleed)	0.505854	0.000178612
Ttr	LiverResidual	0.496954	6.67497e-06
Apoc1	Liver collagen	0.495063	0.00116347
Ihh	Insulin (pre-bleed)	0.477525	0.000521228
Plg	lesion area	0.469242	0.000264173
Ighm	lesion area	0.461105	0.00034817
Gm5938	lesion area	0.453249	0.000451605
Ihh	HOMA-IR (pre-bleed)	0.443794	0.00124569
Apoc3	Insulin (pre-bleed)	0.440621	0.001532
Apoc2	Kidney (left)	0.439401	0.000100561
Gc	unesterified cholesterol	0.431115	0.000270427
Gc	LiverResidual	0.423771	0.000168367
Obp1a	lesion area	0.420803	0.00124076
Mup4	RBC	0.386305	0.000736317
Alb	LiverResidual	0.385969	0.000682972
Apoc3	triglycerides (pre-bleed)	0.380158	0.000908269
Pf4	lesion area	0.370331	0.00496269
Mup4	HGB	0.366382	0.00143273
Gc	VLDL+LDL	0.361359	0.00168353
Gc	total cholesterol	0.359265	0.0017993
Vtn	lesion area	0.352866	0.00764285
Apoc2	PLT	0.347809	0.00256871
Apob	lesion area	0.346589	0.00887601
Apoa5	WBC Time	0.346094	0.00270631
Ppic	lesion area	0.342715	0.00972031
Apoc2	lean mass	0.342346	0.00303011
Fetub	lesion area	0.341912	0.00990383
Gc	Liver / body weight	0.340905	0.00295643
Gc	total cholesterol (liver)	0.340341	0.00421791
Gc	fibrosed area	0.339681	0.00375433
Serpina1a	MCHC	0.338438	0.00340426
Apoa4	lesion area	0.335721	0.0114217
Antxr1	Liver collagen	0.333703	0.0353486
Serpina1e	fibrosed area	0.332347	0.0046306
Ttr	unesterified cholesterol	0.32656	0.006995
Antxr1	lesion area	0.325813	0.0142681
Apoa1	free fluid	0.325545	0.00494731
Ahsg	LiverResidual	0.323957	0.00486707
Ttr	total cholesterol	0.323671	0.00521681
F2	LiverResidual	0.322999	0.00500215
Apoc1	Glucose (pre-bleed)	0.322617	0.00537394
Ctsd	WBC Time	0.321389	0.00556241
Apoc3	unesterified cholesterol (pre-bleed)	0.321134	0.0063215
Serpina3k	Liver / body weight	0.32086	0.00531563
H2.Q1	average lean mass (liver)	0.320741	0.00533365
Gc	triglycerides	0.320591	0.00568798
Mup2	LiverHist	0.319906	0.00579767
Mup4	HCT	0.319801	0.00581471
Ttr	VLDL+LDL	0.317453	0.00620632
Alb	unesterified cholesterol	0.315627	0.00927428
Apoc4	Liver collagen	0.315451	0.0473931
Fetub	unesterified cholesterol	0.314977	0.00942818
Alb	total cholesterol (liver)	0.312605	0.00891884
Gm94	HDL (pre-bleed)	0.30853	0.00791411
Mug1	RBC Time	0.305793	0.0080601
Psap	Glucose (pre-bleed)	0.304737	0.00875688
Serpina3k	LiverResidual	0.303998	0.00845845
Rbp4	LiverResidual	0.302975	0.00869303
Apoc2	MCH	0.30265	0.00925324
Apon	PLT	0.301967	0.00942098
Vtn	LiverResidual	0.298318	0.00983405
Apoh	HCT	0.297006	0.0107204
Gm4362	Insulin	0.296714	0.0108015
Abph	lesion area	0.296269	0.0266161
Ttr	free fatty acids	0.295026	0.0153648
Gc	MCHC	0.293387	0.0117645
Pf4	RBC Time	0.292174	0.0115382
Serpina1e	lesion area	0.291261	0.0294135
Serpina1a	fibrosed area	0.290913	0.0138454
Serpina3k	LiverHist	0.289707	0.0129151
Gc	free fatty acids	0.287759	0.0182129
Hbb.b1	lesion area	0.286996	0.0319863
Hba	total cholesterol (liver)	0.286443	0.0170263
H2.Q1	average total mass (liver)	0.28609	0.0134726
Rbp4	lesion area	0.285804	0.0327379
Apoh	HGB	0.285531	0.0143379
Serpina3k	Liver Total	0.285478	0.0143568
Alb	total cholesterol	0.285117	0.014486
Apoc1	PLT	0.284964	0.0145412
Igfals	Glucose (pre-bleed)	0.282654	0.0153953
Alb	lesion area	0.282576	0.0348472
Clec14a	total cholesterol (liver)	0.282561	0.0186524
Apoc3	VLDL+LDL (pre-bleed)	0.282315	0.0155242
Lcat	lesion area	0.28227	0.0350532
Gc	lesion area	0.281945	0.0352731
Ihh	average lean mass (liver)	0.281721	0.0150294
Antxr2	lesion area	0.281425	0.0356263
H2.Q1	LiverNMR	0.281307	0.0151848
Apoc3	GRAN %	0.280698	0.0161516
Pon3	RBC Time	0.280623	0.0154444
Ihh	LiverNMR	0.28007	0.0156567
Alb	VLDL+LDL	0.279934	0.0164558
Apoc2	MCV	0.279797	0.016511
Apoh	Kidney (left)	0.279774	0.0165204
Serpina3k	fibrosed area	0.279658	0.0181791
Abpa7	lesion area	0.277548	0.0383572
Mup1	Insulin	0.277062	0.0176433
Pcyox1	RBC Time	0.276625	0.0170392
Ihh	average total mass (liver)	0.276429	0.0171206
Serpina3k	MCHC	0.275024	0.0185298
Ihh	Glucose (pre-bleed)	0.275011	0.0185355
Alb	Liver / body weight	0.274853	0.0177901
Apom	LiverHist	0.274827	0.0186178
Napsa	LiverHist	0.273301	0.019309
Gm94	Glucose (pre-bleed)	0.27328	0.0193187
Gc	Liver Total	0.273254	0.0193306
Antxr2	RBC Time	0.272013	0.0190524
Gm4362	HOMA-IR	0.270422	0.0197929
Apoc1	lesion area	0.269947	0.0442134
Fetub	MCHC	0.269693	0.0210313
Apoc3	Body Weight	0.268849	0.0214526
Apoc3	HOMA-IR	0.268494	0.020723
Saa4	RBC Time	0.267854	0.0210397
Serpina3k	unesterified cholesterol	0.267577	0.0285909
Apoe	PLT	0.267415	0.0221852
Gm4362	Glucose	0.2674	0.0221926
Acta2	RBC Time	0.267182	0.0213765
Mup2	LiverSpare	0.266941	0.0214988
Pf4	total cholesterol (liver)	0.266873	0.0266445
Serpina1e	LiverResidual	0.266065	0.0219472
Pon3	Glucose (pre-bleed)	0.265669	0.0231056
Apoc3	Kidney (left)	0.265125	0.0233988
Apod	RBC Time	0.265105	0.0224477
Apoc3	lean mass	0.264886	0.0235283
Ppic	unesterified cholesterol	0.264827	0.0303314
Hbb.b2	triglycerides	0.263097	0.0245199
H2.Q10	average lean mass (liver)	0.261596	0.0243612
Pf4	unesterified cholesterol (liver)	0.26156	0.0299363
Apoc2	WBC Time	0.261439	0.0254703
Clec14a	unesterified cholesterol (liver)	0.261318	0.030094
Serpina3k	free fatty acids	0.260432	0.0332965
Vcam1	LiverHist	0.25907	0.0268819
Apom	LiverResidual	0.258761	0.0260065
Clec14a	LiverResidual	0.258512	0.0261557
Clec14a	phospholipids (liver)	0.257418	0.0327334
Pon3	HDL	0.256585	0.0284338
Ihh	LiverMetab	0.256333	0.0274898
Apoc2	Body Weight	0.256287	0.0286246
Grn	HDL	0.255145	0.0293664
Apoh	PLT	0.254556	0.029756
Apoc3	Insulin	0.254171	0.0300125
Apoc3	Spleen	0.25324	0.0306407
Camp	LiverHist	0.252935	0.0308486
Mup2	Kidney (left)	0.25185	0.0315991
Mup2	Liver Total	0.25098	0.0322121
Cd97	RBC	0.250895	0.032272
Hbb.b1	triglycerides	0.249599	0.0332046
Apoc3	MCH	0.249539	0.0332484
Apob	LiverResidual	0.2495	0.0320516
Ttr	Liver Total	0.248793	0.0337959
Alb	MCHC	0.248628	0.0339184
Scgb2b7	fibrosed area	0.247692	0.0372864
Ppic	fibrosed area	0.246768	0.0380238
Lcat	LiverResidual	0.24605	0.0345861
Ppic	MCHC	0.245826	0.036049
Pon1	LiverResidual	0.245143	0.0352794
Apoa5	HDL	0.244985	0.0367103
C3	LiverResidual	0.244546	0.0357426
Ttr	LiverHist	0.244124	0.0373971
Clu	RBC	0.243733	0.0377128
Clec14a	Glucose	0.243593	0.0378263
Apoh	lean mass	0.243528	0.0378791
Vtn	Glucose (pre-bleed)	0.242935	0.038364
Tfpi	HDL	0.242708	0.0385509
Gm94	total cholesterol (liver)	0.241374	0.0457144
Mup2	lean mass	0.241271	0.0397512
Vtn	HDL	0.24104	0.0399466
Abph	HDL	0.24078	0.0401686
Apoc3	total cholesterol (pre-bleed)	0.240712	0.0402261
Apoc1	HDL (pre-bleed)	0.238958	0.0417484
Ihh	VLDL+LDL (pre-bleed)	0.238734	0.0419464
Acta2	LYM	0.238689	0.0419858
Cd97	RBC Time	0.238419	0.0407916
Pltp	RBC Time	0.238178	0.0410018
Apoc3	Liver Total	0.237918	0.0426731
Mup1	LiverResidual	0.237682	0.0414372
Ifi27l2b	RBC Time	0.237654	0.0414618
Abpa7	HDL (pre-bleed)	0.237144	0.0433728
Fetub	LiverResidual	0.237077	0.0419731
Mup2	triglycerides	0.236925	0.043572
Apoc3	free fatty acids (pre-bleed)	0.236232	0.0473271
Grn	Glucose (pre-bleed)	0.236209	0.04423
Clu	RBC Time	0.236119	0.0428335
Ihh	HOMA-IR	0.236027	0.0429175
Obp1a	HDL (pre-bleed)	0.235636	0.0447621
Fetub	fibrosed area	0.23538	0.0481545
Ppic	total cholesterol	0.235108	0.0452573
Gm4362	Kidney (left)	0.234421	0.0459087
Serpina3k	triglycerides	0.234324	0.0460012
Apoa1	RDWa	0.233697	0.0466027
Napsa	fibrosed area	0.233648	0.0498736
Serpina3k	total cholesterol	0.233087	0.0471949
Gm94	total cholesterol (pre-bleed)	0.233072	0.0472091
Psap	RBC Time	0.232668	0.0460564
Ttr	triglycerides	0.232626	0.0476463
Ctsd	HDL	0.232397	0.0478713
Clu	Glucose (pre-bleed)	0.232377	0.0478907
Apoc3	average adiposity (liver)	0.231665	0.0485984
Fetub	triglycerides	0.231231	0.0490337
Pltp	Liver / body weight	0.231047	0.0476375
Creb3l3	LiverSpare	-0.228719	0.049986
C4b	average total mass (liver)	-0.229802	0.0488812
Fgg	triglycerides (pre-bleed)	-0.231774	0.0484897
Fga	MONO %	-0.233097	0.0471852
Gm94	HGB	-0.233537	0.0467575
Gm4362	Spleen	-0.23375	0.0465518
Lcat	MONO %	-0.234947	0.0454093
Pon3	Spleen	-0.235021	0.0453391
Sell	MONO %	-0.235084	0.0452798
Plg	VLDL+LDL (pre-bleed)	-0.235476	0.0449121
Apoa1	average lean mass (liver)	-0.235547	0.0433543
Plg	average adiposity (liver)	-0.235702	0.0447011
Mup4	MONO %	-0.235797	0.0446117
Obp1a	LiverMetab	-0.236708	0.0423031
Scgb2b7	Gonadal Fat	-0.236733	0.0422808
Napsa	VLDL+LDL (pre-bleed)	-0.23749	0.0430585
Gm94	HCT	-0.237848	0.042736
Psap	GRAN	-0.237931	0.0426621
Psap	MONO %	-0.238432	0.0422141
Acta2	unesterified cholesterol (liver)	-0.239137	0.047822
Fgg	unesterified cholesterol (liver)	-0.239584	0.0473943
Fetub	MCH	-0.24021	0.0406576
Ifi27l2b	GRAN %	-0.241545	0.0395199
Fgg	Glucose	-0.24193	0.0391968
Fga	triglycerides (pre-bleed)	-0.243117	0.0382148
Acta2	free fatty acids	-0.243538	0.0470395
Cst6	free fluid	-0.244007	0.0374918
C4b	average lean mass (liver)	-0.245043	0.0353568
Fgg	VLDL+LDL (pre-bleed)	-0.245165	0.0365674
Acta2	lean mass	-0.245913	0.0359814
Gm94	average adiposity (liver)	-0.246031	0.0358893
Lcat	GRAN %	-0.246144	0.0358016
Apoh	LYM	-0.246514	0.0355159
Fgb	LiverMetab	-0.247221	0.0337076
Dmkn	GRAN	-0.247368	0.0348629
Tfpi	free fluid	-0.247657	0.0346443
Apob	triglycerides (pre-bleed)	-0.247796	0.03454
Apoa4	GRAN %	-0.247939	0.0344319
Gc	HCT	-0.248003	0.0343843
Apoa5	Spleen	-0.24815	0.034274
Psp	MONO %	-0.248302	0.0341607
C4b	LiverNMR	-0.248798	0.0325539
Acta2	Liver / body weight	-0.250213	0.0315474
C4b	Spleen	-0.250717	0.0323987
Clec14a	free fluid	-0.25133	0.031964
Apoa1	LiverMetab	-0.25217	0.0301983
Sell	Spleen	-0.252253	0.0313184
Dmkn	unesterified cholesterol (pre-bleed)	-0.253097	0.0332061
Antxr2	GRAN %	-0.253476	0.0304803
Apoh	GRAN %	-0.253905	0.0301905
Apob	RDWa	-0.254205	0.0299899
Gm5938	LiverMetab	-0.255029	0.0283153
Apon	GRAN %	-0.255417	0.0291884
Scgb2b7	triglycerides (pre-bleed)	-0.256464	0.0285109
C4b	triglycerides	-0.2575	0.027854
Fgg	phospholipids (liver)	-0.25768	0.0325504
Obp1a	MONO %	-0.258217	0.0274062
Cd97	GRAN %	-0.259438	0.0266587
Camp	MONO	-0.259679	0.0265131
Apoa2	MPV	-0.260278	0.0261541
F2	free fatty acids (pre-bleed)	-0.261544	0.0275809
Acta2	average lean mass (liver)	-0.261596	0.0243614
Dmkn	total cholesterol (pre-bleed)	-0.262087	0.0250952
Pon1	GRAN %	-0.262451	0.0248866
Fetub	RDWa	-0.262579	0.0248138
Clu	GRAN %	-0.263082	0.0245283
Gm5938	average fat mass (liver)	-0.264451	0.0227942
Gc	MCV	-0.264978	0.0234785
Ttr	MCV	-0.265315	0.0232958
Acta2	RDWa	-0.265588	0.0231487
Antxr1	free fluid	-0.265835	0.0230164
Cst6	GRAN %	-0.266987	0.0224075
Tfpi	GRAN %	-0.267351	0.0222182
Acta2	LiverHist	-0.267616	0.0220812
Apoa5	MONO %	-0.26834	0.0217101
Apod	GRAN %	-0.268987	0.0213832
F2	LiverLipids	-0.269394	0.0211798
Apoe	free fluid	-0.270414	0.0206771
Dmkn	MONO	-0.272098	0.0198691
B2m	GRAN %	-0.273088	0.0194073
Clu	free fluid	-0.273201	0.0193549
Plg	MONO %	-0.27361	0.0191673
Pccx1	lesion area	-0.2744	0.0407001
Pf4	average adiposity (liver)	-0.27744	0.0174828
F2	adiposity	-0.27982	0.0165015
Fetub	free fatty acids (pre-bleed)	-0.279826	0.0181066
Apoa4	MONO %	-0.279999	0.0164298
Fgg	MONO %	-0.280147	0.0163704
Apoa5	Liver / body weight	-0.281603	0.0150737
Scgb2b7	Insulin (pre-bleed)	-0.282985	0.0488113
F2	GRAN %	-0.283267	0.0151647
Vtn	GRAN %	-0.283307	0.0151495
Acta2	LiverNMR	-0.283902	0.014234
Mug1	free fluid	-0.283946	0.0149126
Acta2	MONO %	-0.284088	0.0148602
Apoa1	LiverNMR	-0.284142	0.0141485
C3	GRAN %	-0.284478	0.0147174
Antxr2	MONO %	-0.285788	0.0142469
Acta2	Glucose	-0.286498	0.0139969
Acta2	Liver Total	-0.286561	0.013975
Apoe	MONO %	-0.287902	0.0135144
Antxr2	unesterified cholesterol (pre-bleed)	-0.288905	0.0145458
Apob	MONO %	-0.291654	0.0122947
Apoa1	average total mass (liver)	-0.292715	0.0113785
Cd97	free fluid	-0.29297	0.0118901
Napsa	Insulin (pre-bleed)	-0.293428	0.0407309
Acta2	average total mass (liver)	-0.293706	0.0110908
Antxr2	total cholesterol (pre-bleed)	-0.295068	0.0112689
Serpina3k	MCV	-0.295274	0.0112094
Apod	MONO %	-0.296844	0.0107655
Apoh	WBC	-0.297151	0.0106805
Ighm	triglycerides (pre-bleed)	-0.29744	0.0106007
Scgb2b7	fat mass	-0.29777	0.0105108
Acta2	average fat mass (liver)	-0.298914	0.00968117
Antxr2	VLDL+LDL (pre-bleed)	-0.299651	0.0100095
Apoa5	GRAN %	-0.300447	0.00980349
Pf4	GRAN %	-0.302163	0.00937239
Apoa1	average adiposity (liver)	-0.30248	0.00929462
Serpina1a	MCV	-0.303331	0.00908855
Sell	GRAN %	-0.303844	0.00896637
Scgb2b7	HOMA-IR (pre-bleed)	-0.304031	0.031829
Icam1	HOMA-IR (pre-bleed)	-0.304259	0.031695
Apoa2	MCH	-0.306529	0.00834955
Vtn	MONO %	-0.308797	0.00785763
Antxr2	triglycerides (pre-bleed)	-0.31055	0.00749506
Ctsd	Spleen	-0.311362	0.0073323
Pcyox1	free fluid	-0.313412	0.00693466
Apoe	GRAN %	-0.313591	0.00690091
Pon1	MONO %	-0.320418	0.00571557
F2	MONO %	-0.332872	0.00400819
Apob	GRAN %	-0.338708	0.00337722
Apoh	GRAN	-0.340082	0.00324219
Ctsd	GRAN %	-0.340774	0.00317602
Ighm	free fatty acids (pre-bleed)	-0.34168	0.00354257
Gc	triglycerides (liver)	-0.342087	0.00401445
Antxr1	GRAN %	-0.345622	0.00274528
Apoa1	average fat mass (liver)	-0.346267	0.00251048
Psap	GRAN %	-0.346797	0.00264907
Acta2	Insulin	-0.349781	0.00241824
Scgb2b7	adiposity	-0.350002	0.00240187
Fetub	MCV	-0.355508	0.00202505
Ihh	free fluid	-0.366088	0.00144642
Apoh	MONO	-0.37222	0.00118395
Acta2	HOMA-IR	-0.401694	0.000389151
Pon3	free fluid	-0.416308	0.00024896
